# Supplementary material for: Annotation of gene function in citrus using gene expression information and co-expression networks
Source: BMC Plant Biol. 2014 Jul 15;14:186. doi: 10.1186/1471-2229-14-186 (PMC4108274; doi:10.1186/1471-2229-14-186)
Supplement: Additional file 1 — Description of Microarray datasets and associated meta-data used in the construction of the citrus co-expression network. Table S1 shows the Affymetrix Citrus Genome array datasets used in this study, including the GEO experiment ID, GEO accession ID, title, and 4 manually curated classifications describing citrus subspecies, organ, experiment type and general curated description. Table S2 shows the classification of datasets according to citrus sub-species, organ/tissue type, experiment type and displays the number of array datasets and fraction of each classification type relative to the total. Table S3 contains the estimated statistically significance of HRR values in various datasets at P < 0.01 and P < 0.05. Table S4 contains the average, median and percentile distribution of HRR values within the top 100 HRR of all guide genes (30, 217 in total) in various datasets. Values highlighted in red represent HRR values below the P < 0.05 statistical significance of HRR threshold. Table S5 contains the P-value significance of HRR values 10, 20, 30, 40 and 50 used for MCL graph clustering predictive performance. Table S6 contains the detailed predictive performance results of various datasets and MCL clustering parameters). Table S7 contains examples of clusters and related information (i.e. GO ID, GO type, GO description, MCL inflation, Condition, # in input, # in background, P-value and FDR) predicted using MCL across various datasets, containing GO Biological Processes enriched towards translation, photosynthesis and phenylpropanoid metabolism. [file 1471-2229-14-186-S1.xlsx]

## Sheet: Table S1
Group	Group title	Accession	Title	Spp.	Organ	Experiment	Treatment
GSE45680	Expression data from citrus fruit (Citrus sinensis L. Osbeck)	GSM1111843	citrus fruit untreated control, biological rep1	Csin	Fruit (Whole)	Healthy	Control
GSE45680	Expression data from citrus fruit (Citrus sinensis L. Osbeck)	GSM1111844	citrus fruit untreated control, biological rep2	Csin	Fruit (Whole)	Healthy	Control
GSE45680	Expression data from citrus fruit (Citrus sinensis L. Osbeck)	GSM1111845	citrus fruit treated with Kloeckera apiculata, biological rep1	Csin	Fruit (Whole)	Biotic	Kloeckera apiculata
GSE45680	Expression data from citrus fruit (Citrus sinensis L. Osbeck)	GSM1111846	citrus fruit treated with Kloeckera apiculata, biological rep2	Csin	Fruit (Whole)	Biotic	Kloeckera apiculata
GSE45680	Expression data from citrus fruit (Citrus sinensis L. Osbeck)	GSM1111847	citrus fruit treated with Kloeckera apiculata extract, biological rep1	Csin	Fruit (Whole)	Biotic	Kloeckera apiculata extract
GSE45680	Expression data from citrus fruit (Citrus sinensis L. Osbeck)	GSM1111848	citrus fruit treated with Kloeckera apiculata extract, biological rep2	Csin	Fruit (Whole)	Biotic	Kloeckera apiculata extract
GSE45680	Expression data from citrus fruit (Citrus sinensis L. Osbeck)	GSM1111849	citrus fruit treated with 2-phenylethanol, biological rep1	Csin	Fruit (Whole)	Chemical	2-phenylethanol
GSE45680	Expression data from citrus fruit (Citrus sinensis L. Osbeck)	GSM1111850	citrus fruit treated with 2-phenylethanol, biological rep2	Csin	Fruit (Whole)	Chemical	2-phenylethanol
GSE49957	Transcriptome analysis to elucidate puffing disorder in Citrus	GSM1210793	flavedo, mature puffed, biol replicate 1	Csin	Fruit (Flavedo)	Disorder	Flavedo
GSE49957	Transcriptome analysis to elucidate puffing disorder in Citrus	GSM1210794	flavedo, mature puffed, biol replicate 2	Csin	Fruit (Flavedo)	Disorder	Flavedo
GSE49957	Transcriptome analysis to elucidate puffing disorder in Citrus	GSM1210795	flavedo, mature puffed, biol replicate 3	Csin	Fruit (Flavedo)	Disorder	Flavedo
GSE49957	Transcriptome analysis to elucidate puffing disorder in Citrus	GSM1210796	flavedo, mature puffed, biol replicate 4	Csin	Fruit (Flavedo)	Disorder	Flavedo
GSE49957	Transcriptome analysis to elucidate puffing disorder in Citrus	GSM1210797	albedo, mature puffed, biol replicate 1	Csin	Fruit (Albedo)	Disorder	Albedo
GSE49957	Transcriptome analysis to elucidate puffing disorder in Citrus	GSM1210798	albedo, mature puffed, biol replicate 2	Csin	Fruit (Albedo)	Disorder	Albedo
GSE49957	Transcriptome analysis to elucidate puffing disorder in Citrus	GSM1210799	albedo, mature puffed, biol replicate 3	Csin	Fruit (Albedo)	Disorder	Albedo
GSE49957	Transcriptome analysis to elucidate puffing disorder in Citrus	GSM1210800	albedo, mature puffed, biol replicate 4	Csin	Fruit (Albedo)	Disorder	Albedo
GSE49957	Transcriptome analysis to elucidate puffing disorder in Citrus	GSM1210801	juice sacs, mature puffed, biol replicate 1	Csin	Fruit (Juice vesicles)	Disorder	Juice sacs
GSE49957	Transcriptome analysis to elucidate puffing disorder in Citrus	GSM1210802	juice sacs, mature puffed, biol replicate 2	Csin	Fruit (Juice vesicles)	Disorder	Juice sacs
GSE49957	Transcriptome analysis to elucidate puffing disorder in Citrus	GSM1210803	juice sacs, mature puffed, biol replicate 3	Csin	Fruit (Juice vesicles)	Disorder	Juice sacs
GSE49957	Transcriptome analysis to elucidate puffing disorder in Citrus	GSM1210804	juice sacs, mature puffed, biol replicate 4	Csin	Fruit (Juice vesicles)	Disorder	Juice sacs
GSE49957	Transcriptome analysis to elucidate puffing disorder in Citrus	GSM1210805	albedo, mature control, biol replicate 1	Csin	Fruit (Albedo)	Healthy	Albedo
GSE49957	Transcriptome analysis to elucidate puffing disorder in Citrus	GSM1210806	albedo, mature control, biol replicate 2	Csin	Fruit (Albedo)	Healthy	Albedo
GSE49957	Transcriptome analysis to elucidate puffing disorder in Citrus	GSM1210807	flavedo, mature control, biol replicate 1	Csin	Fruit (Albedo)	Healthy	flavedo
GSE49957	Transcriptome analysis to elucidate puffing disorder in Citrus	GSM1210808	flavedo, mature control, biol replicate 2	Csin	Fruit (Albedo)	Healthy	flavedo
GSE49957	Transcriptome analysis to elucidate puffing disorder in Citrus	GSM1210809	juice sacs, mature control, biol replicate 1	Csin	Fruit (Juice vesicles)	Healthy	Juice sacs
GSE49957	Transcriptome analysis to elucidate puffing disorder in Citrus	GSM1210810	juice sacs, mature control, biol replicate 2	Csin	Fruit (Juice vesicles)	Healthy	Juice sacs
GSE50384	Comparison of transcriptomes in five varieties of citrus fruit	GSM1217809	mandarin, albedo, repl. 1	Cret	Fruit (Albedo)	Healthy	Albedo
GSE50384	Comparison of transcriptomes in five varieties of citrus fruit	GSM1217810	mandarin, albedo, repl. 2	Cret	Fruit (Albedo)	Healthy	Albedo
GSE50384	Comparison of transcriptomes in five varieties of citrus fruit	GSM1217811	mandarin, albedo, repl. 3	Cret	Fruit (Albedo)	Healthy	Albedo
GSE50384	Comparison of transcriptomes in five varieties of citrus fruit	GSM1217812	mandarin, flavedo, repl. 1	Cret	Fruit (Flavedo)	Healthy	Flavedo
GSE50384	Comparison of transcriptomes in five varieties of citrus fruit	GSM1217813	mandarin, flavedo, repl. 2	Cret	Fruit (Flavedo)	Healthy	Flavedo
GSE50384	Comparison of transcriptomes in five varieties of citrus fruit	GSM1217814	mandarin, flavedo, repl. 3	Cret	Fruit (Flavedo)	Healthy	Flavedo
GSE50384	Comparison of transcriptomes in five varieties of citrus fruit	GSM1217815	mandarin, juice sacs, repl. 1	Cret	Fruit (Juice vesicles)	Healthy	Juice sacs
GSE50384	Comparison of transcriptomes in five varieties of citrus fruit	GSM1217816	mandarin, juice sacs, repl. 2	Cret	Fruit (Juice vesicles)	Healthy	Juice sacs
GSE50384	Comparison of transcriptomes in five varieties of citrus fruit	GSM1217817	mandarin, juice sacs, repl. 3	Cret	Fruit (Juice vesicles)	Healthy	Juice sacs
GSE50384	Comparison of transcriptomes in five varieties of citrus fruit	GSM1217818	navel, albedo, repl. 1	Csin	Fruit (Albedo)	Healthy	Albedo
GSE50384	Comparison of transcriptomes in five varieties of citrus fruit	GSM1217819	navel, albedo, repl. 2	Csin	Fruit (Albedo)	Healthy	Albedo
GSE50384	Comparison of transcriptomes in five varieties of citrus fruit	GSM1217820	navel, albedo, repl. 3	Csin	Fruit (Albedo)	Healthy	Albedo
GSE50384	Comparison of transcriptomes in five varieties of citrus fruit	GSM1217821	navel, flavedo, repl. 1	Csin	Fruit (Flavedo)	Healthy	Flavedo
GSE50384	Comparison of transcriptomes in five varieties of citrus fruit	GSM1217822	navel, flavedo, repl. 2	Csin	Fruit (Flavedo)	Healthy	Flavedo
GSE50384	Comparison of transcriptomes in five varieties of citrus fruit	GSM1217823	navel, flavedo, repl. 3	Csin	Fruit (Flavedo)	Healthy	Flavedo
GSE50384	Comparison of transcriptomes in five varieties of citrus fruit	GSM1217824	navel, juice sacs, repl. 1	Csin	Fruit (Juice vesicles)	Healthy	Juice sacs
GSE50384	Comparison of transcriptomes in five varieties of citrus fruit	GSM1217825	navel, juice sacs, repl. 2	Csin	Fruit (Juice vesicles)	Healthy	Juice sacs
GSE50384	Comparison of transcriptomes in five varieties of citrus fruit	GSM1217826	navel, juice sacs, repl. 3	Csin	Fruit (Juice vesicles)	Healthy	Juice sacs
GSE50384	Comparison of transcriptomes in five varieties of citrus fruit	GSM1217827	Valencia, albedo, repl. 1	Csin	Fruit (Albedo)	Healthy	Albedo
GSE50384	Comparison of transcriptomes in five varieties of citrus fruit	GSM1217828	Valencia, albedo, repl. 2	Csin	Fruit (Albedo)	Healthy	Albedo
GSE50384	Comparison of transcriptomes in five varieties of citrus fruit	GSM1217829	Valencia, albedo, repl. 3	Csin	Fruit (Albedo)	Healthy	Albedo
GSE50384	Comparison of transcriptomes in five varieties of citrus fruit	GSM1217830	Valencia, flavedo, repl. 1	Csin	Fruit (Flavedo)	Healthy	Flavedo
GSE50384	Comparison of transcriptomes in five varieties of citrus fruit	GSM1217831	Valencia, flavedo, repl. 2	Csin	Fruit (Flavedo)	Healthy	Flavedo
GSE50384	Comparison of transcriptomes in five varieties of citrus fruit	GSM1217832	Valencia, flavedo, repl. 3	Csin	Fruit (Flavedo)	Healthy	Flavedo
GSE50384	Comparison of transcriptomes in five varieties of citrus fruit	GSM1217833	Valencia, juice sacs, repl. 1	Csin	Fruit (Juice vesicles)	Healthy	Juice sacs
GSE50384	Comparison of transcriptomes in five varieties of citrus fruit	GSM1217834	Valencia, juice sacs, repl. 2	Csin	Fruit (Juice vesicles)	Healthy	Juice sacs
GSE50384	Comparison of transcriptomes in five varieties of citrus fruit	GSM1217835	Valencia, juice sacs, repl. 3	Csin	Fruit (Juice vesicles)	Healthy	Juice sacs
GSE50384	Comparison of transcriptomes in five varieties of citrus fruit	GSM1217836	grapefruit, albedo, repl. 1	Cpar	Fruit (Albedo)	Healthy	Albedo
GSE50384	Comparison of transcriptomes in five varieties of citrus fruit	GSM1217837	grapefruit, albedo, repl. 2	Cpar	Fruit (Albedo)	Healthy	Albedo
GSE50384	Comparison of transcriptomes in five varieties of citrus fruit	GSM1217838	grapefruit, albedo, repl. 3	Cpar	Fruit (Albedo)	Healthy	Albedo
GSE50384	Comparison of transcriptomes in five varieties of citrus fruit	GSM1217839	grapefruit, flavedo, repl. 1	Cpar	Fruit (Flavedo)	Healthy	Flavedo
GSE50384	Comparison of transcriptomes in five varieties of citrus fruit	GSM1217840	grapefruit, flavedo, repl. 2	Cpar	Fruit (Flavedo)	Healthy	Flavedo
GSE50384	Comparison of transcriptomes in five varieties of citrus fruit	GSM1217841	grapefruit, flavedo, repl. 3	Cpar	Fruit (Flavedo)	Healthy	Flavedo
GSE50384	Comparison of transcriptomes in five varieties of citrus fruit	GSM1217842	grapefruit, juice sacs, repl. 1	Cpar	Fruit (Juice vesicles)	Healthy	Juice sacs
GSE50384	Comparison of transcriptomes in five varieties of citrus fruit	GSM1217843	grapefruit, juice sacs, repl. 2	Cpar	Fruit (Juice vesicles)	Healthy	Juice sacs
GSE50384	Comparison of transcriptomes in five varieties of citrus fruit	GSM1217844	grapefruit, juice sacs, repl. 3	Cpar	Fruit (Juice vesicles)	Healthy	Juice sacs
GSE50384	Comparison of transcriptomes in five varieties of citrus fruit	GSM1217845	lemon, albedo, repl. 1	Clim	Fruit (Albedo)	Healthy	Albedo
GSE50384	Comparison of transcriptomes in five varieties of citrus fruit	GSM1217846	lemon, albedo, repl. 2	Clim	Fruit (Albedo)	Healthy	Albedo
GSE50384	Comparison of transcriptomes in five varieties of citrus fruit	GSM1217847	lemon, albedo, repl. 3	Clim	Fruit (Albedo)	Healthy	Albedo
GSE50384	Comparison of transcriptomes in five varieties of citrus fruit	GSM1217848	lemon, flavedo, repl. 1	Clim	Fruit (Flavedo)	Healthy	Flavedo
GSE50384	Comparison of transcriptomes in five varieties of citrus fruit	GSM1217849	lemon, flavedo, repl. 2	Clim	Fruit (Flavedo)	Healthy	Flavedo
GSE50384	Comparison of transcriptomes in five varieties of citrus fruit	GSM1217850	lemon, flavedo, repl. 3	Clim	Fruit (Flavedo)	Healthy	Flavedo
GSE50384	Comparison of transcriptomes in five varieties of citrus fruit	GSM1217851	lemon, juice sacs, repl. 1	Clim	Fruit (Juice vesicles)	Healthy	Juice sacs
GSE50384	Comparison of transcriptomes in five varieties of citrus fruit	GSM1217852	lemon, juice sacs, repl. 2	Clim	Fruit (Juice vesicles)	Healthy	Juice sacs
GSE50384	Comparison of transcriptomes in five varieties of citrus fruit	GSM1217853	lemon, juice sacs, repl. 3	Clim	Fruit (Juice vesicles)	Healthy	Juice sacs
GSE50741	Transcriptional analysis of sweet orange in response to TAL effector-dependent infection	GSM1227568	Sweet orange leaves inoculated with Xcc306 wild type (WT) at 120 hpi	Csin	Leaf	Biotic	Xcc306 wild type (WT) at 120 hpi
GSE50741	Transcriptional analysis of sweet orange in response to TAL effector-dependent infection	GSM1227569	Sweet orange leaves inoculated with Xcc306 wild type (WT) at 120 hpi	Csin	Leaf	Biotic	Xcc306 wild type (WT) at 120 hpi
GSE50741	Transcriptional analysis of sweet orange in response to TAL effector-dependent infection	GSM1227570	Sweet orange leaves inoculated with Xcc306 wild type (WT) at 120 hpi	Csin	Leaf	Biotic	Xcc306 wild type (WT) at 120 hpi
GSE50741	Transcriptional analysis of sweet orange in response to TAL effector-dependent infection	GSM1227571	Sweet orange leaves inoculated with Xcc306 mutant with pthA4 gene deleted (MU) at 120 hpi	Csin	Leaf	Biotic	Xcc306 mutant with pthA4 gene deleted (MU) at 120 hpi
GSE50741	Transcriptional analysis of sweet orange in response to TAL effector-dependent infection	GSM1227572	Sweet orange leaves inoculated with Xcc306 mutant with pthA4 gene deleted (MU) at 120 hpi	Csin	Leaf	Biotic	Xcc306 mutant with pthA4 gene deleted (MU) at 120 hpi
GSE50741	Transcriptional analysis of sweet orange in response to TAL effector-dependent infection	GSM1227573	Sweet orange leaves inoculated with Xcc306 mutant with pthA4 gene deleted (MU) at 120 hpi	Csin	Leaf	Biotic	Xcc306 mutant with pthA4 gene deleted (MU) at 120 hpi
GSE52700	Transcription profiling of sweet orange in response to PthA4-dependent infection	GSM1274359	Sweet orange leaves inoculated with Xcc306 wild type (WT) at 6 hpi	Csin	Leaf	Biotic	Xcc306 wild type (WT) at 6 hpi
GSE52700	Transcription profiling of sweet orange in response to PthA4-dependent infection	GSM1274360	Sweet orange leaves inoculated with Xcc306 wild type (WT) at 6 hpi	Csin	Leaf	Biotic	Xcc306 wild type (WT) at 6 hpi
GSE52700	Transcription profiling of sweet orange in response to PthA4-dependent infection	GSM1274361	Sweet orange leaves inoculated with Xcc306 wild type (WT) at 6 hpi	Csin	Leaf	Biotic	Xcc306 wild type (WT) at 6 hpi
GSE52700	Transcription profiling of sweet orange in response to PthA4-dependent infection	GSM1274362	Sweet orange leaves inoculated with Xcc306 mutant with pthA4 gene deleted (MU) at 6 hpi	Csin	Leaf	Biotic	Xcc306 mutant with pthA4 gene deleted (MU) at 6 hpi
GSE52700	Transcription profiling of sweet orange in response to PthA4-dependent infection	GSM1274363	Sweet orange leaves inoculated with Xcc306 mutant with pthA4 gene deleted (MU) at 6 hpi	Csin	Leaf	Biotic	Xcc306 mutant with pthA4 gene deleted (MU) at 6 hpi
GSE52700	Transcription profiling of sweet orange in response to PthA4-dependent infection	GSM1274364	Sweet orange leaves inoculated with Xcc306 mutant with pthA4 gene deleted (MU) at 6 hpi	Csin	Leaf	Biotic	Xcc306 mutant with pthA4 gene deleted (MU) at 6 hpi
GSE52700	Transcription profiling of sweet orange in response to PthA4-dependent infection	GSM1274365	Sweet orange leaves inoculated with Xcc306 wild type (WT) at 48 hpi	Csin	Leaf	Biotic	Xcc306 wild type (WT) at 48 hpi
GSE52700	Transcription profiling of sweet orange in response to PthA4-dependent infection	GSM1274366	Sweet orange leaves inoculated with Xcc306 wild type (WT) at 48 hpi	Csin	Leaf	Biotic	Xcc306 wild type (WT) at 48 hpi
GSE52700	Transcription profiling of sweet orange in response to PthA4-dependent infection	GSM1274367	Sweet orange leaves inoculated with Xcc306 wild type (WT) at 48 hpi	Csin	Leaf	Biotic	Xcc306 wild type (WT) at 48 hpi
GSE52700	Transcription profiling of sweet orange in response to PthA4-dependent infection	GSM1274368	Sweet orange leaves inoculated with Xcc306 mutant with pthA4 gene deleted (MU) at 48 hpi	Csin	Leaf	Biotic	Xcc306 mutant with pthA4 gene deleted (MU) at 48 hpi
GSE52700	Transcription profiling of sweet orange in response to PthA4-dependent infection	GSM1274369	Sweet orange leaves inoculated with Xcc306 mutant with pthA4 gene deleted (MU) at 48 hpi	Csin	Leaf	Biotic	Xcc306 mutant with pthA4 gene deleted (MU) at 48 hpi
GSE52700	Transcription profiling of sweet orange in response to PthA4-dependent infection	GSM1274370	Sweet orange leaves inoculated with Xcc306 mutant with pthA4 gene deleted (MU) at 48 hpi	Csin	Leaf	Biotic	Xcc306 mutant with pthA4 gene deleted (MU) at 48 hpi
GSE10798	Transcriptional analysis of the sweet orange interaction with the citrus canker pathogens	GSM272741	water infiltrated leaves at 6h_biol replicate 1	Csin	Leaf	Abiotic	H20
GSE10798	Transcriptional analysis of the sweet orange interaction with the citrus canker pathogens	GSM272742	water infiltrated leaves at 6h_biol replicate 2	Csin	Leaf	Abiotic	H20
GSE10798	Transcriptional analysis of the sweet orange interaction with the citrus canker pathogens	GSM272743	water infiltrated leaves at 48h_biol replicate 1	Csin	Leaf	Abiotic	H20
GSE10798	Transcriptional analysis of the sweet orange interaction with the citrus canker pathogens	GSM272744	water infiltrated leaves at 48h_biol replicate 2	Csin	Leaf	Abiotic	H20
GSE10798	Transcriptional analysis of the sweet orange interaction with the citrus canker pathogens	GSM272745	Xaa infiltrated leaves at 6h_biol replicate 1	Csin	Leaf	Biotic	Xaa
GSE10798	Transcriptional analysis of the sweet orange interaction with the citrus canker pathogens	GSM272746	Xaa infiltrated leaves at 6h_biol replicate 2	Csin	Leaf	Biotic	Xaa
GSE10798	Transcriptional analysis of the sweet orange interaction with the citrus canker pathogens	GSM272747	Xaa infiltrated leaves at 48h_biol replicate 1	Csin	Leaf	Biotic	Xaa
GSE10798	Transcriptional analysis of the sweet orange interaction with the citrus canker pathogens	GSM272748	Xaa infiltrated leaves at 48h_biol replicate 2	Csin	Leaf	Biotic	Xaa
GSE10798	Transcriptional analysis of the sweet orange interaction with the citrus canker pathogens	GSM272749	Xac infiltrated leaves at 6h_biol replicate 1	Csin	Leaf	Biotic	Xac
GSE10798	Transcriptional analysis of the sweet orange interaction with the citrus canker pathogens	GSM272750	Xac infiltrated leaves at 6h_biol replicate 2	Csin	Leaf	Biotic	Xac
GSE10798	Transcriptional analysis of the sweet orange interaction with the citrus canker pathogens	GSM272751	Xac infiltrated leaves at 48h_biol replicate 1	Csin	Leaf	Biotic	Xac
GSE10798	Transcriptional analysis of the sweet orange interaction with the citrus canker pathogens	GSM272752	Xac infiltrated leaves at 48h_biol replicate 2	Csin	Leaf	Biotic	Xac
GSE12804	Transcriptional analysis of lemon acidity	GSM321587	genotype: Faris sweet lemon - developmental stage: PO:0007009 FF.01 fruit size 30%, - rep1	Clim	Fruit (Whole)	Developmental	immature
GSE12804	Transcriptional analysis of lemon acidity	GSM321588	genotype: Faris sweet lemon - developmental stage: PO:0007009 FF.01 fruit size 30%, - rep2	Clim	Fruit (Whole)	Developmental	immature
GSE12804	Transcriptional analysis of lemon acidity	GSM321589	genotype: Faris sweet lemon - developmental stage: PO:0007009 FF.01 fruit size 30%, - rep3	Clim	Fruit (Whole)	Developmental	immature
GSE12804	Transcriptional analysis of lemon acidity	GSM321590	genotype: Faris sweet lemon - developmental stage: PO:0007050 FR.03 late stage of fruit ripening, - rep1	Clim	Fruit (Whole)	Developmental	mature
GSE12804	Transcriptional analysis of lemon acidity	GSM321591	genotype: Faris sweet lemon - developmental stage: PO:0007050 FR.03 late stage of fruit ripening, - rep2	Clim	Fruit (Whole)	Developmental	mature
GSE12804	Transcriptional analysis of lemon acidity	GSM321592	genotype: Faris sweet lemon - developmental stage: PO:0007050 FR.03 late stage of fruit ripening, - rep3	Clim	Fruit (Whole)	Developmental	mature
GSE12804	Transcriptional analysis of lemon acidity	GSM321593	genotype: Faris acid lemon - developmental stage: PO:0007009 FF.01 fruit size 30%, - rep1	Clim	Fruit (Whole)	Developmental	immature
GSE12804	Transcriptional analysis of lemon acidity	GSM321594	genotype: Faris acid lemon - developmental stage: PO:0007009 FF.01 fruit size 30%, - rep2	Clim	Fruit (Whole)	Developmental	immature
GSE12804	Transcriptional analysis of lemon acidity	GSM321595	genotype: Faris acid lemon - developmental stage: PO:0007009 FF.01 fruit size 30%, - rep3	Clim	Fruit (Whole)	Developmental	immature
GSE12804	Transcriptional analysis of lemon acidity	GSM321596	genotype: Faris acid lemon - developmental stage: PO:0007050 FR.03 late stage of fruit ripening, - rep1	Clim	Fruit (Whole)	Developmental	mature
GSE12804	Transcriptional analysis of lemon acidity	GSM321597	genotype: Faris acid lemon - developmental stage: PO:0007050 FR.03 late stage of fruit ripening, - rep2	Clim	Fruit (Whole)	Developmental	mature
GSE12804	Transcriptional analysis of lemon acidity	GSM321598	genotype: Faris acid lemon - developmental stage: PO:0007050 FR.03 late stage of fruit ripening, - rep3	Clim	Fruit (Whole)	Developmental	mature
GSE12804	Transcriptional analysis of lemon acidity	GSM321599	genotype: Frost Lisbon lemon - developmental stage: PO:0007009 FF.01 fruit size 30%, - rep1	Clim	Fruit (Whole)	Developmental	immature
GSE12804	Transcriptional analysis of lemon acidity	GSM321600	genotype: Frost Lisbon lemon - developmental stage: PO:0007009 FF.01 fruit size 30%, - rep2	Clim	Fruit (Whole)	Developmental	immature
GSE12804	Transcriptional analysis of lemon acidity	GSM321601	genotype: Frost Lisbon lemon - developmental stage: PO:0007009 FF.01 fruit size 30%, - rep3	Clim	Fruit (Whole)	Developmental	immature
GSE12804	Transcriptional analysis of lemon acidity	GSM321602	genotype: Frost Lisbon lemon - developmental stage: PO:0007050 FR.03 late stage of fruit ripening, - rep1	Clim	Fruit (Whole)	Developmental	mature
GSE12804	Transcriptional analysis of lemon acidity	GSM321603	genotype: Frost Lisbon lemon - developmental stage: PO:0007050 FR.03 late stage of fruit ripening, - rep2	Clim	Fruit (Whole)	Developmental	mature
GSE12804	Transcriptional analysis of lemon acidity	GSM321604	genotype: Frost Lisbon lemon - developmental stage: PO:0007050 FR.03 late stage of fruit ripening, - rep3	Clim	Fruit (Whole)	Developmental	mature
GSE15886	Transcriptional Analysis of Rind Separation in Mandarin Oranges	GSM398930	Clementine Nules, before rind separation, Sep 14, 2006, rep 1	Cret	Fruit (Whole)	Healthy	mature
GSE15886	Transcriptional Analysis of Rind Separation in Mandarin Oranges	GSM398931	Clementine Nules, before rind separation, Sep 14, 2006, rep 2	Cret	Fruit (Whole)	Healthy	mature
GSE15886	Transcriptional Analysis of Rind Separation in Mandarin Oranges	GSM398932	Clementine Nules, before rind separation, Sep 14, 2006, rep 3	Cret	Fruit (Whole)	Healthy	mature
GSE15886	Transcriptional Analysis of Rind Separation in Mandarin Oranges	GSM398933	Clementine Nules, at rind separation, 26 Oct 2006, rep 1	Cret	Fruit (Juice vesicles)	Mechanical	mature
GSE15886	Transcriptional Analysis of Rind Separation in Mandarin Oranges	GSM398934	Clementine Nules, at rind separation, 26 Oct 2006, rep 2	Cret	Fruit (Juice vesicles)	Mechanical	mature
GSE15886	Transcriptional Analysis of Rind Separation in Mandarin Oranges	GSM398935	Clementine Nules, at rind separation, 26 Oct 2006, rep 3	Cret	Fruit (Juice vesicles)	Mechanical	mature
GSE15886	Transcriptional Analysis of Rind Separation in Mandarin Oranges	GSM398936	Clementine Nules, after rind separation, 27 Nov 2006, rep 1	Cret	Fruit (Juice vesicles)	Mechanical	mature
GSE15886	Transcriptional Analysis of Rind Separation in Mandarin Oranges	GSM398937	Lee x Nova, before rind separation, Sep 14, 2006, rep 1	Cret	Fruit (Whole)	Healthy	mature
GSE15886	Transcriptional Analysis of Rind Separation in Mandarin Oranges	GSM398938	Lee x Nova, before rind separation, Sep 14, 2006, rep 2	Cret	Fruit (Whole)	Healthy	mature
GSE15886	Transcriptional Analysis of Rind Separation in Mandarin Oranges	GSM398939	Lee x Nova, before rind separation, Sep 14, 2006, rep 3	Cret	Fruit (Whole)	Healthy	mature
GSE15886	Transcriptional Analysis of Rind Separation in Mandarin Oranges	GSM398940	Lee x Nova, at rind separation, 26 Oct 2006, rep 1	Cret	Fruit (Juice vesicles)	Healthy	mature
GSE15886	Transcriptional Analysis of Rind Separation in Mandarin Oranges	GSM398941	Lee x Nova, at rind separation, 26 Oct 2006, rep 2	Cret	Fruit (Juice vesicles)	Mechanical	mature
GSE15886	Transcriptional Analysis of Rind Separation in Mandarin Oranges	GSM398942	Lee x Nova, at rind separation, 26 Oct 2006, rep 3	Cret	Fruit (Juice vesicles)	Mechanical	mature
GSE15886	Transcriptional Analysis of Rind Separation in Mandarin Oranges	GSM398943	Lee x Nova, after rind separation, 27 Nov 2006, rep 1	Cret	Fruit (Juice vesicles)	Mechanical	mature
GSE15886	Transcriptional Analysis of Rind Separation in Mandarin Oranges	GSM398944	Lee x Nova, after rind separation, 27 Nov 2006, rep 2	Cret	Fruit (Juice vesicles)	Mechanical	mature
GSE15886	Transcriptional Analysis of Rind Separation in Mandarin Oranges	GSM398945	Lee x Nova, after rind separation, 27 Nov 2006, rep 3	Cret	Fruit (Juice vesicles)	Mechanical	mature
GSE19543	Expression data from postharvest Ponkan (Citrus reticulata Blanco) fruit under cold storage	GSM487411	Ponkan fruit under cold storage, 0-day	Cret	Fruit (Whole)	Healthy	Cold
GSE19543	Expression data from postharvest Ponkan (Citrus reticulata Blanco) fruit under cold storage	GSM487412	Ponkan fruit under cold storage, 30-day	Cret	Fruit (Whole)	Abiotic	Cold
GSE19543	Expression data from postharvest Ponkan (Citrus reticulata Blanco) fruit under cold storage	GSM487413	Ponkan fruit under cold storage, 60-day	Cret	Fruit (Whole)	Abiotic	Cold
GSE19543	Expression data from postharvest Ponkan (Citrus reticulata Blanco) fruit under cold storage	GSM487414	Ponkan fruit under cold storage, 90-day	Cret	Fruit (Whole)	Abiotic	Cold
GSE29633	Expression data of sweet orange in response to Candidatus Liberibacter asiaticus infection at advanced stage	GSM734400	leaves_mock-inoculated control, biological rep1	Csin	Leaf	Healthy	H20
GSE29633	Expression data of sweet orange in response to Candidatus Liberibacter asiaticus infection at advanced stage	GSM734401	leaves_mock-inoculated control, biological rep2	Csin	Leaf	Healthy	H20
GSE29633	Expression data of sweet orange in response to Candidatus Liberibacter asiaticus infection at advanced stage	GSM734402	leaves_mock-inoculated control, biological rep3	Csin	Leaf	Healthy	H20
GSE29633	Expression data of sweet orange in response to Candidatus Liberibacter asiaticus infection at advanced stage	GSM734403	leaves_HLB-inoculated plant, biological rep1	Csin	Leaf	Biotic	HLB
GSE29633	Expression data of sweet orange in response to Candidatus Liberibacter asiaticus infection at advanced stage	GSM734404	leaves_HLB-inoculated plant, biological rep2	Csin	Leaf	Biotic	HLB
GSE29633	Expression data of sweet orange in response to Candidatus Liberibacter asiaticus infection at advanced stage	GSM734405	leaves_HLB-inoculated plant, biological rep3	Csin	Leaf	Biotic	HLB
GSE30502	Transcriptional response of susceptible and tolerant citrus to infection with Candidatus Liberibacter asiaticus	GSM756545	Cleopatra leaves, non-infected, 32 weeks after graft (mock)-inoculation	Cret	Leaf	Healthy	H20
GSE30502	Transcriptional response of susceptible and tolerant citrus to infection with Candidatus Liberibacter asiaticus	GSM756546	Cleopatra leaves, non-infected, 32 weeks after graft (mock)-inoculation	Cret	Leaf	Healthy	H20
GSE30502	Transcriptional response of susceptible and tolerant citrus to infection with Candidatus Liberibacter asiaticus	GSM756547	Cleopatra leaves, non-infected, 32 weeks after graft (mock)-inoculation	Cret	Leaf	Healthy	H20
GSE30502	Transcriptional response of susceptible and tolerant citrus to infection with Candidatus Liberibacter asiaticus	GSM756548	Cleopatra leaves, infected with Ca. L. asiaticus, 32 weeks after graft-inoculation	Cret	Leaf	Biotic	HLB/LAS
GSE30502	Transcriptional response of susceptible and tolerant citrus to infection with Candidatus Liberibacter asiaticus	GSM756549	Cleopatra leaves, infected with Ca. L. asiaticus, 32 weeks after graft-inoculation	Cret	Leaf	Biotic	HLB/LAS
GSE30502	Transcriptional response of susceptible and tolerant citrus to infection with Candidatus Liberibacter asiaticus	GSM756550	Cleopatra leaves, infected with Ca. L. asiaticus, 32 weeks after graft-inoculation	Cret	Leaf	Biotic	HLB/LAS
GSE30502	Transcriptional response of susceptible and tolerant citrus to infection with Candidatus Liberibacter asiaticus	GSM756551	US-897 leaves, non-infected, 32 weeks after graft (mock)-inoculation	Cret	Leaf	Healthy	H20
GSE30502	Transcriptional response of susceptible and tolerant citrus to infection with Candidatus Liberibacter asiaticus	GSM756552	US-897 leaves, non-infected, 32 weeks after graft (mock)-inoculation	Cret	Leaf	Healthy	H20
GSE30502	Transcriptional response of susceptible and tolerant citrus to infection with Candidatus Liberibacter asiaticus	GSM756553	US-897 leaves, non-infected, 32 weeks after graft (mock)-inoculation	Cret	Leaf	Healthy	H20
GSE30502	Transcriptional response of susceptible and tolerant citrus to infection with Candidatus Liberibacter asiaticus	GSM756554	US-897 leaves, infected with Ca. L. asiaticus, 32 weeks after graft-inoculation	Cret	Leaf	Biotic	HLB/LAS
GSE30502	Transcriptional response of susceptible and tolerant citrus to infection with Candidatus Liberibacter asiaticus	GSM756555	US-897 leaves, infected with Ca. L. asiaticus, 32 weeks after graft-inoculation	Cret	Leaf	Biotic	HLB/LAS
GSE30502	Transcriptional response of susceptible and tolerant citrus to infection with Candidatus Liberibacter asiaticus	GSM756556	US-897 leaves, infected with Ca. L. asiaticus, 32 weeks after graft-inoculation	Cret	Leaf	Biotic	HLB/LAS
GSE31669	Global changes in gene expression of grapefruit peel tissue in response to the yeast biocontrol agent M. fructicola	GSM786188	grapefruit peel, rep 1	Cpar	Fruit (Albedo)	Healthy	Peel
GSE31669	Global changes in gene expression of grapefruit peel tissue in response to the yeast biocontrol agent M. fructicola	GSM786189	grapefruit peel, rep2	Cpar	Fruit (Albedo)	Healthy	Peel
GSE31669	Global changes in gene expression of grapefruit peel tissue in response to the yeast biocontrol agent M. fructicola	GSM786190	grapefruit peel, Metschnikowia fructicola treatment, rep1	Cpar	Fruit (Albedo)	Biotic	Metschnikowia fructicola
GSE31669	Global changes in gene expression of grapefruit peel tissue in response to the yeast biocontrol agent M. fructicola	GSM786191	grapefruit peel, Metschnikowia fructicola treatment, rep2	Cpar	Fruit (Albedo)	Biotic	Metschnikowia fructicola
GSE31669	Global changes in gene expression of grapefruit peel tissue in response to the yeast biocontrol agent M. fructicola	GSM786192	grapefruit peel, Metschnikowia fructicola treatment, rep3	Cpar	Fruit (Albedo)	Biotic	Metschnikowia fructicola
GSE31669	Global changes in gene expression of grapefruit peel tissue in response to the yeast biocontrol agent M. fructicola	GSM786193	grapefruit peel, rep3	Cpar	Fruit (Albedo)	Healthy	Peel
GSE33003	Global changes in gene expression of grapefruit peel tissue in response to the yeast biocontrol agent M. fructicola	GSM818240	Leaves from healthy plant 1, biological rep1	Csin	Leaf	Healthy	HLB/LAS
GSE33003	Global changes in gene expression of grapefruit peel tissue in response to the yeast biocontrol agent M. fructicola	GSM818241	Leaves from healthy plant 2, biological rep2	Csin	Leaf	Healthy	HLB/LAS
GSE33003	Global changes in gene expression of grapefruit peel tissue in response to the yeast biocontrol agent M. fructicola	GSM818242	Leaves from healthy plant 3, biological rep3	Csin	Leaf	Healthy	HLB/LAS
GSE33003	Global changes in gene expression of grapefruit peel tissue in response to the yeast biocontrol agent M. fructicola	GSM818243	Leaves from Ca. L. asiaticus infected plant 4, biological rep1	Csin	Leaf	Biotic	HLB/LAS
GSE33003	Global changes in gene expression of grapefruit peel tissue in response to the yeast biocontrol agent M. fructicola	GSM818244	Leaves from Ca. L. asiaticus infected plant 5, biological rep2	Csin	Leaf	Biotic	HLB/LAS
GSE33003	Global changes in gene expression of grapefruit peel tissue in response to the yeast biocontrol agent M. fructicola	GSM818245	Leaves from Ca. L. asiaticus infected plant 6, biological rep3	Csin	Leaf	Biotic	HLB/LAS
GSE33004	Regulation of gene expression by Candidatus Liberibacter asiaticus in stem and root of Sweet orange (Citrus Sinensis)	GSM818246	Stem from healthy plant 2, biological rep1	Csin	Stem	Healthy	Healthy
GSE33004	Regulation of gene expression by Candidatus Liberibacter asiaticus in stem and root of Sweet orange (Citrus Sinensis)	GSM818247	Stem from healthy plant 3, biological rep2	Csin	Stem	Healthy	Healthy
GSE33004	Regulation of gene expression by Candidatus Liberibacter asiaticus in stem and root of Sweet orange (Citrus Sinensis)	GSM818248	Stem from healthy plant 4, biological rep3	Csin	Stem	Healthy	Healthy
GSE33004	Regulation of gene expression by Candidatus Liberibacter asiaticus in stem and root of Sweet orange (Citrus Sinensis)	GSM818249	Stem from Ca. L. asiaticus infected plant 5, biological rep1	Csin	Stem	Biotic	HLB/LAS
GSE33004	Regulation of gene expression by Candidatus Liberibacter asiaticus in stem and root of Sweet orange (Citrus Sinensis)	GSM818250	Stem from Ca. L. asiaticus infected plant 6, biological rep2	Csin	Stem	Biotic	HLB/LAS
GSE33004	Regulation of gene expression by Candidatus Liberibacter asiaticus in stem and root of Sweet orange (Citrus Sinensis)	GSM818251	Stem from Ca. L. asiaticus infected plant 8, biological rep3	Csin	Stem	Biotic	HLB/LAS
GSE33004	Regulation of gene expression by Candidatus Liberibacter asiaticus in stem and root of Sweet orange (Citrus Sinensis)	GSM818252	Roots from healthy plant 2, biological rep1	Csin	Root	Healthy	Healthy
GSE33004	Regulation of gene expression by Candidatus Liberibacter asiaticus in stem and root of Sweet orange (Citrus Sinensis)	GSM818253	Roots from healthy plant 3, biological rep2	Csin	Root	Healthy	Healthy
GSE33004	Regulation of gene expression by Candidatus Liberibacter asiaticus in stem and root of Sweet orange (Citrus Sinensis)	GSM818254	Roots from healthy plant 4, biological rep3	Csin	Root	Healthy	Healthy
GSE33004	Regulation of gene expression by Candidatus Liberibacter asiaticus in stem and root of Sweet orange (Citrus Sinensis)	GSM818255	Roots from Ca. L. asiaticus infected plant 5, biological rep1	Csin	Root	Biotic	HLB/LAS
GSE33004	Regulation of gene expression by Candidatus Liberibacter asiaticus in stem and root of Sweet orange (Citrus Sinensis)	GSM818256	Roots from Ca. L. asiaticus infected plant 6, biological rep2	Csin	Root	Biotic	HLB/LAS
GSE33004	Regulation of gene expression by Candidatus Liberibacter asiaticus in stem and root of Sweet orange (Citrus Sinensis)	GSM818257	Roots from Ca. L. asiaticus infected plant 8, biological rep3	Csin	Root	Biotic	HLB/LAS
GSE33373	Gene expression in Citrus sinensis fruit tissues harvested from huanglongbing-infected trees: comparison with girdled fruit	GSM825450	Hamlin Symptomatic Vascular Core Rep1	Csin	Fruit (Vascular core)	Biotic	Vascular Core
GSE33373	Gene expression in Citrus sinensis fruit tissues harvested from huanglongbing-infected trees: comparison with girdled fruit	GSM825451	Hamlin Symptomatic Vascular Core Rep2	Csin	Fruit (Vascular core)	Biotic	Vascular Core
GSE33373	Gene expression in Citrus sinensis fruit tissues harvested from huanglongbing-infected trees: comparison with girdled fruit	GSM825452	Hamlin Symptomatic Vascular Core Rep3	Csin	Fruit (Vascular core)	Biotic	Vascular Core
GSE33373	Gene expression in Citrus sinensis fruit tissues harvested from huanglongbing-infected trees: comparison with girdled fruit	GSM825453	Hamlin Symptomatic Vascular Core Rep4	Csin	Fruit (Vascular core)	Biotic	Vascular Core
GSE33373	Gene expression in Citrus sinensis fruit tissues harvested from huanglongbing-infected trees: comparison with girdled fruit	GSM825454	Hamlin Healthy control Vascular Core Rep1	Csin	Fruit (Vascular core)	Healthy	Vascular Core
GSE33373	Gene expression in Citrus sinensis fruit tissues harvested from huanglongbing-infected trees: comparison with girdled fruit	GSM825455	Hamlin Healthy control Vascular Core Rep2	Csin	Fruit (Vascular core)	Healthy	Vascular Core
GSE33373	Gene expression in Citrus sinensis fruit tissues harvested from huanglongbing-infected trees: comparison with girdled fruit	GSM825456	Hamlin Healthy control Vascular Core Rep3	Csin	Fruit (Vascular core)	Healthy	Vascular Core
GSE33373	Gene expression in Citrus sinensis fruit tissues harvested from huanglongbing-infected trees: comparison with girdled fruit	GSM825457	Hamlin Healthy control Vascular Core Rep4	Csin	Fruit (Vascular core)	Healthy	Vascular Core
GSE33373	Gene expression in Citrus sinensis fruit tissues harvested from huanglongbing-infected trees: comparison with girdled fruit	GSM825458	Hamlin Symptomatic Juice Vesicle Rep1	Csin	Fruit (Juice vesicles)	Biotic	Pulp
GSE33373	Gene expression in Citrus sinensis fruit tissues harvested from huanglongbing-infected trees: comparison with girdled fruit	GSM825459	Hamlin Symptomatic Juice Vesicle Rep2	Csin	Fruit (Juice vesicles)	Biotic	Pulp
GSE33373	Gene expression in Citrus sinensis fruit tissues harvested from huanglongbing-infected trees: comparison with girdled fruit	GSM825460	Hamlin Symptomatic Juice Vesicle Rep3	Csin	Fruit (Juice vesicles)	Biotic	Pulp
GSE33373	Gene expression in Citrus sinensis fruit tissues harvested from huanglongbing-infected trees: comparison with girdled fruit	GSM825461	Hamlin Symptomatic Juice Vesicle Rep4	Csin	Fruit (Juice vesicles)	Biotic	Pulp
GSE33373	Gene expression in Citrus sinensis fruit tissues harvested from huanglongbing-infected trees: comparison with girdled fruit	GSM825462	Hamlin Healthy Control Juice Vesicle Rep1	Csin	Fruit (Juice vesicles)	Healthy	Pulp
GSE33373	Gene expression in Citrus sinensis fruit tissues harvested from huanglongbing-infected trees: comparison with girdled fruit	GSM825463	Hamlin Healthy Control Juice Vesicle Rep3	Csin	Fruit (Juice vesicles)	Healthy	Pulp
GSE33373	Gene expression in Citrus sinensis fruit tissues harvested from huanglongbing-infected trees: comparison with girdled fruit	GSM825464	Hamlin Healthy Control Juice Vesicle Rep4	Csin	Fruit (Juice vesicles)	Healthy	Pulp
GSE33373	Gene expression in Citrus sinensis fruit tissues harvested from huanglongbing-infected trees: comparison with girdled fruit	GSM825465	Hamlin Healthy Control Seed Rep1	Csin	Seed	Healthy	Seed
GSE33373	Gene expression in Citrus sinensis fruit tissues harvested from huanglongbing-infected trees: comparison with girdled fruit	GSM825466	Hamlin Healthy Control Seed Rep2	Csin	Seed	Healthy	Seed
GSE33373	Gene expression in Citrus sinensis fruit tissues harvested from huanglongbing-infected trees: comparison with girdled fruit	GSM825467	Hamlin Healthy Control Seed Rep3	Csin	Seed	Healthy	Seed
GSE33373	Gene expression in Citrus sinensis fruit tissues harvested from huanglongbing-infected trees: comparison with girdled fruit	GSM825468	Hamlin Healthy Control Seed Rep4	Csin	Seed	Healthy	Seed
GSE33373	Gene expression in Citrus sinensis fruit tissues harvested from huanglongbing-infected trees: comparison with girdled fruit	GSM825469	Hamlin Symptomatic Peel (Flavedo) Rep1	Csin	Fruit (Flavedo)	Biotic	Peel
GSE33373	Gene expression in Citrus sinensis fruit tissues harvested from huanglongbing-infected trees: comparison with girdled fruit	GSM825470	Hamlin Symptomatic Peel (Flavedo) Rep2	Csin	Fruit (Flavedo)	Biotic	Peel
GSE33373	Gene expression in Citrus sinensis fruit tissues harvested from huanglongbing-infected trees: comparison with girdled fruit	GSM825471	Hamlin Symptomatic Peel (Flavedo) Rep3	Csin	Fruit (Flavedo)	Biotic	Peel
GSE33373	Gene expression in Citrus sinensis fruit tissues harvested from huanglongbing-infected trees: comparison with girdled fruit	GSM825472	Hamlin Symptomatic Peel (Flavedo) Rep4	Csin	Fruit (Flavedo)	Biotic	Peel
GSE33373	Gene expression in Citrus sinensis fruit tissues harvested from huanglongbing-infected trees: comparison with girdled fruit	GSM825473	Hamlin Healthy Control Peel (Flavedo) Rep1	Csin	Fruit (Flavedo)	Healthy	Peel
GSE33373	Gene expression in Citrus sinensis fruit tissues harvested from huanglongbing-infected trees: comparison with girdled fruit	GSM825474	Hamlin Healthy Control Peel (Flavedo) Rep2	Csin	Fruit (Flavedo)	Healthy	Peel
GSE33373	Gene expression in Citrus sinensis fruit tissues harvested from huanglongbing-infected trees: comparison with girdled fruit	GSM825475	Hamlin Healthy Control Peel (Flavedo) Rep3	Csin	Fruit (Flavedo)	Healthy	Peel
GSE33373	Gene expression in Citrus sinensis fruit tissues harvested from huanglongbing-infected trees: comparison with girdled fruit	GSM825476	Hamlin Healthy Control Peel (Flavedo) Rep4	Csin	Fruit (Flavedo)	Healthy	Peel
GSE33373	Gene expression in Citrus sinensis fruit tissues harvested from huanglongbing-infected trees: comparison with girdled fruit	GSM825477	Hamlin Symptomatic Seed Rep1	Csin	Seed	Biotic	Seed
GSE33373	Gene expression in Citrus sinensis fruit tissues harvested from huanglongbing-infected trees: comparison with girdled fruit	GSM825478	Hamlin Symptomatic Seed Rep2	Csin	Seed	Biotic	Seed
GSE33373	Gene expression in Citrus sinensis fruit tissues harvested from huanglongbing-infected trees: comparison with girdled fruit	GSM825479	Hamlin Symptomatic Seed Rep3	Csin	Seed	Biotic	Seed
GSE33373	Gene expression in Citrus sinensis fruit tissues harvested from huanglongbing-infected trees: comparison with girdled fruit	GSM825480	Hamlin Symptomatic Seed Rep4	Csin	Seed	Biotic	Seed
GSE33373	Gene expression in Citrus sinensis fruit tissues harvested from huanglongbing-infected trees: comparison with girdled fruit	GSM825481	Valencia Healthy Control Peel (Flavedo) Rep1	Csin	Fruit (Flavedo)	Healthy	Peel
GSE33373	Gene expression in Citrus sinensis fruit tissues harvested from huanglongbing-infected trees: comparison with girdled fruit	GSM825482	Valencia Symptomatic Peel (Flavedo) Rep1	Csin	Fruit (Flavedo)	Biotic	Peel
GSE33373	Gene expression in Citrus sinensis fruit tissues harvested from huanglongbing-infected trees: comparison with girdled fruit	GSM825483	Valencia Asymptomatic Peel (Flavedo) Rep1	Csin	Fruit (Flavedo)	Biotic	Peel
GSE33373	Gene expression in Citrus sinensis fruit tissues harvested from huanglongbing-infected trees: comparison with girdled fruit	GSM825484	Valencia Healthy Control Vascular Core Rep1	Csin	Fruit (Vascular core)	Healthy	Vascular Core
GSE33373	Gene expression in Citrus sinensis fruit tissues harvested from huanglongbing-infected trees: comparison with girdled fruit	GSM825485	Valencia Symptomatic Vascular Core Rep1	Csin	Fruit (Vascular core)	Biotic	Vascular Core
GSE33373	Gene expression in Citrus sinensis fruit tissues harvested from huanglongbing-infected trees: comparison with girdled fruit	GSM825486	Valencia Asymptomatic Vascular Core Rep1	Csin	Fruit (Vascular core)	Biotic	Seed
GSE33373	Gene expression in Citrus sinensis fruit tissues harvested from huanglongbing-infected trees: comparison with girdled fruit	GSM825487	Valencia Healthy Control Juice Vesicle Rep1	Csin	Fruit (Juice vesicles)	Healthy	Vascular Core
GSE33373	Gene expression in Citrus sinensis fruit tissues harvested from huanglongbing-infected trees: comparison with girdled fruit	GSM825488	Valencia Symptomatic Juice Vesicle Rep1	Csin	Fruit (Juice vesicles)	Biotic	Pulp
GSE33373	Gene expression in Citrus sinensis fruit tissues harvested from huanglongbing-infected trees: comparison with girdled fruit	GSM825489	Valencia Asymptomatic Juice Vesicle Rep1	Csin	Fruit (Juice vesicles)	Biotic	Pulp
GSE33373	Gene expression in Citrus sinensis fruit tissues harvested from huanglongbing-infected trees: comparison with girdled fruit	GSM825490	Valencia Healthy Control Peel (Flavedo) Rep2	Csin	Fruit (Flavedo)	Healthy	Peel
GSE33373	Gene expression in Citrus sinensis fruit tissues harvested from huanglongbing-infected trees: comparison with girdled fruit	GSM825491	Valencia Symptomatic Peel (Flavedo) Rep2	Csin	Fruit (Flavedo)	Biotic	Peel
GSE33373	Gene expression in Citrus sinensis fruit tissues harvested from huanglongbing-infected trees: comparison with girdled fruit	GSM825492	Valencia Asymptomatic Peel (Flavedo) Rep2	Csin	Fruit (Flavedo)	Biotic	Peel
GSE33373	Gene expression in Citrus sinensis fruit tissues harvested from huanglongbing-infected trees: comparison with girdled fruit	GSM825493	Valencia Healthy Control Vascular Core Rep2	Csin	Fruit (Vascular core)	Healthy	Vascular Core
GSE33373	Gene expression in Citrus sinensis fruit tissues harvested from huanglongbing-infected trees: comparison with girdled fruit	GSM825494	Valencia Symptomatic Vascular Core Rep2	Csin	Fruit (Vascular core)	Biotic	Vascular Core
GSE33373	Gene expression in Citrus sinensis fruit tissues harvested from huanglongbing-infected trees: comparison with girdled fruit	GSM825495	Valencia Asymptomatic Vascular Core Rep2	Csin	Fruit (Vascular core)	Biotic	Seed
GSE33373	Gene expression in Citrus sinensis fruit tissues harvested from huanglongbing-infected trees: comparison with girdled fruit	GSM825496	Valencia Healthy Control Juice Vesicle Rep2	Csin	Fruit (Juice vesicles)	Healthy	Vascular Core
GSE33373	Gene expression in Citrus sinensis fruit tissues harvested from huanglongbing-infected trees: comparison with girdled fruit	GSM825497	Valencia Symptomatic Juice Vesicle Rep2	Csin	Fruit (Juice vesicles)	Biotic	Pulp
GSE33373	Gene expression in Citrus sinensis fruit tissues harvested from huanglongbing-infected trees: comparison with girdled fruit	GSM825498	Valencia Asymptomatic Juice Vesicle Rep2	Csin	Fruit (Juice vesicles)	Biotic	Pulp
GSE33373	Gene expression in Citrus sinensis fruit tissues harvested from huanglongbing-infected trees: comparison with girdled fruit	GSM825499	Valencia Healthy Control Peel (Flavedo) Rep3	Csin	Fruit (Flavedo)	Healthy	Peel
GSE33373	Gene expression in Citrus sinensis fruit tissues harvested from huanglongbing-infected trees: comparison with girdled fruit	GSM825500	Valencia Symptomatic Peel (Flavedo) Rep3	Csin	Fruit (Flavedo)	Biotic	Peel
GSE33373	Gene expression in Citrus sinensis fruit tissues harvested from huanglongbing-infected trees: comparison with girdled fruit	GSM825501	Valencia Asymptomatic Peel (Flavedo) Rep3	Csin	Fruit (Flavedo)	Biotic	Peel
GSE33373	Gene expression in Citrus sinensis fruit tissues harvested from huanglongbing-infected trees: comparison with girdled fruit	GSM825502	Valencia Healthy Control Vascular Core Rep3	Csin	Fruit (Vascular core)	Healthy	Vascular Core
GSE33373	Gene expression in Citrus sinensis fruit tissues harvested from huanglongbing-infected trees: comparison with girdled fruit	GSM825503	Valencia Symptomatic Vascular Core Rep3	Csin	Fruit (Vascular core)	Biotic	Vascular Core
GSE33373	Gene expression in Citrus sinensis fruit tissues harvested from huanglongbing-infected trees: comparison with girdled fruit	GSM825504	Valencia Asymptomatic Vascular Core Rep3	Csin	Fruit (Vascular core)	Biotic	Seed
GSE33373	Gene expression in Citrus sinensis fruit tissues harvested from huanglongbing-infected trees: comparison with girdled fruit	GSM825505	Valencia Healthy Control Juice Vesicle Rep3	Csin	Fruit (Juice vesicles)	Healthy	Vascular Core
GSE33373	Gene expression in Citrus sinensis fruit tissues harvested from huanglongbing-infected trees: comparison with girdled fruit	GSM825506	Valencia Symptomatic Juice Vesicle Rep3	Csin	Fruit (Juice vesicles)	Biotic	Pulp
GSE33373	Gene expression in Citrus sinensis fruit tissues harvested from huanglongbing-infected trees: comparison with girdled fruit	GSM825507	Valencia Asymptomatic Juice Vesicle Rep3	Csin	Fruit (Juice vesicles)	Biotic	Pulp
GSE33373	Gene expression in Citrus sinensis fruit tissues harvested from huanglongbing-infected trees: comparison with girdled fruit	GSM825508	Valencia Healthy Control Peel (Flavedo) Rep4	Csin	Fruit (Flavedo)	Healthy	Peel
GSE33373	Gene expression in Citrus sinensis fruit tissues harvested from huanglongbing-infected trees: comparison with girdled fruit	GSM825509	Valencia Symptomatic Peel (Flavedo) Rep4	Csin	Fruit (Flavedo)	Biotic	Peel
GSE33373	Gene expression in Citrus sinensis fruit tissues harvested from huanglongbing-infected trees: comparison with girdled fruit	GSM825510	Valencia Asymptomatic Peel (Flavedo) Rep4	Csin	Fruit (Flavedo)	Biotic	Peel
GSE33373	Gene expression in Citrus sinensis fruit tissues harvested from huanglongbing-infected trees: comparison with girdled fruit	GSM825511	Valencia Healthy Control Vascular Core Rep4	Csin	Fruit (Vascular core)	Healthy	Vascular Core
GSE33373	Gene expression in Citrus sinensis fruit tissues harvested from huanglongbing-infected trees: comparison with girdled fruit	GSM825512	Valencia Symptomatic Vascular Core Rep4	Csin	Fruit (Vascular core)	Biotic	Vascular Core
GSE33373	Gene expression in Citrus sinensis fruit tissues harvested from huanglongbing-infected trees: comparison with girdled fruit	GSM825513	Valencia Asymptomatic Vascular Core Rep4	Csin	Fruit (Vascular core)	Biotic	Seed
GSE33373	Gene expression in Citrus sinensis fruit tissues harvested from huanglongbing-infected trees: comparison with girdled fruit	GSM825514	Valencia Healthy Control Juice Vesicle Rep4	Csin	Fruit (Juice vesicles)	Healthy	Vascular Core
GSE33373	Gene expression in Citrus sinensis fruit tissues harvested from huanglongbing-infected trees: comparison with girdled fruit	GSM825515	Valencia Symptomatic Juice Vesicle Rep4	Csin	Fruit (Juice vesicles)	Biotic	Pulp
GSE33373	Gene expression in Citrus sinensis fruit tissues harvested from huanglongbing-infected trees: comparison with girdled fruit	GSM825516	Valencia Asymptomatic Juice Vesicle Rep4	Csin	Fruit (Juice vesicles)	Biotic	Pulp
GSE33459	Gene expression in Citrus sinensis (L.) Osbeck following infection with the bacterial pathogen Candidatus Liberibacter asiaticus causing Huanglongbing in Florida	GSM827632	leaves, infected, 5-9 wai, biological rep 1	Csin	Leaf	Biotic	HLB/LAS
GSE33459	Gene expression in Citrus sinensis (L.) Osbeck following infection with the bacterial pathogen Candidatus Liberibacter asiaticus causing Huanglongbing in Florida	GSM827633	leaves, infected, 5-9 wai, biological rep 2	Csin	Leaf	Biotic	HLB/LAS
GSE33459	Gene expression in Citrus sinensis (L.) Osbeck following infection with the bacterial pathogen Candidatus Liberibacter asiaticus causing Huanglongbing in Florida	GSM827634	leaves, infected, 5-9 wai, biological rep 3	Csin	Leaf	Biotic	HLB/LAS
GSE33459	Gene expression in Citrus sinensis (L.) Osbeck following infection with the bacterial pathogen Candidatus Liberibacter asiaticus causing Huanglongbing in Florida	GSM827635	leaves, infected, 13-17 wai, biological rep 1	Csin	Leaf	Biotic	HLB/LAS
GSE33459	Gene expression in Citrus sinensis (L.) Osbeck following infection with the bacterial pathogen Candidatus Liberibacter asiaticus causing Huanglongbing in Florida	GSM827636	leaves, infected, 13-17 wai, biological rep 2	Csin	Leaf	Biotic	HLB/LAS
GSE33459	Gene expression in Citrus sinensis (L.) Osbeck following infection with the bacterial pathogen Candidatus Liberibacter asiaticus causing Huanglongbing in Florida	GSM827637	leaves, infected, 13-17 wai, biological rep 3	Csin	Leaf	Biotic	HLB/LAS
GSE33459	Gene expression in Citrus sinensis (L.) Osbeck following infection with the bacterial pathogen Candidatus Liberibacter asiaticus causing Huanglongbing in Florida	GSM827638	leaves, healthy, 5-9 wai, biological rep 1	Csin	Leaf	Healthy	HLB/LAS
GSE33459	Gene expression in Citrus sinensis (L.) Osbeck following infection with the bacterial pathogen Candidatus Liberibacter asiaticus causing Huanglongbing in Florida	GSM827639	leaves, healthy, 5-9 wai, biological rep 2	Csin	Leaf	Healthy	HLB/LAS
GSE33459	Gene expression in Citrus sinensis (L.) Osbeck following infection with the bacterial pathogen Candidatus Liberibacter asiaticus causing Huanglongbing in Florida	GSM827640	leaves, healthy, 13-17 wai, biological rep 1	Csin	Leaf	Healthy	HLB/LAS
GSE33459	Gene expression in Citrus sinensis (L.) Osbeck following infection with the bacterial pathogen Candidatus Liberibacter asiaticus causing Huanglongbing in Florida	GSM827641	leaves, healthy, 13-17 wai, biological rep 2	Csin	Leaf	Healthy	HLB/LAS
GSE33964	Transcriptional analysis of epithelial cells in grapefruit peel	GSM839728	Epithelial cells at 28mm, biological rep1	Cpar	Fruit (Flavedo)	Healthy	Peel (Epithelial cells)
GSE33964	Transcriptional analysis of epithelial cells in grapefruit peel	GSM839729	Epithelial cells at 28mm, biological rep2	Cpar	Fruit (Flavedo)	Healthy	Peel (Epithelial cells)
GSE33964	Transcriptional analysis of epithelial cells in grapefruit peel	GSM839730	Epithelial cells at 28mm, biological rep3	Cpar	Fruit (Flavedo)	Healthy	Peel (Epithelial cells)
GSE33964	Transcriptional analysis of epithelial cells in grapefruit peel	GSM839731	Parenchyma cells at 28mm, biological rep1	Cpar	Fruit (Albedo)	Healthy	Peel (Parenchyma cells)
GSE33964	Transcriptional analysis of epithelial cells in grapefruit peel	GSM839732	Parenchyma cells at 28mm, biological rep2	Cpar	Fruit (Albedo)	Healthy	Peel (Parenchyma cells)
GSE33964	Transcriptional analysis of epithelial cells in grapefruit peel	GSM839733	Parenchyma cells at 28mm, biological rep3	Cpar	Fruit (Albedo)	Healthy	Peel (Parenchyma cells)
GSE33964	Transcriptional analysis of epithelial cells in grapefruit peel	GSM839734	Epithelial cells at 41mm, biological rep1	Cpar	Fruit (Flavedo)	Healthy	Peel (Epithelial cells)
GSE33964	Transcriptional analysis of epithelial cells in grapefruit peel	GSM839735	Epithelial cells at 41mm, biological rep2	Cpar	Fruit (Flavedo)	Healthy	Peel (Epithelial cells)
GSE33964	Transcriptional analysis of epithelial cells in grapefruit peel	GSM839736	Epithelial cells at 41mm, biological rep3	Cpar	Fruit (Flavedo)	Healthy	Peel (Epithelial cells)
GSE33964	Transcriptional analysis of epithelial cells in grapefruit peel	GSM839737	Parenchyma cells at 41mm, biological rep1	Cpar	Fruit (Albedo)	Healthy	Peel (Parenchyma cells)
GSE33964	Transcriptional analysis of epithelial cells in grapefruit peel	GSM839738	Parenchyma cells at 41mm, biological rep2	Cpar	Fruit (Albedo)	Healthy	Peel (Parenchyma cells)
GSE33964	Transcriptional analysis of epithelial cells in grapefruit peel	GSM839739	Parenchyma cells at 41mm, biological rep3	Cpar	Fruit (Albedo)	Healthy	Peel (Parenchyma cells)
GSE36188	Gene expression analysis in pre- and early post-anthesis stage ovules of Citrus sinensis	GSM883400	Pre Anthesis stage ovules of Vaniglia Sanguigno, technical rep1	Csin	Flower	Healthy	Pre Anthesis stage ovules
GSE36188	Gene expression analysis in pre- and early post-anthesis stage ovules of Citrus sinensis	GSM883401	Pre Anthesis stage ovules of Vaniglia Sanguigno, technical rep2	Csin	Flower	Healthy	Pre Anthesis stage ovules
GSE36188	Gene expression analysis in pre- and early post-anthesis stage ovules of Citrus sinensis	GSM883402	Pre Anthesis stage ovules of Vaniglia Sanguigno, technical rep3	Csin	Flower	Healthy	Pre Anthesis stage ovules
GSE36188	Gene expression analysis in pre- and early post-anthesis stage ovules of Citrus sinensis	GSM883403	Pre Anthesis stage ovules of Temple, technical rep1	Csin	Flower	Healthy	Pre Anthesis stage ovules
GSE36188	Gene expression analysis in pre- and early post-anthesis stage ovules of Citrus sinensis	GSM883404	Pre Anthesis stage ovules of Temple, technical rep2	Csin	Flower	Healthy	Pre Anthesis stage ovules
GSE36188	Gene expression analysis in pre- and early post-anthesis stage ovules of Citrus sinensis	GSM883405	Pre Anthesis stage ovules of Temple, technical rep3	Csin	Flower	Healthy	Pre Anthesis stage ovules
GSE36188	Gene expression analysis in pre- and early post-anthesis stage ovules of Citrus sinensis	GSM883406	Post Anthesis stage ovules of Vaniglia Sanguigno, technical rep1	Csin	Flower	Healthy	Post Anthesis stage ovules
GSE36188	Gene expression analysis in pre- and early post-anthesis stage ovules of Citrus sinensis	GSM883407	Post Anthesis stage ovules of Vaniglia Sanguigno, technical rep2	Csin	Flower	Healthy	Post Anthesis stage ovules
GSE36188	Gene expression analysis in pre- and early post-anthesis stage ovules of Citrus sinensis	GSM883408	Post Anthesis stage ovules of Vaniglia Sanguigno, technical rep3	Csin	Flower	Healthy	Post Anthesis stage ovules
GSE36188	Gene expression analysis in pre- and early post-anthesis stage ovules of Citrus sinensis	GSM883409	Post Anthesis stage ovules of Temple, technical rep1	Csin	Flower	Healthy	Post Anthesis stage ovules
GSE36188	Gene expression analysis in pre- and early post-anthesis stage ovules of Citrus sinensis	GSM883410	Post Anthesis stage ovules of Temple, technical rep2	Csin	Flower	Healthy	Post Anthesis stage ovules
GSE36188	Gene expression analysis in pre- and early post-anthesis stage ovules of Citrus sinensis	GSM883411	Post Anthesis stage ovules of Temple, technical rep3	Csin	Flower	Healthy	Post Anthesis stage ovules
GSE36188	Gene expression analysis in pre- and early post-anthesis stage ovules of Citrus sinensis	GSM883412	Initial Fruit Set stage ovules of Vaniglia Sanguigno, technical rep1	Csin	Flower	Healthy	Fruit set stage ovules
GSE36188	Gene expression analysis in pre- and early post-anthesis stage ovules of Citrus sinensis	GSM883413	Initial Fruit Set stage ovules of Vaniglia Sanguigno, technical rep2	Csin	Flower	Healthy	Fruit set stage ovules
GSE36188	Gene expression analysis in pre- and early post-anthesis stage ovules of Citrus sinensis	GSM883414	Initial Fruit Set stage ovules of Vaniglia Sanguigno, technical rep3	Csin	Flower	Healthy	Fruit set stage ovules
GSE36188	Gene expression analysis in pre- and early post-anthesis stage ovules of Citrus sinensis	GSM883415	Initial Fruit Set stage ovules of Temple, technical rep1	Csin	Flower	Healthy	Fruit set stage ovules
GSE36188	Gene expression analysis in pre- and early post-anthesis stage ovules of Citrus sinensis	GSM883416	Initial Fruit Set stage ovules of Temple, technical rep2	Csin	Flower	Healthy	Fruit set stage ovules
GSE36188	Gene expression analysis in pre- and early post-anthesis stage ovules of Citrus sinensis	GSM883417	Initial Fruit Set stage ovules of Temple, technical rep3	Csin	Flower	Healthy	Fruit set stage ovules
GSE36188	Gene expression analysis in pre- and early post-anthesis stage ovules of Citrus sinensis	GSM883418	Leaves of Vaniglia Sanguigno, technical rep1	Csin	Leaf	Healthy	Leaf
GSE36188	Gene expression analysis in pre- and early post-anthesis stage ovules of Citrus sinensis	GSM883419	Leaves of Vaniglia Sanguigno, technical rep2	Csin	Leaf	Healthy	Leaf
GSE36188	Gene expression analysis in pre- and early post-anthesis stage ovules of Citrus sinensis	GSM883420	Leaves of Vaniglia Sanguigno, technical rep3	Csin	Leaf	Healthy	Leaf

## Sheet: Table S2
Category	Condition	Number	Fraction (%)
subspecies (n = 297)	Csin	196	67.354
	Clim	27	9.27835
	Cret	41	14.0893
	Cpar	27	9.27835
Organ/tissue (n = 297)	Flower	18	6.18557
	Fruit (Albedo)	35	12.0275
	Fruit (Flavedo)	45	15.4639
	Fruit (Juice vesicles)	50	17.1821
	Fruit (Vascular core)	20	6.87285
	Fruit (Whole)	36	12.3711
	Leaf	67	23.0241
	Root	6	2.06186
	Seed	8	2.74914
	Stem	6	2.06186
Experiment type	Abiotic	8	5.47945
	Biotic	97	66.4384
	Developmental	18	12.3288
	Mechanical	9	6.16438
	Chemical	2	1.36986
	Disorder	12	8.21918

## Sheet: Table S3
Condition	P < 0.01	P < 0.05
citrus	311	1139
csin	337	1228
fruit	323	1200
leaf	326	1193
stress	314	1193

## Sheet: Table S4
Condition	Average	99th percentile	95th percentile	75th percentile	50th percentile (Median)	25th percentile	5th percentile	1th percentile
citrus	204.9	5	21	84	152	253	565	1053
csin	244.7	5	21	86	160	291	775	1431
fruit	239.5	5	22	85	156	278	769	1455
leaf	231.3	5	20	84	157	280	711	1263
stress	200.8	5	36	80	148	242	558	1132

## Sheet: Table S5
Condition	HRR cut-off	P-value
Citrus	10	4.41636e-05
Citrus	20	9.62765e-05
Citrus	30	0.000152841
Citrus	40	0.000213248
Citrus	50	0.000276823
Csin	10	4.67079e-05
Csin	20	9.89084e-05
Csin	30	0.000154594
Csin	40	0.000212955
Csin	50	0.000273543
Fruit	10	4.34353e-05
Fruit	20	9.41539e-05
Fruit	30	0.000149633
Fruit	40	0.000208503
Fruit	50	0.000270159
leaf	10	4.76191e-05
leaf	20	0.000101051
leaf	30	0.000157822
leaf	40	0.000217423
leaf	50	0.000278637
Stress	10	4.97855e-05
Stress	20	0.000106494
Stress	30	0.000166913
Stress	40	0.000229874
Stress	50	0.000295309

## Sheet: Table S6
Dataset	inflation	MCL1.1	MCL1.2	MCL1.3	MCL1.4	MCL1.5	MCL1.6	MCL1.7	MCL1.8	MCL1.9	MCL2.0
Csin	Enr cluster	44	138	344	507	608	675	673	649	599	548
	total cluster	180	367	940	1576	2137	2558	2784	2833	2742	2563
	enr term	432	1131	1298	1299	1272	1253	1242	1161	1095	1029
	total term	3227	3227	3227	3227	3227	3227	3227	3227	3227	3227
	Spec	0.244444	0.376022	0.365957	0.321701	0.284511	0.263878	0.241739	0.229086	0.218454	0.213812
	Sens	0.13387	0.35048	0.402231	0.402541	0.394174	0.388286	0.384878	0.359777	0.339324	0.318872
	F-measure	0.172998	0.362802	0.383238	0.357609	0.330483	0.314216	0.296959	0.279929	0.265793	0.255982
Citrus	Enr cluster	48	173	374	508	645	672	687	642	585	521
	total cluster	182	387	1000	1694	2356	2746	2962	2952	2783	2565
	Enr term	542	1237	1365	1352	1282	1262	1226	1167	1138	1075
	total term	3227	3227	3227	3227	3227	3227	3227	3227	3227	3227
	Spec	0.263736	0.447028	0.374	0.299882	0.273769	0.24472	0.231938	0.21748	0.210205	0.203119
	Sens	0.167958	0.383328	0.422993	0.418965	0.397273	0.391075	0.379919	0.361636	0.35265	0.333127
	F-measure	0.205222	0.412735	0.396991	0.34956	0.324156	0.301052	0.288034	0.271616	0.263403	0.252363
Fruit	Enr cluster	82	214	414	559	629	655	647	628	593	551
	total cluster	234	657	1308	1994	2594	2941	3075	3105	3004	2852
	Enr term	730	1282	1310	1286	1239	1201	1131	1106	1071	1048
	total term	3227	3227	3227	3227	3227	3227	3227	3227	3227	3227
	Spec	0.350427	0.325723	0.316514	0.280341	0.242483	0.222713	0.210407	0.202254	0.197403	0.193198
	Sens	0.226216	0.397273	0.40595	0.398513	0.383948	0.372172	0.35048	0.342733	0.331887	0.32476
	F-measure	0.274944	0.357958	0.355696	0.329141	0.297242	0.278668	0.262953	0.254389	0.24756	0.24227
Leaf	Enr cluster	70	193	396	542	643	686	680	650	610	571
	total cluster	228	732	1416	2143	2773	3206	3391	3398	3255	3088
	Enr term	647	1213	1258	1237	1208	1197	1157	1114	1084	1058
	total term	3227	3227	3227	3227	3227	3227	3227	3227	3227	3227
	Spec	0.307018	0.263661	0.279661	0.252916	0.231879	0.213974	0.200531	0.191289	0.187404	0.184909
	Sens	0.200496	0.375891	0.389836	0.383328	0.374341	0.370933	0.358537	0.345212	0.335916	0.327859
	F-measure	0.242578	0.309929	0.325683	0.304757	0.286371	0.271393	0.257206	0.24617	0.240587	0.236458
Stress	Enr cluster	70	194	434	599	687	714	727	708	646	595
	total cluster	194	613	1304	2095	2789	3161	3328	3323	3213	3032
	Enr term	734	1234	1297	1278	1234	1204	1171	1115	1062	1012
	total term	3227	3227	3227	3227	3227	3227	3227	3227	3227	3227
	Spec	0.360825	0.316476	0.332822	0.285919	0.246325	0.225878	0.21845	0.21306	0.201058	0.19624
	Sens	0.227456	0.382399	0.401921	0.396033	0.382399	0.373102	0.362876	0.345522	0.329098	0.313604
	F-measure	0.279022	0.346328	0.364122	0.332086	0.299637	0.281397	0.272722	0.263585	0.249617	0.241414

## Sheet: Table S7
GO ID	GO type	GO description	Cluster	MCL inflation	Condition	# in input	# in background	P-value	FDR
GO:0006412	BP	translation	Cluster2	MCL1.2	Citrus	128	577	6.1e-96	1.1e-93
			Cluster32	MCL1.2	Citrus	17	167	8.97e-08	2.97e-06
			Cluster61	MCL1.2	Citrus	13	98	1.36e-07	3.15e-06
			Cluster11	MCL1.2	Citrus	17	261	4.01e-05	0.000723
			Cluster324	MCL1.2	Citrus	2	3	0.0013	0.00605
			Cluster91	MCL1.2	Citrus	5	37	0.000994	0.0177
			Cluster238	MCL1.2	Citrus	4	22	0.00103	0.0207
			Cluster294	MCL1.2	Citrus	2	5	0.00421	0.0271
			Cluster269	MCL1.2	Citrus	3	10	0.000985	0.0305
			Cluster8	MCL1.3	Csin	83	164	6e-96	4.53e-94
			Cluster500	MCL1.3	Csin	13	15	1.29e-20	9.15e-19
			Cluster60	MCL1.3	Csin	19	56	1.83e-18	1.06e-16
			Cluster32	MCL1.3	Csin	13	68	1.4e-09	1.14e-07
			Cluster44	MCL1.3	Csin	12	71	2.61e-08	3.96e-07
			Cluster223	MCL1.3	Csin	8	31	1.81e-07	4.6e-06
			Cluster175	MCL1.3	Csin	5	21	6.11e-05	0.00133
			Cluster70	MCL1.3	Csin	6	47	0.000426	0.00141
			Cluster1	MCL1.3	Csin	17	278	8.77e-05	0.00195
			Cluster509	MCL1.3	Csin	3	15	0.00345	0.0205
			Cluster194	MCL1.3	Csin	4	25	0.0017	0.0214
			Cluster427	MCL1.3	Csin	3	15	0.00345	0.0248
			Cluster407	MCL1.3	Csin	3	14	0.00281	0.0251
			Cluster327	MCL1.3	Csin	3	13	0.00224	0.0254
			Cluster196	MCL1.3	Csin	5	36	0.000874	0.0273
			Cluster648	MCL1.3	Csin	2	9	0.0143	0.0287
			Cluster680	MCL1.3	Csin	2	7	0.00859	0.0407
			Cluster602	MCL1.3	Csin	2	6	0.00622	0.0482
			Cluster22	MCL1.2	Fruit	24	161	4.91e-14	3.95e-11
			Cluster197	MCL1.2	Fruit	12	34	2.25e-12	1.17e-10
			Cluster15	MCL1.2	Fruit	20	165	3e-10	4.16e-08
			Cluster60	MCL1.2	Fruit	11	57	2.36e-08	1.68e-07
			Cluster34	MCL1.2	Fruit	14	96	1.3e-08	3.44e-06
			Cluster138	MCL1.2	Fruit	6	38	0.000128	0.0017
			Cluster152	MCL1.2	Fruit	6	41	0.000198	0.0144
			Cluster130	MCL1.2	Fruit	6	47	0.000426	0.0209
			Cluster176	MCL1.2	Fruit	4	26	0.00198	0.0295
			Cluster209	MCL1.2	Fruit	4	28	0.00262	0.0469
			Cluster2	MCL1.3	Leaf	67	124	7.77e-80	7.03e-78
			Cluster305	MCL1.3	Leaf	16	25	1.84e-21	5.37e-20
			Cluster522	MCL1.3	Leaf	7	16	1.65e-08	4.06e-07
			Cluster204	MCL1.3	Leaf	7	31	2.89e-06	2.6e-05
			Cluster6	MCL1.3	Leaf	8	48	6.35e-06	2.79e-05
			Cluster518	MCL1.3	Leaf	4	8	1.25e-05	0.000287
			Cluster21	MCL1.3	Leaf	8	65	6.22e-05	0.00121
			Cluster642	MCL1.3	Leaf	4	13	0.000117	0.00127
			Cluster33	MCL1.3	Leaf	8	61	3.91e-05	0.00363
			Cluster928	MCL1.3	Leaf	3	5	8.88e-05	0.00406
			Cluster480	MCL1.3	Leaf	4	16	0.000284	0.00631
			Cluster142	MCL1.3	Leaf	5	33	0.00058	0.00798
			Cluster1305	MCL1.3	Leaf	2	3	0.0013	0.0106
			Cluster529	MCL1.3	Leaf	3	17	0.005	0.0126
			Cluster1033	MCL1.3	Leaf	2	7	0.00859	0.015
			Cluster1039	MCL1.3	Leaf	2	6	0.00622	0.0187
			Cluster331	MCL1.3	Leaf	4	23	0.00123	0.0236
			Cluster831	MCL1.3	Leaf	2	7	0.00859	0.0327
			Cluster787	MCL1.3	Leaf	2	9	0.0143	0.0343
			Cluster1055	MCL1.3	Leaf	2	5	0.00421	0.0345
			Cluster227	MCL1.3	Leaf	4	25	0.0017	0.0374
			Cluster1080	MCL1.3	Leaf	1	1	0.021	0.0414
			Cluster867	MCL1.3	Leaf	2	6	0.00622	0.0467
			Cluster692	MCL1.3	Leaf	3	13	0.00224	0.0472
			Cluster2	MCL1.3	Stress	64	104	1.76e-81	1.94e-79
			Cluster3	MCL1.3	Stress	21	99	1.27e-15	7.94e-14
			Cluster4	MCL1.3	Stress	18	68	2.13e-15	7.99e-14
			Cluster48	MCL1.3	Stress	10	33	8.94e-10	6.78e-09
			Cluster932	MCL1.3	Stress	5	9	4.66e-07	2.39e-05
			Cluster19	MCL1.3	Stress	10	71	2.19e-06	3.89e-05
			Cluster763	MCL1.3	Stress	4	10	3.62e-05	0.000906
			Cluster922	MCL1.3	Stress	3	6	0.000175	0.00122
			Cluster323	MCL1.3	Stress	5	27	0.000219	0.00135
			Cluster1012	MCL1.3	Stress	3	5	8.88e-05	0.00206
			Cluster93	MCL1.3	Stress	6	40	0.000172	0.00269
			Cluster410	MCL1.3	Stress	4	13	0.000117	0.00302
			Cluster1211	MCL1.3	Stress	2	2	0.000439	0.00351
			Cluster844	MCL1.3	Stress	3	9	0.0007	0.00878
			Cluster1260	MCL1.3	Stress	2	4	0.00256	0.0141
			Cluster310	MCL1.3	Stress	4	23	0.00123	0.0183
			Cluster267	MCL1.3	Stress	4	23	0.00123	0.0318
			Cluster565	MCL1.3	Stress	3	13	0.00224	0.0326
			Cluster678	MCL1.3	Stress	2	6	0.00622	0.0331
			Cluster88	MCL1.3	Stress	4	45	0.0144	0.0431
			Cluster849	MCL1.3	Stress	2	9	0.0143	0.045
			Cluster715	MCL1.3	Stress	2	8	0.0113	0.047
GO:0009699	BP	phenylpropanoid biosynthetic process	Cluster14	MCL1.2	Citrus	10	256	5.64e-06	0.000213
			Cluster241	MCL1.2	Citrus	3	20	0.000263	0.00171
			Cluster230	MCL1.2	Citrus	3	20	0.000263	0.00597
			Cluster355	MCL1.2	Citrus	1	1	0.00635	0.0165
			Cluster210	MCL1.2	Citrus	2	17	0.00511	0.0294
			Cluster273	MCL1.2	Citrus	2	14	0.00346	0.0306
			Cluster348	MCL1.2	Citrus	1	2	0.0127	0.0326
			Cluster19	MCL1.3	Csin	9	101	1.63e-08	2.32e-06
			Cluster723	MCL1.3	Csin	3	5	2.48e-06	0.000134
			Cluster20	MCL1.3	Csin	7	108	5.81e-06	0.000442
			Cluster441	MCL1.3	Csin	2	8	0.00109	0.00932
			Cluster891	MCL1.3	Csin	1	4	0.0252	0.0456
			Cluster586	MCL1.3	Csin	2	13	0.00298	0.0488
			Cluster307	MCL1.2	Fruit	3	10	2.9e-05	0.000644
			Cluster271	MCL1.2	Fruit	3	15	0.000108	0.00113
			Cluster75	MCL1.2	Fruit	5	85	0.000209	0.00233
			Cluster26	MCL1.2	Fruit	6	113	8.47e-05	0.0035
			Cluster154	MCL1.2	Fruit	3	45	0.00292	0.016
			Cluster142	MCL1.2	Fruit	3	44	0.00274	0.0306
			Cluster1346	MCL1.3	Leaf	2	3	0.000119	0.000418
			Cluster1141	MCL1.3	Leaf	2	4	0.000238	0.000952
			Cluster497	MCL1.3	Leaf	3	14	8.65e-05	0.00296
			Cluster279	MCL1.3	Leaf	3	27	0.000654	0.00511
			Cluster1007	MCL1.3	Leaf	2	7	0.000822	0.00569
			Cluster1044	MCL1.3	Leaf	2	5	0.000395	0.0061
			Cluster364	MCL1.3	Leaf	3	21	0.000306	0.00778
			Cluster777	MCL1.3	Leaf	2	11	0.00212	0.0174
			Cluster40	MCL1.3	Leaf	4	51	0.000308	0.0184
			Cluster20	MCL1.3	Leaf	3	61	0.00688	0.0227
			Cluster249	MCL1.3	Leaf	2	25	0.0109	0.0268
			Cluster500	MCL1.3	Leaf	2	17	0.00511	0.0307
			Cluster109	MCL1.3	Leaf	3	32	0.00108	0.0308
			Cluster450	MCL1.3	Leaf	2	17	0.00511	0.0411
			Cluster865	MCL1.3	Stress	2	4	0.000238	0.00103
			Cluster1117	MCL1.3	Stress	2	4	0.000238	0.00113
			Cluster1193	MCL1.3	Stress	2	5	0.000395	0.0017
			Cluster801	MCL1.3	Stress	2	11	0.00212	0.00436
			Cluster772	MCL1.3	Stress	2	9	0.0014	0.00638
			Cluster765	MCL1.3	Stress	2	10	0.00174	0.0068
			Cluster701	MCL1.3	Stress	2	10	0.00174	0.0115
			Cluster316	MCL1.3	Stress	3	22	0.000353	0.0132
			Cluster367	MCL1.3	Stress	3	22	0.000353	0.0132
			Cluster513	MCL1.3	Stress	2	19	0.00637	0.0161
			Cluster120	MCL1.3	Stress	3	31	0.000987	0.0229
			Cluster1207	MCL1.3	Stress	1	1	0.00635	0.0296
			Cluster149	MCL1.3	Stress	2	22	0.0085	0.0303
			Cluster136	MCL1.3	Stress	3	37	0.00166	0.0378
			Cluster254	MCL1.3	Stress	2	19	0.00637	0.0394
GO:0015979	BP	photosynthesis	Cluster20	MCL1.2	Citrus	52	244	3.59e-69	7.55e-67
			Cluster32	MCL1.2	Citrus	9	167	5.59e-07	1.32e-05
			Cluster75	MCL1.2	Citrus	7	85	6.19e-07	1.61e-05
			Cluster11	MCL1.2	Citrus	9	261	2.14e-05	0.000503
			Cluster18	MCL1.3	Csin	42	129	4.54e-64	1.37e-61
			Cluster70	MCL1.3	Csin	8	47	2.59e-10	4.51e-09
			Cluster109	MCL1.3	Csin	5	50	1.03e-05	0.000353
			Cluster94	MCL1.3	Csin	4	43	0.00011	0.00161
			Cluster417	MCL1.3	Csin	3	20	0.0002	0.00342
			Cluster22	MCL1.3	Csin	4	99	0.00263	0.0219
			Cluster175	MCL1.3	Csin	2	21	0.00648	0.0313
			Cluster174	MCL1.3	Csin	3	41	0.00171	0.032
			Cluster397	MCL1.3	Csin	2	21	0.00648	0.0344
			Cluster319	MCL1.3	Csin	2	23	0.00775	0.0381
			Cluster14	MCL1.2	Fruit	31	174	7.66e-38	1.99e-35
			Cluster60	MCL1.2	Fruit	8	57	1.3e-09	1.47e-08
			Cluster215	MCL1.2	Fruit	5	27	4.35e-07	3.66e-06
			Cluster31	MCL1.2	Fruit	8	123	5.88e-07	0.000329
			Cluster49	MCL1.2	Fruit	6	101	2.68e-05	0.000754
			Cluster127	MCL1.2	Fruit	3	50	0.00303	0.0473
			Cluster131	MCL1.3	Leaf	24	38	1.63e-45	6.13e-44
			Cluster50	MCL1.3	Leaf	11	55	1.48e-14	9.39e-13
			Cluster6	MCL1.3	Leaf	8	48	3.09e-10	2.79e-09
			Cluster529	MCL1.3	Leaf	4	17	2.39e-06	2.63e-05
			Cluster679	MCL1.3	Leaf	2	11	0.00176	0.00554
			Cluster36	MCL1.3	Leaf	4	59	0.000379	0.00569
			Cluster787	MCL1.3	Leaf	2	9	0.00116	0.0064
			Cluster47	MCL1.3	Leaf	4	48	0.00017	0.00759
			Cluster163	MCL1.3	Leaf	3	33	0.000907	0.00994
			Cluster1030	MCL1.3	Leaf	2	6	0.00049	0.0123
			Cluster271	MCL1.3	Leaf	3	25	0.000396	0.0171
			Cluster118	MCL1.3	Leaf	3	39	0.00148	0.0178
			Cluster383	MCL1.3	Leaf	2	22	0.0071	0.0447
			Cluster7	MCL1.3	Stress	29	95	5.76e-43	4.96e-41
			Cluster48	MCL1.3	Stress	7	33	6.87e-10	5.7e-09
			Cluster31	MCL1.3	Stress	8	61	2.27e-09	1.03e-07
			Cluster784	MCL1.3	Stress	4	11	3.41e-07	3.27e-06
			Cluster323	MCL1.3	Stress	5	27	4.35e-07	5.36e-06
			Cluster19	MCL1.3	Stress	6	71	3.49e-06	5.84e-05
			Cluster777	MCL1.3	Stress	3	11	3.01e-05	0.00132
			Cluster412	MCL1.3	Stress	3	21	0.000233	0.0031
			Cluster732	MCL1.3	Stress	2	13	0.00248	0.0207
			Cluster114	MCL1.3	Stress	3	37	0.00127	0.0214
