# Supplementary material for: Annotation of gene function in citrus using gene expression information and co-expression networks
Source: BMC Plant Biol. 2014 Jul 15;14:186. doi: 10.1186/1471-2229-14-186 (PMC4108274; doi:10.1186/1471-2229-14-186)
Supplement: Additional file 2 — Detailed information on guide GCA results of citrus LOB1 and GME. The excel spread sheet contains 7 tables describing the analysis results from guide GCA. Table S1 contains lists of co-expressed genes with LOB1 (Cit.37210.1.S1_at) across citrus, csin, fruit, leaf and stress datasets highlighted in light orange, blue, purple, green and red. Table S2 contains the global overview of enriched GO terms of LOB1 (Cit.37210.1.S1_at) co-expressed genes across all citrus, csin, fruit, leaf and stress datasets. Table S3 to S5 contain lists of co-expressed genes with GME probesets Cit.23640.1.S1_s_at, Cit.7984.1.S1_s_at and Cit.7984.1.S1_at, respectively. Similar to table S1, co-expressed genes lists derived from citrus, csin, fruit, leaf and stress datasets were highlighted in light orange, blue, purple, green and red. Table S6 contains the global overview of enriched GO terms of GME (Cit.23640.1.S1_s_at, Cit.7984.1.S1_s_at and Cit.7984.1.S1_at) co-expressed genes across all citrus, csin, fruit, leaf and stress datasets. Table S7 contains the tissue and condition expression specificity of the GME-centric cluster. Detailed descriptions of each array dataset and the corresponding ESI values for the top 6 co-expressed probesets in each dataset are shown. [file 1471-2229-14-186-S2.xlsx]

## Sheet: Table S1
Rank	Target	symbol	Function	PCC	Citrus	Csin	Fruit	Stress	Leaf			Rank	Target	symbol	Function	PCC	Csin	Citrus	Fruit	Stress	Leaf			Rank	Target	symbol	Function	PCC	Fruit	Stress	Leaf	Citrus	Csin			Rank	Target	symbol	Function	PCC	Leaf	Stress	Fruit	Citrus	Csin			Rank	Target
1	Cit.35190.1.S1_at	LBD11	Function_At: LBD11 (LOB DOMAIN-CONTAINING PROTEIN 11)	0.94	1	1	1	1	2			1	Cit.35190.1.S1_at	LBD11	Function_At: LBD11 (LOB DOMAIN-CONTAINING PROTEIN 11)	1	1	1	1	1	2			1	Cit.35190.1.S1_at	LBD11	Function_At: LBD11 (LOB DOMAIN-CONTAINING PROTEIN 11)	0.94	1	1	2	1	1			1	Cit.35190.1.S1_at	LBD11	Function_At: LBD11 (LOB DOMAIN-CONTAINING PROTEIN 11)	0.96	2	1	1	1	1			1	Cit.35190.1.S1_at
			Function_Cs: Putative uncharacterized protein Sb01g038650												Function_Cs: Putative uncharacterized protein Sb01g038650												Function_Cs: Putative uncharacterized protein Sb01g038650												Function_Cs: Putative uncharacterized protein Sb01g038650
			Psort: NUC,CHL,VAC												Psort: NUC,CHL,VAC												Psort: NUC,CHL,VAC												Psort: NUC,CHL,VAC
			Best At match: AT2G28500												Best At match: AT2G28500												Best At match: AT2G28500												Best At match: AT2G28500
			Best Cs match: Cs7g27640.1												Best Cs match: Cs7g27640.1												Best Cs match: Cs7g27640.1												Best Cs match: Cs7g27640.1
2	Cit.5370.1.S1_s_at	invertase	Function_At: invertase/pectin methylesterase inhibitor family protein	0.71	3	10	307	4	23			2	Cit.38459.1.S1_at	NA	Function_At: NA	0.96	8	706	17651	116	17			2	Cit.17453.1.S1_at	NA	Function_At: NA	0.74	3	568	3000	10	313			2	Cit.10235.1.S1_at	photoassimilate-responsive	Function_At: photoassimilate-responsive protein, putative	0.93	4	62	6812	884	16			2	Cit.15314.1.S1_at
			Function_Cs: Invertase/pectin methylesterase inhibitor family protein												Function_Cs: NA												Function_Cs: Putative uncharacterized protein P0524E08.125												Function_Cs: Putative uncharacterized protein Sb09g022145 (Fragment)
			Psort: CHL,NUC,MIT												Psort: CHL,NUC,MIT												Psort: NUC,CHL,CYT												Psort: CHL,NUC,MIT
			Best At match: AT5G51520												Best At match: 0												Best At match: 0												Best At match: AT5G52390
			Best Cs match: Cs9g14330.1												Best Cs match: Cs9g12740.1												Best Cs match: Cs3g18410.1												Best Cs match: Cs9g17380.1
3	Cit.15999.1.S1_at	ZBF1	Function_At: MYC2	0.67	10	11853	20	939	3113			3	Cit.19147.1.S1_at	NA	Function_At: NA	0.96	9	3872	15919	475	126			3	Cit.20042.1.S1_at	IDA	NA	0.73	5	2384	8699	14	12670			3	Cit.33994.1.S1_at	LRR	Function_At: leucine-rich repeat protein-related	0.92	6	4397	15826	13719	24			3	Cit.5370.1.S1_s_at
			Function_Cs: Transcription factor MYC4												Function_Cs: NA									4	Cit.341.1.S1_s_at	WRKY75	Function_At: WRKY75	0.74	9	6940	6558	63	15847						Function_Cs: Di-glucose binding protein with Leucine-rich repeat domain
			Psort: NUC,CHL,PLA												Psort: CHL,NUC,PLA												Function_Cs: Probable WRKY transcription factor 75												Psort: PLA,MIT,NUC
			Best At match: AT1G32640												Best At match: 0												Psort: NUC,CHL,CYT												Best At match: AT1G25570
			Best Cs match: Cs5g01450.1												Best Cs match: Cs4g13760.1												Best At match: AT5G13080												Best Cs match: Cs7g12860.1
3	Cit.17453.1.S1_at	NA	Function_At: NA	0.7	10	313	3	568	3000			4	Cit.5370.1.S1_s_at	invertase	Function_At: invertase/pectin methylesterase inhibitor family protein	0.95	10	3	307	4	23						Best Cs match: Cs7g11020.1									4	Cit.15314.1.S1_at	NA	Function_At: unknown protein	0.92	7	2	795	92	1952			4	Cit.37086.1.S1_s_at
			Function_Cs: Putative uncharacterized protein P0524E08.125												Function_Cs: Invertase/pectin methylesterase inhibitor family protein									4	Cit.13651.1.S1_at	Rap2.6L	Function_At: Rap2.6L (related to AP2 6L)	0.71	9	213	811	34	204						Function_Cs: NA
			Psort: NUC,CHL,CYT												Psort: CHL,NUC,MIT												Function_Cs: Ethylene-responsive transcription factor ERF113												Psort: CHL,MIT,CYT
			Best At match: 0												Best At match: AT5G51520												Psort: NUC,CYT,CHL												Best At match: AT5G02550
			Best Cs match: Cs3g18410.1												Best Cs match: Cs9g14330.1												Best At match: AT5G13330												Best Cs match: Cs6g06120.1
4	Cit.24725.1.S1_x_at	pectate lyase	NA	0.66	12	64	749	65	32			4	Cit.24058.1.S1_s_at	NA	NA	0.97	10	5557	11044	974	29						Best Cs match: Cs2g14570.1									5	Cit.29007.1.S1_at	GASA5	Function_At: GASA5 (GAST1 PROTEIN HOMOLOG 5)	0.93	9	107	19090	7267	25			5	Cit.15951.1.S1_at
5	Cit.20042.1.S1_at	IDA	NA	0.62	14	12670	5	2384	8699			5	Cit.30858.1.S1_at	EXPA4	Function_At: ATEXPA4 (ARABIDOPSIS THALIANA EXPANSIN A4)	0.97	11	3293	11430	297	10			5	Cit.37086.1.S1_s_at	remorin	Function_At: remorin family protein	0.71	11	5	91	27	92						Function_Cs: Protein RSI-1
6	Cit.24694.1.S1_x_at	LEA	NA	0.61	17	46	257	30	143						Function_Cs: Expansin-A4												Function_Cs: Remorin, C-terminal region family protein, expressed												Psort: EXC,CHL,NUC
7	Cit.6493.1.S1_at	NA	Function_At: FUNCTIONS IN: molecular_function unknown	0.68	21	19	3788	33	10						Psort: EXC,CYT,NUC												Psort: NUC,CYT,CHL												Best At match: AT3G02885
			Function_Cs: Putative uncharacterized protein												Best At match: AT2G39700												Best At match: AT1G30320												Best Cs match: Cs6g17190.1
			Psort: NUC,PLA,CHL												Best Cs match: Cs7g32410.1												Best Cs match: Cs2g09450.1									6	Cit.6493.1.S1_at	NA	Function_At: FUNCTIONS IN: molecular_function unknown	0.94	10	33	3788	21	19			6	Cit.20864.1.S1_s_at
			Best At match: AT1G77400									5	Cit.3554.1.S1_s_at	ATCEL5<br>ATGH9B4CEL5	Function_At: CEL5 (CELLULASE 5)	0.97	11	11948	24709	1029	46			6	Cit.2635.1.S1_s_at	phosphoesterase	Function_At: phosphoesterase family protein	0.7	12	12622	16097	2919	17360						Function_Cs: Putative uncharacterized protein
			Best Cs match: Cs3g19990.1												Function_Cs: Putative uncharacterized protein Sb03g012840												Function_Cs: Phosphoesterase family protein, putative, expressed												Psort: NUC,PLA,CHL
8	Cit.15251.1.S1_at	hydrolase	Function_At: hydrolase, alpha/beta fold family protein	0.59	22	185	361	306	308						Psort: CHL,MIT,PLA												Psort: NUC,PLA,CYT												Best At match: AT1G77400
			Function_Cs: Putative uncharacterized protein Sb02g023970												Best At match: AT1G22880												Best At match: AT3G03520												Best Cs match: Cs3g19990.1
			Psort: CHL,NUC,END												Best Cs match: Cs5g20320.1												Best Cs match: Cs7g15610.1									6	Cit.30858.1.S1_at	EXPA4	Function_At: ATEXPA4 (ARABIDOPSIS THALIANA EXPANSIN A4)	0.92	10	297	11430	3293	11			7	Cit.38738.1.S1_at
			Best At match: AT4G36610									5	Cit.20041.1.S1_at	NA	Function_At: NA	0.95	11	178	7633	19	11			7	Cit.17104.1.S1_s_at	phosphoesterase	Function_At: phosphoesterase family protein	0.7	14	14749	18666	3067	17971						Function_Cs: Expansin-A4
			Best Cs match: Cs2g16460.1												Function_Cs: Putative uncharacterized protein (Fragment)												Function_Cs: Phosphoesterase family protein, putative, expressed												Psort: EXC,CYT,NUC
9	Cit.37086.1.S1_s_at	remorin	Function_At: remorin family protein	0.59	27	92	11	5	91						Psort: CHL,PLA,NUC												Psort: NUC,PLA,CYT												Best At match: AT2G39700
			Function_Cs: Remorin, C-terminal region family protein, expressed												Best At match: 0												Best At match: AT3G03520												Best Cs match: Cs7g32410.1
			Psort: NUC,CYT,CHL												Best Cs match: orange1.1t02530.1												Best Cs match: Cs7g15610.1									7	Cit.20041.1.S1_at	NA	Function_At: NA	0.92	11	19	7633	178	11			8	Cit.20041.1.S1_at
			Best At match: AT1G30320									6	Cit.14005.1.S1_at	EXPA4	Function_At: ATEXPA4 (ARABIDOPSIS THALIANA EXPANSIN A4)	0.97	12	4519	13944	408	11			8	Cit.39042.1.S1_at	NA	Function_At: INVOLVED IN: biological_process unknown	0.7	15	13870	18951	1796	8421						Function_Cs: Putative uncharacterized protein (Fragment)
			Best Cs match: Cs2g09450.1												Function_Cs: Expansin-A4												Function_Cs: Putative uncharacterized protein OSJNBb0094O03.20												Psort: CHL,PLA,NUC
10	Cit.13651.1.S1_at	Rap2.6L	Function_At: Rap2.6L (related to AP2 6L)	0.69	34	204	9	213	811						Psort: EXC,CYT,NUC												Psort: CHL,MIT,CYT												Best At match: 0
			Function_Cs: Ethylene-responsive transcription factor ERF113												Best At match: AT2G39700												Best At match: AT5G42765												Best Cs match: orange1.1t02530.1
			Psort: NUC,CYT,CHL												Best Cs match: Cs7g32410.1												Best Cs match: Cs3g24800.1									7	Cit.35756.1.S1_at	pectinase	Function_At: polygalacturonase, putative / pectinase, putative	0.92	11	34	12582	356	41			9	Cit.33068.1.S1_at
			Best At match: AT5G13330									6	Cit.12077.1.S1_at	NA	Function_At: NA	0.94	12	14687	21025	3785	13			9	Cit.33018.1.S1_s_at	NA	Function_At: FUNCTIONS IN: molecular_function unknown	0.68	18	1360	6857	64	8730						Function_Cs: Putative uncharacterized protein (Fragment)
			Best Cs match: Cs2g14570.1												Function_Cs: Protein ABIL2												Function_Cs: Phospholipase-like protein (PEARLI 4) domain-containing protein												Psort: CHL,PLA,NUC
11	Cit.12934.1.S1_s_at	GPX2	Function_At: ATGPX2 (GLUTATHIONE PEROXIDASE 2)	0.63	41	558	757	29	297						Psort: CHL,NUC,MIT												Psort: NUC,CYT,CHL												Best At match: AT3G59850
			Function_Cs: Glutathione peroxidase (Fragment)												Best At match: 0												Best At match: AT4G35110												Best Cs match: Cs5g20830.1
			Psort: CHL,NUC,CYT												Best Cs match: orange1.1t01283.2												Best Cs match: Cs8g02510.3									7	Cit.14005.1.S1_s_at	EXPA4	Function_At: ATEXPA4 (ARABIDOPSIS THALIANA EXPANSIN A4)	0.92	11	1058	17031	10718	14			10	Cit.35754.1.S1_at
			Best At match: AT2G31570									7	Cit.37306.1.S1_at	zinc finger	Function_At: zinc finger (C3HC4-type RING finger) family protein	0.94	13	1135	4381	151	87			10	Cit.20222.1.S1_s_at	NA	Function_At: unknown protein	0.67	19	3905	13231	1266	17200						Function_Cs: Expansin-A4
			Best Cs match: orange1.1t03689.1												Function_Cs: Putative uncharacterized protein Sb02g029170												Function_Cs: Putative uncharacterized protein												Psort: EXC,CYT,NUC
12	Cit.6201.1.S1_at	NA	Function_At: unknown protein	0.67	44	191	1491	111	69						Psort: CYT,CHL,NUC												Psort: CHL,NUC,CYT												Best At match: AT2G39700
			Function_Cs: NA												Best At match: AT4G22250												Best At match: AT3G17950												Best Cs match: Cs7g32410.1
			Psort: NUC,CHL,CYT												Best Cs match: Cs2g20600.1												Best Cs match: Cs2g05570.1									7	Cit.14005.1.S1_at	EXPA4	Function_At: ATEXPA4 (ARABIDOPSIS THALIANA EXPANSIN A4)	0.92	11	408	13944	4519	12			11	Cit.12934.1.S1_s_at
			Best At match: AT3G21680									8	Cit.14005.1.S1_s_at	EXPA4	Function_At: ATEXPA4 (ARABIDOPSIS THALIANA EXPANSIN A4)	0.96	14	10718	17031	1058	11			11	Cit.11964.1.S1_s_at	CYP94C1	Function_At: CYP94C1	0.67	20	6860	15597	2042	15009						Function_Cs: Expansin-A4
			Best Cs match: Cs2g21440.1												Function_Cs: Expansin-A4												Function_Cs: Cytochrome P450 94A1												Psort: EXC,CYT,NUC
13	Cit.341.1.S1_s_at	WRKY75	Function_At: WRKY75	0.63	63	15847	9	6940	6558						Psort: EXC,CYT,NUC												Psort: PLA,NUC,MIT												Best At match: AT2G39700
			Function_Cs: Probable WRKY transcription factor 75												Best At match: AT2G39700												Best At match: AT2G27690												Best Cs match: Cs7g32410.1
			Psort: NUC,CHL,CYT												Best Cs match: Cs7g32410.1												Best Cs match: Cs3g07440.1									8	Cit.35754.1.S1_at	pectinase	Function_At: polygalacturonase, putative / pectinase, putative	0.91	12	28	11190	209	27			11	Cit.8704.1.S1_at
			Best At match: AT5G13080									9	Cit.10235.1.S1_at	photoassimilate-responsive	Function_At: photoassimilate-responsive protein, putative	0.96	16	884	6812	62	4			11	Cit.15999.1.S1_at	ZBF1	Function_At: MYC2	0.73	20	939	3113	10	11853						Function_Cs: Putative uncharacterized protein (Fragment)
			Best Cs match: Cs7g11020.1												Function_Cs: Putative uncharacterized protein Sb09g022145 (Fragment)												Function_Cs: Transcription factor MYC4												Psort: CHL,PLA,NUC
14	Cit.33018.1.S1_s_at	NA	Function_At: FUNCTIONS IN: molecular_function unknown	0.55	64	8730	18	1360	6857						Psort: CHL,NUC,MIT												Psort: NUC,CHL,PLA												Best At match: AT2G43890
			Function_Cs: Phospholipase-like protein (PEARLI 4) domain-containing protein												Best At match: AT5G52390												Best At match: AT1G32640												Best Cs match: orange1.1t02529.1
			Psort: NUC,CYT,CHL												Best Cs match: Cs9g17380.1												Best Cs match: Cs5g01450.1									9	Cit.12077.1.S1_at	NA	Function_At: NA	0.9	13	3785	21025	14687	12			12	Cit.24694.1.S1_x_at
			Best At match: AT4G35110									10	Cit.19513.1.S1_at	BCS1	Function_At: BCS1 (CYTOCHROME BC1 SYNTHESIS)	0.93	18	5176	14721	388	99			12	Cit.17494.1.S1_at	HDG2	Function_At: HDG2 (HOMEODOMAIN GLABROUS 2)	0.67	23	14190	26256	9707	16071						Function_Cs: Protein ABIL2									13	Cit.6493.1.S1_at
			Best Cs match: Cs8g02510.3												Function_Cs: Probable mitochondrial chaperone bcs1												Function_Cs: Homeodomain leucine zipper family IV protein												Psort: CHL,NUC,MIT
15	Cit.5236.1.S1_at	KCS4	Function_At: KCS4 (3-KETOACYL-COA SYNTHASE 4)	0.54	67	10600	112	989	3375						Psort: CHL,NUC,CYT												Psort: NUC,CHL,PLA												Best At match: 0
			Function_Cs: Putative uncharacterized protein												Best At match: AT3G50930												Best At match: AT1G05230												Best Cs match: orange1.1t01283.2
			Psort: PLA,NUC,MIT												Best Cs match: Cs1g24490.1												Best Cs match: Cs2g21640.1									10	Cit.2392.1.S1_at	CEL2	Function_At: ATCEL2	0.9	15	134	6144	901	29
			Best At match: AT1G19440									10	Cit.32625.1.S1_s_at	photoassimilate-responsive	Function_At: photoassimilate-responsive protein, putative	0.94	18	1777	8879	202	18			13	Cit.11965.1.S1_at	CYP94C1	Function_At: CYP94C1	0.66	26	4777	15502	1749	13101						Function_Cs: Endoglucanase 1									13	Cit.8320.1.S1_at
			Best Cs match: Cs2g16470.1												Function_Cs: Putative uncharacterized protein Sb09g022145 (Fragment)												Function_Cs: Cytochrome P450 94A1												Psort: MIT,PLA,NUC
16	Cit.33068.1.S1_at	NA	Function_At: NA	0.54	69	1492	96	27	112						Psort: CHL,NUC,MIT												Psort: PLA,NUC,MIT												Best At match: AT1G02800
			Function_Cs: Putative uncharacterized protein												Best At match: AT5G52390												Best At match: AT2G27690												Best Cs match: Cs5g01400.1
			Psort: CHL,CYT,NUC												Best Cs match: Cs9g17380.1												Best Cs match: Cs3g07440.1									11	Cit.595.1.S1_s_at	GASA5	NA	0.9	16	89	15151	5921	48
			Best At match: 0									10	Cit.12550.1.S1_at	NA	Function_At: unknown protein	0.94	18	6506	12307	630	25			14	Cit.3581.1.S1_at	pectate lyase	Function_At: pectate lyase family protein	0.66	28	6914	6348	249	15162			12	Cit.7302.1.S1_at	zinc ion binding	Function_At: zinc ion binding	0.9	17	274	21417	4290	21			14	Cit.35756.1.S1_at
			Best Cs match: Cs1g26820.1												Function_Cs: Protein E6												Function_Cs: Putative uncharacterized protein Sb08g004905 (Fragment)												Function_Cs: Putative uncharacterized protein Sb04g004830
17	Cit.6879.1.S1_at	L-lactate dehydrogenase	Function_At: L-lactate dehydrogenase, putative	0.54	72	481	825	61	234						Psort: NUC,CHL,PLA												Psort: EXC,PLA,NUC												Psort: MIT,CHL,CYT
			Function_Cs: L-lactate dehydrogenase (Fragment)												Best At match: AT1G28400												Best At match: AT3G55140												Best At match: AT2G01818
			Psort: CHL,NUC,PLA												Best Cs match: Cs2g26650.1												Best Cs match: Cs7g28180.1												Best Cs match: Cs2g17750.1
			Best At match: AT4G17260									11	Cit.20509.1.S1_at	NA	Function_At: NA	0.94	19	3316	9664	389	19			15	Cit.9931.1.S1_s_at	RPL6C	Function_At: 60S ribosomal protein L6 (RPL6C)	0.65	31	1674	2561	251	2323			12	Cit.38459.1.S1_at	NA	Function_At: NA	0.9	17	116	17651	706	8			15	Cit.14113.1.S1_s_at
			Best Cs match: Cs5g09020.1												Function_Cs: Putative uncharacterized protein												Function_Cs: 60S ribosomal protein L6												Function_Cs: NA
18	Cit.10031.1.S1_s_at	PRCGB	Function_At: PBD1 (20S PROTEASOME BETA SUBUNIT D1)	0.54	74	1096	397	983	791						Psort: EXC,CHL,NUC												Psort: CHL,CYT,NUC												Psort: CHL,NUC,MIT
			Function_Cs: Putative beta4 proteasome subunit (Fragment)												Best At match: 0												Best At match: AT1G74050												Best At match: 0
			Psort: CHL,NUC,CYT												Best Cs match: Cs2g23970.1												Best Cs match: Cs7g19060.1												Best Cs match: Cs9g12740.1
			Best At match: AT3G22630									11	Cit.6493.1.S1_at	NA	Function_At: FUNCTIONS IN: molecular_function unknown	0.93	19	21	3788	33	10			16	Cit.15232.1.S1_at	NA	Function_At: unknown protein	0.72	32	17347	25828	9931	15536			13	Cit.32625.1.S1_s_at	photoassimilate-responsive	Function_At: photoassimilate-responsive protein, putative	0.9	18	202	8879	1777	18			16	Cit.24732.1.S1_at
			Best Cs match: Cs9g07320.1												Function_Cs: Putative uncharacterized protein												Function_Cs: Putative uncharacterized protein B1110B01.10												Function_Cs: Putative uncharacterized protein Sb09g022145 (Fragment)
19	Cit.17029.1.S1_s_at	NA	Function_At: FUNCTIONS IN: molecular_function unknown	0.53	85	3476	101	816	4669						Psort: NUC,PLA,CHL												Psort: NUC,PLA,CHL												Psort: CHL,NUC,MIT
			Function_Cs: Phospholipase-like protein (PEARLI 4) domain-containing protein												Best At match: AT1G77400												Best At match: AT5G06270												Best At match: AT5G52390
			Psort: NUC,CYT,CHL												Best Cs match: Cs3g19990.1												Best Cs match: Cs6g13980.1												Best Cs match: Cs9g17380.1
			Best At match: AT4G35110									12	Cit.28096.1.S1_at	NA	Function_At: NA	0.93	21	4427	11075	639	44			17	Cit.29378.1.S1_at	In2-1	Function_At: In2-1 protein, putative	0.65	33	4065	1668	252	7678			14	Cit.20509.1.S1_at	NA	Function_At: NA	0.9	19	389	9664	3316	19			17	Cit.8704.1.S1_x_at
			Best Cs match: Cs8g02510.1												Function_Cs: NAC domain-containing protein 102												Function_Cs: Putative uncharacterized protein Sb01g038900												Function_Cs: Putative uncharacterized protein
20	Cit.16950.1.S1_at	NA	NA	0.57	86	5361	36	246	640						Psort: NUC,CYT,PLA												Psort: CHL,PLA,MIT												Psort: EXC,CHL,NUC
21	Cit.11069.1.S1_at	NA	Function_At: unknown protein	0.57	88	565	329	154	556						Best At match: 0												Best At match: AT5G02790												Best At match: 0
			Function_Cs: Putative uncharacterized protein Sb04g005070												Best Cs match: Cs3g08920.1												Best Cs match: Cs6g03830.1												Best Cs match: Cs2g23970.1
			Psort: NUC,CHL,CYT									12	Cit.7302.1.S1_at	zinc ion binding	Function_At: zinc ion binding	0.93	21	4290	21417	274	17			18	Cit.16950.1.S1_at	NA	NA	0.65	36	246	640	86	5361			15	Cit.20864.1.S1_s_at	glutaredoxin	Function_At: glutaredoxin-related	0.89	20	12	12482	189	160			18	Cit.11445.1.S1_s_at
			Best At match: AT4G30010												Function_Cs: Putative uncharacterized protein Sb04g004830									18	Cit.11911.1.S1_s_at	transferase	Function_At: transferase family protein	0.71	36	10522	25564	2271	18617						Function_Cs: Domain found in Dishevelled, Egl-10, and Pleckstrin family protein, expressed
			Best Cs match: Cs4g04090.1												Psort: MIT,CHL,CYT												Function_Cs: Hydroxycinnamoyl CoA shikimate/quinate hydroxycinnamoyltransferase-like protein (Fragment)												Psort: NUC,CYT,PLA
22	Cit.10360.1.S1_s_at	NA	Function_At: FUNCTIONS IN: molecular_function unknown	0.56	90	234	2027	141	953						Best At match: AT2G01818												Psort: NUC,MIT,PLA												Best At match: AT3G11920
			Function_Cs: Putative uncharacterized protein OSJNBb0060I05.12												Best Cs match: Cs2g17750.1												Best At match: AT1G65450												Best Cs match: Cs3g02660.1
			Psort: NA									13	Cit.39387.1.S1_at	pectate lyase	Function_At: pectate lyase family protein	0.93	22	1578	8239	186	24						Best Cs match: Cs6g05130.1									16	Cit.32260.1.S1_at	ubiquitin	Function_At: ubiquitin family protein	0.89	22	147	4945	1551	82			18	Cit.8105.1.S1_s_at
			Best At match: AT5G41390												Function_Cs: Putative uncharacterized protein									18	Cit.11911.1.S1_at	transferase	Function_At: transferase family protein	0.7	36	11475	22434	1324	16066						Function_Cs: Putative uncharacterized protein Sb03g038830
			Best Cs match: Cs5g03290.4												Psort: EXC,CHL,NUC												Function_Cs: Hydroxycinnamoyl CoA shikimate/quinate hydroxycinnamoyltransferase-like protein (Fragment)												Psort: NUC,MIT,EXC
23	Cit.19190.1.S1_at	NA	NA	0.57	91	2000	683	397	2740						Best At match: AT1G67750												Psort: NUC,MIT,PLA												Best At match: AT5G14360
24	Cit.15314.1.S1_at	NA	Function_At: unknown protein	0.53	92	1952	795	2	7						Best Cs match: Cs2g23970.1												Best At match: AT1G65450												Best Cs match: Cs2g24050.1
			Function_Cs: NA									14	Cit.5929.1.S1_s_at	NA	NA	0.93	23	1687	6163	419	295						Best Cs match: Cs6g05130.1									17	Cit.5370.1.S1_s_at	invertase	Function_At: invertase/pectin methylesterase inhibitor family protein	0.89	23	4	307	3	10			19	Cit.14958.1.S1_at
			Psort: CHL,MIT,CYT									15	Cit.33994.1.S1_at	LRR	Function_At: leucine-rich repeat protein-related	0.93	24	13719	15826	4397	6			19	Cit.11181.1.S1_s_at	TIFY10A	Function_At: JAZ1 (JASMONATE-ZIM-DOMAIN PROTEIN 1)	0.64	37	3164	14855	2558	17255						Function_Cs: Invertase/pectin methylesterase inhibitor family protein
			Best At match: AT5G02550												Function_Cs: Di-glucose binding protein with Leucine-rich repeat domain												Function_Cs: Putative uncharacterized protein Sb01g033020												Psort: CHL,NUC,MIT
			Best Cs match: Cs6g06120.1												Psort: PLA,MIT,NUC												Psort: NUC,CHL,CYT												Best At match: AT5G51520
25	Cit.15760.1.S1_at	UGT72B1	Function_At: GT72B1	0.53	95	1485	1435	595	389						Best At match: AT1G25570												Best At match: AT1G19180												Best Cs match: Cs9g14330.1
			Function_Cs: UDP-glucoronosyl/UDP-glucosyl transferase family protein												Best Cs match: Cs7g12860.1												Best Cs match: Cs1g17220.1									18	Cit.39387.1.S1_at	pectate lyase	Function_At: pectate lyase family protein	0.89	24	186	8239	1578	22			20	Cit.12331.1.S1_at
			Psort: CHL,NUC,MIT									15	Cit.38738.1.S1_at	PRP2	Function_At: ATPRP2 (PROLINE-RICH PROTEIN 2)	0.92	24	4536	16151	17	339			20	Cit.36672.1.S1_s_at	transferase	Function_At: transferase family protein	0.71	38	9934	24721	1534	17772						Function_Cs: Putative uncharacterized protein
			Best At match: AT4G01070												Function_Cs: Putative uncharacterized protein												Function_Cs: Hydroxycinnamoyl CoA shikimate/quinate hydroxycinnamoyltransferase-like protein (Fragment)												Psort: EXC,CHL,NUC
			Best Cs match: orange1.1t04895.1												Psort: CHL,NUC,PLA												Psort: NUC,MIT,PLA												Best At match: AT1G67750
26	Cit.12728.1.S1_at	CTP synthase	Function_At: CTP synthase, putative / UTP--ammonia ligase, putative	0.52	98	303	1024	93	436						Best At match: AT2G21140												Best At match: AT1G65450												Best Cs match: Cs2g23970.1
			Function_Cs: CTP synthase 2												Best Cs match: Cs8g09160.1												Best Cs match: Cs6g05130.1									19	Cit.12550.1.S1_at	NA	Function_At: unknown protein	0.89	25	630	12307	6506	18			21	Cit.12868.1.S1_s_at
			Psort: NUC,MIT,VAC									16	Cit.29007.1.S1_at	GASA5	Function_At: GASA5 (GAST1 PROTEIN HOMOLOG 5)	0.92	25	7267	19090	107	9			20	Cit.39006.1.S1_at	NA	Function_At: unknown protein	0.66	38	11008	21502	2131	14993						Function_Cs: Protein E6
			Best At match: AT1G30820												Function_Cs: Protein RSI-1												Function_Cs: Putative uncharacterized protein												Psort: NUC,CHL,PLA
			Best Cs match: Cs2g12080.1												Psort: EXC,CHL,NUC												Psort: CHL,CYT,PLA												Best At match: AT1G28400
27	Cit.8500.1.S1_s_at	RPS15D	Function_At: 40S ribosomal protein S15 (RPS15D)	0.52	102	3557	1265	1724	1537						Best At match: AT3G02885												Best At match: AT3G61930												Best Cs match: Cs2g26650.1
			Function_Cs: NA												Best Cs match: Cs6g17190.1												Best Cs match: orange1.1t00563.1									20	Cit.102.1.S1_s_at	EXPA4	Function_At: ATEXPA4 (ARABIDOPSIS THALIANA EXPANSIN A4)	0.89	27	4635	6098	10362	35			22	Cit.8901.1.S1_s_at
			Psort: CHL,NUC,CYT									17	Cit.15242.1.S1_at	ATCHITIV<br>ATEP3CHIV/<br>nEP3	Function_At: ATEP3	0.92	26	3303	9075	811	1201			21	Cit.871.1.S1_s_at	FLS	Function_At: FLS (FLAVONOL SYNTHASE)	0.67	39	12200	14327	659	17452						Function_Cs: Putative uncharacterized protein Ptr+E2EXPA15
			Best At match: AT5G09510												Function_Cs: Chitinase 4												Function_Cs: Flavonol synthase/flavanone 3-hydroxylase												Psort: EXC,PLA,NUC
			Best Cs match: Cs3g04990.1												Psort: EXC,VAC,CHL												Psort: CYT,NUC,PLA												Best At match: AT2G39700
27	Cit.8105.1.S1_s_at	GAPC1	Function_At: GAPC1 (GLYCERALDEHYDE-3-PHOSPHATE DEHYDROGENASE C SUBUNIT 1)	0.61	102	2319	665	48	571						Best At match: AT3G54420												Best At match: AT5G08640												Best Cs match: Cs8g18640.2
			Function_Cs: Glyceraldehyde-3-phosphate dehydrogenase C subunit (GapC)												Best Cs match: orange1.1t03118.1												Best Cs match: Cs1g19280.1									21	Cit.3529.1.S1_s_at	FAD-binding	Function_At: FAD-binding domain-containing protein	0.88	28	321	22377	4994	53			22	Cit.8012.1.S1_s_at
			Psort: CYT,CHL,MIT									18	Cit.35754.1.S1_at	pectinase	Function_At: polygalacturonase, putative / pectinase, putative	0.92	27	209	11190	28	12			22	Cit.20222.1.S1_at	NA	Function_At: unknown protein	0.64	40	2921	13823	1299	17781						Function_Cs: FAD-binding and BBE domain-containing protein
			Best At match: AT3G04120												Function_Cs: Putative uncharacterized protein (Fragment)												Function_Cs: Putative uncharacterized protein												Psort: CYT,NUC,PLA
			Best Cs match: Cs5g06870.1												Psort: CHL,PLA,NUC												Psort: CHL,NUC,CYT												Best At match: AT1G30760
28	Cit.39632.1.S1_at	plastocyanin-like	Function_At: plastocyanin-like domain-containing protein	0.53	113	164	505	63	95						Best At match: AT2G43890												Best At match: AT3G17950												Best Cs match: Cs2g10070.1
			Function_Cs: Plastocyanin-like domain containing protein, expressed												Best Cs match: orange1.1t02529.1												Best Cs match: Cs2g05570.1									22	Cit.24058.1.S1_s_at	NA	NA	0.88	29	974	11044	5557	10			23	Cit.6879.1.S1_at
			Psort: CHL,PLA,MIT									19	Cit.15951.1.S1_at	nodulin	Function_At: nodulin family protein	0.91	28	147	6763	7	50			23	Cit.8552.1.S1_s_at	ENO2<br>LOS2	Function_At: LOS2	0.64	43	1140	1615	512	9584			23	Cit.22221.1.S1_at	QRT2	Function_At: QRT2 (QUARTET 2)	0.88	31	154	12149	2012	1279
			Best At match: AT1G08500												Function_Cs: Putative uncharacterized protein Sb06g021760												Function_Cs: Enolase												Function_Cs: Polygalacturonase
			Best Cs match: orange1.1t00264.1												Psort: NUC,PLA,MIT												Psort: CYT,NUC,CHL												Psort: NUC,PLA,CYT
29	Cit.5719.1.S1_at	iqd9	Function_At: iqd9 (IQ-domain 9)	0.53	119	5876	74	1309	7209						Best At match: AT1G80530												Best At match: AT2G36530												Best At match: AT3G07970
			Function_Cs: Protein IQ-DOMAIN 1												Best Cs match: Cs4g04480.1												Best Cs match: Cs6g15540.1												Best Cs match: Cs7g01690.1									24	Cit.10235.1.S1_at
			Psort: PLA,MIT,CHL									20	Cit.2392.1.S1_at	CEL2	Function_At: ATCEL2	0.91	29	901	6144	134	15			24	Cit.17351.1.S1_at	NA	Function_At: unknown protein	0.63	46	7267	12794	611	15213			24	Cit.24725.1.S1_x_at	pectate lyase	NA	0.89	32	65	749	12	64
			Best At match: AT2G33990												Function_Cs: Endoglucanase 1												Function_Cs: NA									24	Cit.11322.1.S1_s_at	PCNA2	Function_At: PCNA2 (PROLIFERATING CELL NUCLEAR ANTIGEN 2)	0.88	32	206	15233	6084	1909
			Best Cs match: Cs2g05140.1												Psort: MIT,PLA,NUC												Psort: CHL,NUC,PLA												Function_Cs: Proliferating cell nuclear antigen
30	Cit.9855.1.S1_s_at	transketolase	Function_At: transketolase family protein	0.51	121	7258	131	1151	5112						Best At match: AT1G02800												Best At match: AT5G63150												Psort: NUC,CHL,PLA
			Function_Cs: Pyruvate/2-oxoglutarate dehydrogenase complex, dehydrogenase component beta subunit												Best Cs match: Cs5g01400.1												Best Cs match: Cs2g26860.1												Best At match: AT2G29570									25	Cit.39632.1.S1_at
			Psort: CHL,MIT,PLA									21	Cit.36060.1.S1_at	ATHMT-1<br>HMT-1	Function_At: HMT-1	0.9	30	391	6547	252	344			25	Cit.29890.1.S1_at	AtBBX21<br>BBX21LHUS/<br>nSTH2	Function_At: STH2 (SALT TOLERANCE HOMOLOG2)	0.72	47	12928	16723	1355	17836						Best Cs match: Cs8g19700.1
			Best At match: AT2G34590												Function_Cs: Homocysteine S-methyltransferase 1												Function_Cs: Probable salt tolerance-like protein At1g75540									25	Cit.23227.1.S1_at	ATDDM1<br>CHA1CHR01/<br>nCHR1/nDDM1/nSOM1/nSOM4	Function_At: CHR1 (CHROMATIN REMODELING 1)	0.89	33	111	17019	3886	2489
			Best Cs match: Cs2g03260.1												Psort: CHL,PLA,CYT												Psort: NUC,CHL,CYT												Function_Cs: ISWI chromatin remodeling complex ATPase ISW1, putative
31	Cit.15062.1.S1_at	PPa1	Function_At: AtPPa1 (Arabidopsis thaliana pyrophosphorylase 1)	0.56	124	791	2904	318	613						Best At match: AT3G25900												Best At match: AT1G75540												Psort: NUC,CSK,CHL
			Function_Cs: Probably inactive receptor-like protein kinase At2g46850												Best Cs match: Cs7g13320.1												Best Cs match: Cs3g25620.1												Best At match: AT5G66750									26	Cit.24725.1.S1_x_at
			Psort: CYT,PLA,NUC									22	Cit.7877.1.S1_at	EXPB2	Function_At: ATEXPB2 (ARABIDOPSIS THALIANA EXPANSIN B2)	0.9	32	1489	3294	94	34			26	Cit.309.1.S1_at	NA	Function_At: NA	0.65	48	9513	23163	672	15383						Best Cs match: Cs1g24000.1									27	Cit.30272.1.S1_at
			Best At match: AT1G01050												Function_Cs: Putative uncharacterized protein Sb01g013560												Function_Cs: NA									25	Cit.19605.1.S1_at	ACA11	Function_At: ACA11 (autoinhibited Ca2+-ATPase 11)	0.87	33	242	18408	2157	178
			Best Cs match: orange1.1t00582.1												Psort: CHL,EXC,PLA												Psort: CHL,END,PLA												Function_Cs: Putative calcium-transporting ATPase 11, plasma membrane-type
31	Cit.4974.1.S1_s_at	NA	Function_At: unknown protein	0.64	124	576	975	271	160						Best At match: AT1G65680												Best At match: 0												Psort: PLA,VAC,END
			Function_Cs: Putative uncharacterized protein Sb01g015780												Best Cs match: orange1.1t00187.1												Best Cs match: orange1.1t05863.1												Best At match: AT3G57330
			Psort: NUC,CHL,PLA									22	Cit.30534.1.S1_s_at	NA	Function_At: unknown protein	0.9	32	7401	7577	4000	80			27	Cit.14131.1.S1_at	5MAT	Function_At: AT5MAT	0.62	50	2808	13650	423	10403						Best Cs match: Cs7g02380.1									28	Cit.12868.1.S1_at
			Best At match: AT2G20820												Function_Cs: Protein E6												Function_Cs: Hydroxycinnamoyl-CoA:anthocyanin 5-glucoside-6'''-O-hydroxycinnamoyltransferase									26	Cit.7877.1.S1_at	EXPB2	Function_At: ATEXPB2 (ARABIDOPSIS THALIANA EXPANSIN B2)	0.87	34	94	3294	1489	32
			Best Cs match: Cs2g23010.1												Psort: CHL,NUC,PLA												Psort: CHL,NUC,CYT												Function_Cs: Putative uncharacterized protein Sb01g013560
32	Cit.9764.1.S1_at	phosphoglyceromutase	Function_At: 2,3-biphosphoglycerate-independent phosphoglycerate mutase, putative / phosphoglyceromutase, putative	0.56	131	2020	425	1025	7410						Best At match: AT1G28400												Best At match: AT3G29590												Psort: CHL,EXC,PLA
			Function_Cs: 2,3-bisphosphoglycerate-independent phosphoglycerate mutase												Best Cs match: Cs2g05560.1												Best Cs match: Cs4g13310.1												Best At match: AT1G65680
			Psort: CYT,NUC,PLA									23	Cit.11335.1.S1_at	metal ion binding	Function_At: metal ion binding	0.9	33	10942	22908	3560	151			28	Cit.2650.1.S1_s_at	NA	Function_At: FUNCTIONS IN: molecular_function unknown	0.62	54	6876	9986	725	7719						Best Cs match: orange1.1t00187.1									29	Cit.11548.1.S1_at
			Best At match: AT1G09780												Function_Cs: Chloroplast-targeted copper chaperone, putative												Function_Cs: Uncharacterized protein yqjG									27	Cit.4518.1.S1_s_at	NA	Function_At: unknown protein	0.87	35	114	13446	929	146
			Best Cs match: Cs6g10600.1												Psort: CYT,CHL,NUC												Psort: NUC,PLA,CHL												Function_Cs: Core-2/I-branching beta-1,6-N-acetylglucosaminyltransferase family protein
33	Cit.13991.1.S1_s_at	trihelix DNA-binding	Function_At: trihelix DNA-binding protein, putative	0.51	145	12807	466	4356	5730						Best At match: AT5G05365												Best At match: AT4G19880												Psort: PLA,NUC,MIT
			Function_Cs: GT-like trihelix DNA-binding protein, putative												Best Cs match: Cs7g30320.1												Best Cs match: Cs2g11070.1												Best At match: AT5G11730
			Psort: NUC,CHL,PLA									24	Cit.5928.1.S1_at	NA	Function_At: NA	0.89	34	804	4913	288	92			29	Cit.29944.1.S1_at	NA	Function_At: NA	0.63	55	4392	13695	4434	15706						Best Cs match: Cs4g18830.1									30	Cit.10826.1.S1_s_at
			Best At match: AT1G76880												Function_Cs: Putative uncharacterized protein Sb07g020936 (Fragment)												Function_Cs: Putative uncharacterized protein									28	Cit.8012.1.S1_s_at	histone H2B	Function_At: histone H2B, putative	0.87	37	57	8021	1466	966
			Best Cs match: Cs1g04780.1												Psort: NUC,CHL,CYT												Psort: CHL,NUC,CYT												Function_Cs: Histone H2B (Fragment)
33	Cit.278.1.S1_s_at	UXS2	NA	0.58	145	364	4266	93	286						Best At match: 0												Best At match: 0												Psort: NUC,PLA,MIT
34	Cit.15951.1.S1_at	nodulin	Function_At: nodulin family protein	0.5	147	28	6763	7	50						Best Cs match: orange1.1t04783.1												Best Cs match: Cs2g05570.1												Best At match: AT2G37470
			Function_Cs: Putative uncharacterized protein Sb06g021760									25	Cit.102.1.S1_s_at	EXPA4	Function_At: ATEXPA4 (ARABIDOPSIS THALIANA EXPANSIN A4)	0.89	35	10362	6098	4635	27			30	Cit.14729.1.S1_at	NGA1	Function_At: NGA1 (NGATHA1)	0.62	61	3331	10195	1356	16452						Best Cs match: Cs6g05810.1									30	Cit.38230.1.S1_at
			Psort: NUC,PLA,MIT												Function_Cs: Putative uncharacterized protein Ptr+E2EXPA15												Function_Cs: Putative uncharacterized protein Sb01g030520									29	Cit.37364.1.S1_at	pectate lyase	Function_At: pectate lyase family protein	0.87	39	413	13222	10776	243
			Best At match: AT1G80530												Psort: EXC,PLA,NUC												Psort: NA												Function_Cs: Probable pectate lyase 8
			Best Cs match: Cs4g04480.1												Best At match: AT2G39700												Best At match: AT2G46870												Psort: EXC,NUC,CHL
35	Cit.17560.1.S1_at	NA	Function_At: unknown protein	0.54	153	5413	693	1612	3617						Best Cs match: Cs8g18640.2												Best Cs match: orange1.1t00585.3												Best At match: AT3G24670
			Function_Cs: Putative uncharacterized protein P0534A03.117									26	Cit.13371.1.S1_at	oxidoreductase	Function_At: oxidoreductase, acting on the CH-CH group of donors	0.89	36	10187	15483	964	112			31	Cit.7832.1.S1_x_at	ANL2	Function_At: ANL2 (ANTHOCYANINLESS 2)	0.62	62	17519	26038	5129	19194						Best Cs match: Cs5g34710.1									31	Cit.37645.1.S1_at
			Psort: CHL,NUC,PLA												Function_Cs: Putative uncharacterized protein (Precursor)												Function_Cs: Homeodomain leucine zipper family IV protein									30	Cit.32821.1.S1_at	TIL1	Function_At: TIL1 (TILTED 1)	0.88	40	530	20996	11536	4575
			Best At match: AT1G61667												Psort: NUC,CHL,PLA												Psort: NUC,CHL,CYT												Function_Cs: DNA polymerase epsilon catalytic subunit A
			Best Cs match: Cs2g07200.1												Best At match: AT2G46890												Best At match: AT4G00730												Psort: NUC,PLA,MIT
36	Cit.8704.1.S1_at	RSH	Function_At: ATEXT3 (EXTENSIN 3)	0.5	160	94	3368	29	73						Best Cs match: orange1.1t00600.1												Best Cs match: orange1.1t00309.1												Best At match: AT1G08260
			Function_Cs: NA									27	Cit.15549.1.S1_at	NA	Function_At: unknown protein	0.88	37	360	7352	258	42			32	Cit.7832.1.S1_at	ANL2	Function_At: ANL2 (ANTHOCYANINLESS 2)	0.61	67	17383	25955	5274	19143						Best Cs match: Cs3g07490.1									32	Cit.14250.1.S1_at
			Psort: CHL,EXC,NUC												Function_Cs: Putative uncharacterized protein At5g18310												Function_Cs: Homeodomain leucine zipper family IV protein									30	Cit.35768.1.S1_s_at	GASA5	Function_At: GASA5 (GAST1 PROTEIN HOMOLOG 5)	0.87	40	86	12094	5096	39
			Best At match: AT1G21310												Psort: CHL,NUC,PLA												Psort: NUC,CHL,CYT												Function_Cs: Protein RSI-1
			Best Cs match: Cs3g21170.1												Best At match: AT5G18310												Best At match: AT4G00730												Psort: EXC,CHL,NUC
37	Cit.28214.1.S1_s_at	PDR12	Function_At: PDR12 (PLEIOTROPIC DRUG RESISTANCE 12)	0.5	164	9038	614	3091	6051						Best Cs match: Cs5g25850.1												Best Cs match: orange1.1t00309.1												Best At match: AT3G02885
			Function_Cs: Pleiotropic drug resistance protein 1									28	Cit.28027.1.S1_at	33 kDa secretory	Function_At: 33 kDa secretory protein-related	0.88	38	12207	19794	5700	501			33	Cit.34717.1.S1_at	nuclease	Function_At: endonuclease/exonuclease/phosphatase family protein	0.68	71	4392	15297	1403	14476						Best Cs match: Cs6g17190.1									32	Cit.33162.1.S1_at
			Psort: PLA,NUC,MIT												Function_Cs: Putative uncharacterized protein Sb01g039360												Function_Cs: Endonuclease/Exonuclease/phosphatase family protein, expressed									31	Cit.36095.1.S1_at	nucleotide binding	Function_At: nucleotide binding	0.87	41	270	6973	6667	582
			Best At match: AT1G15520												Psort: CHL,CYT,PLA												Psort: NUC,PLA,CYT												Function_Cs: Transducin family protein / WD-40 repeat family protein (ISS)
			Best Cs match: Cs1g13690.1												Best At match: AT5G48540												Best At match: AT2G48030												Psort: NUC,CYT,PLA
38	Cit.9834.1.S1_s_at	ACP4	Function_At: ACP4 (acyl carrier protein 4)	0.59	166	7741	737	1295	1606						Best Cs match: Cs7g16880.1												Best Cs match: Cs5g32010.1												Best At match: AT3G42660
			Function_Cs: Acyl carrier protein 1, chloroplastic									29	Cit.35768.1.S1_s_at	GASA5	Function_At: GASA5 (GAST1 PROTEIN HOMOLOG 5)	0.88	39	5096	12094	86	40			34	Cit.14811.1.S1_at	NA	Function_At: unknown protein	0.61	72	8326	13045	329	16868						Best Cs match: Cs7g25920.1									33	Cit.18796.1.S1_at
			Psort: CHL,MIT,PLA												Function_Cs: Protein RSI-1												Function_Cs: Putative uncharacterized protein Sb09g006280									32	Cit.15549.1.S1_at	NA	Function_At: unknown protein	0.87	42	258	7352	360	37
			Best At match: AT4G25050												Psort: EXC,CHL,NUC												Psort: NUC,CYT,PLA												Function_Cs: Putative uncharacterized protein At5g18310
			Best Cs match: Cs9g05030.1												Best At match: AT3G02885												Best At match: AT1G52140												Psort: CHL,NUC,PLA
39	Cit.4123.1.S1_s_at	PAP2	Function_At: phosphatidic acid phosphatase-related / PAP2-related	0.51	174	5819	887	1497	3927						Best Cs match: Cs6g17190.1												Best Cs match: Cs1g15670.1												Best At match: AT5G18310
			Function_Cs: Dolichyldiphosphatase 1									30	Cit.17561.1.S1_s_at	metal ion binding	Function_At: metal ion binding	0.87	40	15602	23287	8298	503			35	Cit.12524.1.S1_s_at	SEC14 cytosolic factor	Function_At: SEC14 cytosolic factor family protein / phosphoglyceride transfer family protein	0.65	73	4958	15138	1152	5306						Best Cs match: Cs5g25850.1									33	Cit.16099.1.S1_at
			Psort: NUC,PLA,CHL												Function_Cs: Chloroplast-targeted copper chaperone, putative												Function_Cs: CRAL-TRIO domain-containing protein YKL091C									33	Cit.29458.1.S1_s_at	NA	NA	0.86	43	395	5559	5706	2395
			Best At match: AT5G03080												Psort: CYT,CHL,NUC												Psort: CHL,NUC,MIT									34	Cit.28096.1.S1_at	NA	Function_At: NA	0.86	44	639	11075	4427	21
			Best Cs match: Cs6g04650.1												Best At match: AT5G05365												Best At match: AT1G14820												Function_Cs: NAC domain-containing protein 102
40	Cit.20041.1.S1_at	NA	Function_At: NA	0.49	178	11	7633	19	11						Best Cs match: Cs7g30320.1												Best Cs match: Cs2g17550.1												Psort: NUC,CYT,PLA
			Function_Cs: Putative uncharacterized protein (Fragment)									31	Cit.35756.1.S1_at	pectinase	Function_At: polygalacturonase, putative / pectinase, putative	0.86	41	356	12582	34	11			36	Cit.19447.1.S1_at	NA	Function_At: unknown protein	0.61	74	18201	19947	3282	18632						Best At match: 0									34	Cit.35768.1.S1_s_at
			Psort: CHL,PLA,NUC												Function_Cs: Putative uncharacterized protein (Fragment)												Function_Cs: Putative uncharacterized protein Sb10g020430												Best Cs match: Cs3g08920.1
			Best At match: 0												Psort: CHL,PLA,NUC												Psort: CHL,NUC,PLA									35	Cit.3554.1.S1_s_at	ATCEL5<br>ATGH9B4CEL5	Function_At: CEL5 (CELLULASE 5)	0.86	46	1029	24709	11948	11
			Best Cs match: orange1.1t02530.1												Best At match: AT3G59850												Best At match: AT1G28540												Function_Cs: Putative uncharacterized protein Sb03g012840
41	Cit.16419.1.S1_at	NA	NA	0.54	183	4949	1358	2327	1162						Best Cs match: Cs5g20830.1												Best Cs match: Cs2g05330.1												Psort: CHL,MIT,PLA
42	Cit.20864.1.S1_s_at	glutaredoxin	Function_At: glutaredoxin-related	0.54	189	160	12482	12	20			32	Cit.15404.1.S1_at	pathogenesis	Function_At: pathogenesis-related protein, putative	0.86	42	4320	10925	1104	710			36	Cit.5719.1.S1_at	iqd9	Function_At: iqd9 (IQ-domain 9)	0.65	74	1309	7209	119	5876						Best At match: AT1G22880									35	Cit.8903.1.S1_x_at
			Function_Cs: Domain found in Dishevelled, Egl-10, and Pleckstrin family protein, expressed												Function_Cs: Putative uncharacterized protein (Fragment)												Function_Cs: Protein IQ-DOMAIN 1												Best Cs match: Cs5g20320.1
			Psort: NUC,CYT,PLA												Psort: VAC,EXC,MIT												Psort: PLA,MIT,CHL									36	Cit.7153.1.S1_at	DNA replication licensing factor	Function_At: DNA replication licensing factor, putative	0.86	47	130	14281	7179	651
			Best At match: AT3G11920												Best At match: AT4G33720												Best At match: AT2G33990												Function_Cs: DNA replication licensing factor MCM3 homolog
			Best Cs match: Cs3g02660.1												Best Cs match: Cs8g03480.1												Best Cs match: Cs2g05140.1												Psort: NUC,CHL,MIT
42	Cit.6969.1.S1_s_at	RPL27C	Function_At: 60S ribosomal protein L27 (RPL27C)	0.55	189	414	669	744	2291			33	Cit.6283.1.S1_s_at	ankyrin repeat	Function_At: ankyrin repeat family protein	0.86	43	2110	4793	662	255			36	Cit.3635.1.S1_s_at	EMB1241	Function_At: EMB1241 (embryo defective 1241)	0.61	74	7185	14455	1767	7043						Best At match: AT5G46280									36	Cit.595.1.S1_s_at
			Function_Cs: 60S ribosomal protein L27												Function_Cs: Putative E3 ubiquitin-protein ligase XBAT31												Function_Cs: Protein grpE												Best Cs match: Cs2g03610.1									37	Cit.25342.1.S1_at
			Psort: CHL,PLA,NUC												Psort: CHL,NUC,PLA												Psort: NUC,CHL,MIT									37	Cit.15951.1.S1_at	nodulin	Function_At: nodulin family protein	0.85	50	7	6763	147	28
			Best At match: AT4G15000												Best At match: AT2G28840												Best At match: AT5G17710												Function_Cs: Putative uncharacterized protein Sb06g021760
			Best Cs match: Cs5g15790.1												Best Cs match: Cs6g06200.1												Best Cs match: Cs7g16320.1												Psort: NUC,PLA,MIT
43	Cit.17510.1.S1_at	SCS-alpha	Function_At: succinyl-CoA ligase (GDP-forming) alpha-chain, mitochondrial, putative / succinyl-CoA synthetase, alpha chain, putative / SCS-alp	0.61	195	106	1150	347	2010			34	Cit.14771.1.S1_s_at	protease	Function_At: aspartyl protease family protein	0.86	44	7703	19186	484	191			37	Cit.14394.1.S1_s_at	ANL2	Function_At: ANL2 (ANTHOCYANINLESS 2)	0.61	76	13627	26182	5895	19229						Best At match: AT1G80530
			Function_Cs: Succinyl-CoA ligase [ADP-forming] subunit alpha-2, mitochondrial												Function_Cs: Chloroplast nucleoid DNA-binding protein-like protein												Function_Cs: Homeodomain leucine zipper family IV protein												Best Cs match: Cs4g04480.1									38	Cit.278.1.S1_s_at
			Psort: MIT,NUC,PLA												Psort: PLA,VAC,NUC												Psort: NUC,CHL,PLA									38	Cit.34468.1.S1_at	NA	Function_At: NA	0.85	52	209	23333	10060	116			38	Cit.12728.1.S1_at
			Best At match: AT5G23250												Best At match: AT4G35880												Best At match: AT4G00730												Function_Cs: Mechanosensitive ion channel domain-containing protein-like
			Best Cs match: Cs7g13790.1												Best Cs match: Cs1g25970.1												Best Cs match: orange1.1t00309.7												Psort: NUC,MIT,END
44	Cit.30575.1.S1_s_at	ATP synthase	Function_At: ATP synthase delta' chain, mitochondrial	0.54	205	2126	840	760	472			35	Cit.30059.1.S1_at	NA	Function_At: NA	0.86	45	5026	12684	104	217			38	Cit.9488.1.S1_at	ADH	Function_At: ADH1 (ALCOHOL DEHYDROGENASE 1)	0.61	78	8601	20331	2215	18220						Best At match: 0
			Function_Cs: ATP synthase subunit delta', mitochondrial												Function_Cs: Serine-threonine protein kinase, plant-type, putative												Function_Cs: Alcohol dehydrogenase (Fragment)												Best Cs match: Cs5g13360.1
			Psort: MIT,CHL,NUC												Psort: CHL,PLA,NUC												Psort: CYT,PLA,EXC									39	Cit.5675.1.S1_at	kinase	Function_At: leucine-rich repeat transmembrane protein kinase, putative	0.85	53	1644	13778	3023	171			39	Cit.7877.1.S1_at
			Best At match: AT5G47030												Best At match: 0												Best At match: AT1G77120												Function_Cs: Protein NSP-INTERACTING KINASE 2
			Best Cs match: Cs5g07370.1												Best Cs match: Cs4g11810.1												Best Cs match: Cs3g20830.1												Psort: PLA,MIT,NUC
45	Cit.35754.1.S1_at	pectinase	Function_At: polygalacturonase, putative / pectinase, putative	0.48	209	27	11190	28	12			36	Cit.24694.1.S1_x_at	LEA	NA	0.86	46	17	257	30	143			38	Cit.28631.1.S1_at	lesion inducing	Function_At: lesion inducing protein-related	0.6	78	2616	3331	551	2291						Best At match: AT4G22730
			Function_Cs: Putative uncharacterized protein (Fragment)									37	Cit.5065.1.S1_at	NA	Function_At: unknown protein	0.86	47	19480	22859	1356	67						Function_Cs: Putative uncharacterized protein Sb01g046980												Best Cs match: Cs5g09530.1
			Psort: CHL,PLA,NUC												Function_Cs: Putative uncharacterized protein Sb01g014910												Psort: CHL,PLA,CYT									40	Cit.6089.1.S1_at	EXS	Function_At: EXS family protein / ERD1/XPR1/SYG1 family protein	0.85	55	136	14943	3889	156			40	Cit.26039.1.S1_x_at
			Best At match: AT2G43890												Psort: CYT,MIT,NUC												Best At match: AT4G14420												Function_Cs: SPX and EXS domain-containing protein 1
			Best Cs match: orange1.1t02529.1												Best At match: AT3G19540												Best Cs match: Cs9g08960.1												Psort: CHL,NUC,PLA
46	Cit.9748.1.S1_s_at	GRF2	Function_At: GRF2 (GENERAL REGULATORY FACTOR 2)	0.48	218	400	320	492	638						Best Cs match: Cs3g15710.1									39	Cit.6505.1.S1_at	NA	Function_At: Encodes a ECA1 gametogenesis related family protein	0.69	80	10126	22040	232	16030						Best At match: AT5G35730
			Function_Cs: 14-3-3-like protein 16R									38	Cit.595.1.S1_s_at	GASA5	NA	0.85	48	5921	15151	89	16						Function_Cs: NA												Best Cs match: Cs2g21910.1
			Psort: NUC,CYT,PLA									39	Cit.15008.1.S1_at	IBS1	Function_At: IBS1 (IMPAIRED IN BABA-INDUCED STERILITY 1)	0.85	50	22037	25176	8199	63						Psort: NUC,CHL,PLA									41	Cit.27955.1.S1_at	TSK	NA	0.85	56	104	15083	12262	5441			41	Cit.13053.1.S1_at
			Best At match: AT1G78300												Function_Cs: Probable serine/threonine-protein kinase At1g54610												Best At match: AT1G44224									42	Cit.25553.1.S1_at	zinc finger	Function_At: zinc finger protein-related	0.84	58	1380	14095	1781	1116
			Best Cs match: orange1.1t01991.1												Psort: NUC,CHL,PLA												Best Cs match: Cs8g10400.1												Function_Cs: Putative uncharacterized protein Sb01g042780
47	Cit.12767.1.S1_s_at	cytochrome c oxidase	Function_At: cytochrome c oxidase subunit 6b, putative	0.55	227	2809	2602	1998	1344						Best At match: AT1G18670									40	Cit.309.1.S1_x_at	NA	Function_At: NA	0.66	81	10611	22491	661	15529						Psort: NUC,CYT,CHL
			Function_Cs: Cytochrome c oxidase subunit 6b-3												Best Cs match: orange1.1t04716.3												Function_Cs: NA												Best At match: AT1G68360
			Psort: PLA,NUC,MIT									39	Cit.22273.1.S1_at	kinase	Function_At: leucine-rich repeat transmembrane protein kinase, putative	0.85	50	15969	24733	3302	2701						Psort: CHL,END,PLA												Best Cs match: Cs2g12790.1									42	Cit.16110.1.S1_at
			Best At match: AT5G57815												Function_Cs: Serine-threonine protein kinase, plant-type, putative (Fragment)												Best At match: 0									43	Cit.20708.1.S1_s_at	RGP1	Function_At: RGP1 (REVERSIBLY GLYCOSYLATED POLYPEPTIDE 1)	0.84	59	2247	12458	4565	59
			Best Cs match: Cs4g02520.1												Psort: PLA,NUC,MIT												Best Cs match: orange1.1t05863.1												Function_Cs: Alpha-1,4-glucan-protein synthase [UDP-forming], putative
48	Cit.2894.1.S1_s_at	CAD	Function_At: cinnamyl-alcohol dehydrogenase, putative (CAD)	0.47	228	444	6184	390	1895						Best At match: AT3G47580									40	Cit.38815.1.S1_at	WBC12	Function_At: CER5 (ECERIFERUM 5)	0.67	81	11145	25813	2403	18170						Psort: CHL,NUC,CYT
			Function_Cs: Dihydroflavonol-4-reductase												Best Cs match: Cs5g24180.1												Function_Cs: ABC transporter G family member 15												Best At match: AT3G02230
			Psort: CHL,NUC,CYT									40	Cit.28626.1.S1_s_at	EXPB2	Function_At: ATEXPB2 (ARABIDOPSIS THALIANA EXPANSIN B2)	0.84	51	4573	5201	928	481						Psort: PLA,CHL,NUC												Best Cs match: Cs6g19640.1									43	Cit.30059.1.S1_at
			Best At match: AT5G19440												Function_Cs: Expansin-B18												Best At match: AT1G51500									44	Cit.28139.1.S1_at	NA	Function_At: unknown protein	0.84	61	8401	19651	21454	122
			Best Cs match: Cs7g02080.1												Psort: EXC,CHL,PLA												Best Cs match: Cs2g30650.1												Function_Cs: Putative uncharacterized protein OJ1364E02.14
49	Cit.4015.1.S1_s_at	oxidoreductase	Function_At: NADH-ubiquinone oxidoreductase B18 subunit, putative	0.49	229	1519	1517	243	938						Best At match: AT1G65680									41	Cit.4674.1.S1_s_at	oxidoreductase	Function_At: electron carrier/ oxidoreductase	0.6	82	10381	16608	298	17961						Psort: NUC,PLA,CYT
			Function_Cs: NADH-ubiquinone oxidoreductase B18 subunit, putative (AFU_orthologue												Best Cs match: Cs9g15150.1												Function_Cs: Clavaminate synthase-like protein At3g21360												Best At match: AT5G05840
			Psort: NUC,CHL,CYT									41	Cit.16354.1.S1_at	NA	Function_At: unknown protein	0.84	52	12306	22415	2384	403						Psort: NUC,CYT,CSK												Best Cs match: Cs7g32270.1									43	Cit.27955.1.S1_at
			Best At match: AT2G02050												Function_Cs: Putative uncharacterized protein Sb0014s005110												Best At match: AT3G21360									45	Cit.32557.1.S1_at	HSFB2A	Function_At: AT-HSFB2A	0.84	62	444	10567	2426	2311			44	Cit.35203.1.S1_s_at
			Best Cs match: orange1.1t01617.1												Psort: NUC,CYT,PLA												Best Cs match: Cs1g15800.1												Function_Cs: Heat stress transcription factor B-1
50	Cit.6505.1.S1_at	NA	Function_At: Encodes a ECA1 gametogenesis related family protein	0.52	232	16030	80	10126	22040						Best At match: AT3G17350									42	Cit.5278.1.S1_at	GPAT8	Function_At: GPAT8 (glycerol-3-phosphate acyltransferase 8)	0.67	83	10543	23917	2910	15452						Psort: NUC,CHL,PLA
			Function_Cs: NA												Best Cs match: Cs9g01530.1												Function_Cs: Phospholipid/glycerol acyltransferase family protein												Best At match: AT5G62020
			Psort: NUC,CHL,PLA									42	Cit.3529.1.S1_s_at	FAD-binding	Function_At: FAD-binding domain-containing protein	0.83	53	4994	22377	321	28						Psort: MIT,PLA,CHL												Best Cs match: Cs2g06120.1
			Best At match: AT1G44224												Function_Cs: FAD-binding and BBE domain-containing protein												Best At match: AT4G00400									46	Cit.15008.1.S1_at	IBS1	Function_At: IBS1 (IMPAIRED IN BABA-INDUCED STERILITY 1)	0.85	63	8199	25176	22037	50			45	Cit.29007.1.S1_at
			Best Cs match: Cs8g10400.1												Psort: CYT,NUC,PLA												Best Cs match: orange1.1t00375.1												Function_Cs: Probable serine/threonine-protein kinase At1g54610
51	Cit.38684.1.S1_at	RRA2	Function_At: RRA2 (REDUCED RESIDUAL ARABINOSE 2)	0.51	235	4030	3862	413	440						Best At match: AT1G30760									43	Cit.4589.1.S1_at	KCS12	Function_At: KCS12 (3-KETOACYL-COA SYNTHASE 12)	0.62	85	2714	9392	788	14997						Psort: NUC,CHL,PLA
			Function_Cs: RRA1, glycosyltransferase CAZy family GT77-like protein												Best Cs match: Cs2g10070.1												Function_Cs: 3-ketoacyl-CoA synthase 12												Best At match: AT1G18670
			Psort: CHL,NUC,MIT									43	Cit.9528.1.S1_x_at	EXPB2	Function_At: ATEXPB2 (ARABIDOPSIS THALIANA EXPANSIN B2)	0.83	54	2713	11842	416	170						Psort: PLA,CHL,NUC												Best Cs match: orange1.1t04716.3
			Best At match: AT1G75110												Function_Cs: Putative expansin-B2												Best At match: AT2G28630									47	Cit.12232.1.S1_at	RGP1	Function_At: RGP1 (REVERSIBLY GLYCOSYLATED POLYPEPTIDE 1)	0.84	65	1035	9055	1979	57			45	Cit.9441.1.S1_at
			Best Cs match: Cs3g24540.1												Psort: CHL,EXC,NUC												Best Cs match: Cs8g17800.1												Function_Cs: Alpha-1,4-glucan-protein synthase [UDP-forming], putative
52	Cit.2742.1.S1_s_at	PFK3	Function_At: PFK3 (PHOSPHOFRUCTOKINASE 3)	0.47	242	175	1269	272	729						Best At match: AT1G65680									44	Cit.6823.1.S1_at	NA	NA	0.6	86	12486	17134	4234	14512						Psort: NUC,CHL,PLA
			Function_Cs: 6-phosphofructokinase 3												Best Cs match: Cs9g15100.1									45	Cit.32293.1.S1_at	GNS1	NA	0.6	87	581	5245	552	9973						Best At match: AT3G02230
			Psort: CYT,CHL,NUC									44	Cit.9441.1.S1_at	EXP8	Function_At: ATEXPA8 (ARABIDOPSIS THALIANA EXPANSIN A8)	0.83	55	678	19558	107	108			46	Cit.30863.1.S1_at	NA	Function_At: NA	0.62	88	1404	2383	264	11970						Best Cs match: Cs7g11730.1
			Best At match: AT4G26270												Function_Cs: Putative uncharacterized protein PtrEXPA12												Function_Cs: Heat shock transcription factor like protein									48	Cit.8704.1.S1_x_at	RSH	Function_At: ATEXT3 (EXTENSIN 3)	0.84	66	42	5046	427	230			46	Cit.6201.1.S1_at
			Best Cs match: Cs4g13070.1												Psort: CYT,CHL,NUC												Psort: NUC,CHL,CYT												Function_Cs: NA
53	Cit.11290.1.S1_at	NA	Function_At: Encodes a protein with little sequence identity with any other protein of known structure or function. Part of this protein show	0.51	249	924	642	196	3490						Best At match: AT2G40610												Best At match: 0												Psort: CHL,EXC,NUC
			Function_Cs: Putative thioredoxin-like protein (Fragment)												Best Cs match: Cs7g29830.1												Best Cs match: orange1.1t01603.1												Best At match: AT1G21310
			Psort: NA									45	Cit.25433.1.S1_s_at	NA	Function_At: unknown protein	0.83	56	2249	14604	312	116			47	Cit.9532.1.S1_s_at	thaumatin	Function_At: thaumatin, putative	0.6	89	5526	23422	1417	16221						Best Cs match: Cs3g21170.1
			Best At match: AT3G04780												Function_Cs: Putative uncharacterized protein Sb01g004400												Function_Cs: Bifunctional inhibitor/lipid-transfer protein/seed storage 2S albumin-like protein									48	Cit.6836.1.S1_at	ATP binding	Function_At: ATP binding / DNA binding / DNA-dependent ATPase	0.87	66	136	11814	5574	2492			46	Cit.6662.1.S1_at
			Best Cs match: Cs3g10490.2												Psort: NUC,CHL,PLA												Psort: CHL,PLA,NUC												Function_Cs: DNA replication licensing factor mcm2									46	Cit.23227.1.S1_at
53	Cit.3581.1.S1_at	pectate lyase	Function_At: pectate lyase family protein	0.55	249	15162	28	6914	6348						Best At match: AT5G11000												Best At match: AT4G38660												Psort: NUC,PLA,CYT
			Function_Cs: Putative uncharacterized protein Sb08g004905 (Fragment)												Best Cs match: Cs3g11340.1												Best Cs match: Cs2g31080.1												Best At match: AT1G44900
			Psort: EXC,PLA,NUC									46	Cit.12232.1.S1_at	RGP1	Function_At: RGP1 (REVERSIBLY GLYCOSYLATED POLYPEPTIDE 1)	0.83	57	1979	9055	1035	65			48	Cit.12666.1.S1_s_at	CBR1	Function_At: ATCBR (ARABIDOPSIS THALIANA NADH:CYTOCHROME B5 REDUCTASE 1)	0.59	92	4258	5353	1103	8144						Best Cs match: Cs5g21760.1
			Best At match: AT3G55140												Function_Cs: Alpha-1,4-glucan-protein synthase [UDP-forming], putative												Function_Cs: NADH-cytochrome b5 reductase 1									49	Cit.5065.1.S1_at	NA	Function_At: unknown protein	0.83	67	1356	22859	19480	47
			Best Cs match: Cs7g28180.1												Psort: NUC,CHL,PLA												Psort: MIT,CHL,CYT												Function_Cs: Putative uncharacterized protein Sb01g014910									47	Cit.29833.1.S1_at
54	Cit.7542.1.S1_at	SAG13	Function_At: SAG13	0.47	251	60	2398	125	404						Best At match: AT3G02230												Best At match: AT5G17770												Psort: CYT,MIT,NUC
			Function_Cs: Tropinone reductase homolog												Best Cs match: Cs7g11730.1												Best Cs match: Cs7g16410.2												Best At match: AT3G19540
			Psort: CHL,PLA,CYT									47	Cit.2277.1.S1_s_at	histone H4	Function_At: histone H4	0.83	58	19937	24186	2792	71			49	Cit.5632.1.S1_at	DNAJ	Function_At: DNAJ heat shock N-terminal domain-containing protein	0.62	93	3635	5991	984	5707						Best Cs match: Cs3g15710.1
			Best At match: AT2G29350												Function_Cs: Chromosome undetermined SCAF14565, whole genome shotgun sequence												Function_Cs: Mitochondrial import inner membrane translocase subunit TIM14, putative									50	Cit.39208.1.S1_s_at	WOX13	Function_At: WOX13 (WUSCHEL-RELATED HOMEOBOX 13)	0.83	68	1048	2317	262	4504
			Best Cs match: orange1.1t03038.1												Psort: NUC,CHL,PLA												Psort: CHL,NUC,PLA												Function_Cs: Putative uncharacterized protein WOX7-1 (Fragment)									48	Cit.4518.1.S1_s_at
54	Cit.9931.1.S1_s_at	RPL6C	Function_At: 60S ribosomal protein L6 (RPL6C)	0.62	251	2323	31	1674	2561						Best At match: AT5G59970												Best At match: AT3G09700												Psort: NUC,PLA,CYT
			Function_Cs: 60S ribosomal protein L6												Best Cs match: Cs4g03450.1												Best Cs match: Cs6g04890.2												Best At match: AT4G35550
			Psort: CHL,CYT,NUC									48	Cit.20708.1.S1_s_at	RGP1	Function_At: RGP1 (REVERSIBLY GLYCOSYLATED POLYPEPTIDE 1)	0.83	59	4565	12458	2247	59			49	Cit.2890.1.S1_s_at	TT6	Function_At: F3H (FLAVANONE 3-HYDROXYLASE)	0.66	93	10194	12070	615	17097						Best Cs match: Cs1g26550.1
			Best At match: AT1G74050												Function_Cs: Alpha-1,4-glucan-protein synthase [UDP-forming], putative												Function_Cs: Mutant protein of flavanone-3-hydroxylase									51	Cit.13246.1.S1_at	FL5-2I22	Function_At: invertase/pectin methylesterase inhibitor family protein / DC 1.2 homolog (FL5-2I22)	0.83	69	231	3827	1087	3125
			Best Cs match: Cs7g19060.1												Psort: CHL,NUC,CYT												Psort: CYT,CHL,NUC												Function_Cs: 21 kDa protein									49	Cit.38459.1.S1_at
55	Cit.29378.1.S1_at	In2-1	Function_At: In2-1 protein, putative	0.54	252	7678	33	4065	1668						Best At match: AT3G02230												Best At match: AT3G51240												Psort: MIT,PLA,CYT
			Function_Cs: Putative uncharacterized protein Sb01g038900												Best Cs match: Cs6g19640.1												Best Cs match: Cs1g25280.1												Best At match: AT5G62350
			Psort: CHL,PLA,MIT									49	Cit.7542.1.S1_at	SAG13	Function_At: SAG13	0.82	60	251	2398	125	404			50	Cit.33068.1.S1_at	NA	Function_At: NA	0.62	96	27	112	69	1492						Best Cs match: Cs9g14270.1
			Best At match: AT5G02790												Function_Cs: Tropinone reductase homolog												Function_Cs: Putative uncharacterized protein									51	Cit.6201.1.S1_at	NA	Function_At: unknown protein	0.86	69	111	1491	44	191
			Best Cs match: Cs6g03830.1												Psort: CHL,PLA,CYT												Psort: CHL,CYT,NUC												Function_Cs: NA									49	Cit.4382.1.S1_at
56	Cit.40052.1.S1_at	UBC9	Function_At: UBC9 (UBIQUITIN CONJUGATING ENZYME 9)	0.5	255	13653	374	5223	1767						Best At match: AT2G29350												Best At match: 0												Psort: NUC,CHL,CYT
			Function_Cs: Ubiquitin-conjugating enzyme E2 28												Best Cs match: orange1.1t03038.1												Best Cs match: Cs1g26820.1												Best At match: AT3G21680
			Psort: NUC,CHL,MIT									50	Cit.27466.1.S1_s_at	ABIL2	Function_At: ABIL2 (ABL INTERACTOR-LIKE PROTEIN 2)	0.82	61	18685	21580	6653	552			51	Cit.29538.1.S1_s_at	Rap2.6L	Function_At: Rap2.6L (related to AP2 6L)	0.59	98	3113	2047	824	12776						Best Cs match: Cs2g21440.1
			Best At match: AT4G27960												Function_Cs: Protein ABIL2												Function_Cs: Ethylene-responsive transcription factor ERF114									52	Cit.2277.1.S1_s_at	histone H4	Function_At: histone H4	0.83	71	2792	24186	19937	58
			Best Cs match: Cs6g10280.1												Psort: CHL,NUC,MIT												Psort: NUC,CYT,CHL												Function_Cs: Chromosome undetermined SCAF14565, whole genome shotgun sequence									49	Cit.13857.1.S1_s_at
57	Cit.15455.1.S1_at	OST3	Function_At: OST3/OST6 family protein	0.47	257	537	1020	755	831						Best At match: AT3G49290												Best At match: AT5G13330												Psort: NUC,CHL,PLA
			Function_Cs: Oligosaccharyltransferase complex/magnesium transporter-like protein												Best Cs match: orange1.1t01283.1												Best Cs match: Cs8g10700.1												Best At match: AT5G59970
			Psort: NUC,MIT,PLA									51	Cit.23268.1.S1_s_at	peroxidase	Function_At: peroxidase, putative	0.81	62	4696	4366	3860	1668			52	Cit.17029.1.S1_s_at	NA	Function_At: FUNCTIONS IN: molecular_function unknown	0.59	101	816	4669	85	3476						Best Cs match: Cs4g03450.1
			Best At match: AT1G61790												Function_Cs: Putative uncharacterized protein Sb10g021610												Function_Cs: Phospholipase-like protein (PEARLI 4) domain-containing protein									53	Cit.4516.1.S1_s_at	pectinase	Function_At: glycoside hydrolase family 28 protein / polygalacturonase (pectinase) family protein	0.84	72	5882	22621	19086	71
			Best Cs match: Cs2g07620.1												Psort: CHL,NUC,EXC												Psort: NUC,CYT,CHL												Function_Cs: Probable polygalacturonase									50	Cit.16307.1.S1_at
58	Cit.3323.1.S1_s_at	PAD2	Function_At: PAD2 (PROTEASOME ALPHA SUBUNIT D 2)	0.54	259	271	2017	419	1346						Best At match: AT5G05340												Best At match: AT4G35110												Psort: CHL,MIT,NUC
			Function_Cs: Proteasome subunit alpha type-7												Best Cs match: Cs2g15310.1												Best Cs match: Cs8g02510.1												Best At match: AT4G23500
			Psort: CHL,PLA,CYT									52	Cit.6283.1.S1_at	ankyrin repeat	Function_At: ankyrin repeat family protein	0.81	63	3567	3947	653	192			53	Cit.30194.1.S1_at	EMB1144	Function_At: EMB1144 (embryo defective 1144)	0.59	102	5154	13063	359	16080						Best Cs match: Cs5g03170.1
			Best At match: AT5G66140												Function_Cs: Putative E3 ubiquitin-protein ligase XBAT31												Function_Cs: Chorismate synthase (Fragment)									53	Cit.37505.1.S1_at	oxidoreductase	Function_At: oxidoreductase, 2OG-Fe(II) oxygenase family protein	0.83	72	137	6567	1874	3238
			Best Cs match: Cs8g02750.1												Psort: CHL,NUC,PLA												Psort: CHL,CYT,NUC												Function_Cs: Alkylated DNA repair protein alkB homolog 8									51	Cit.28138.1.S1_at
59	Cit.39208.1.S1_s_at	WOX13	Function_At: WOX13 (WUSCHEL-RELATED HOMEOBOX 13)	0.55	262	4504	2317	1048	68						Best At match: AT2G28840												Best At match: AT1G48850												Psort: CHL,CYT,NUC
			Function_Cs: Putative uncharacterized protein WOX7-1 (Fragment)												Best Cs match: Cs6g06200.1												Best Cs match: Cs7g27180.1												Best At match: AT4G02485
			Psort: NUC,PLA,CYT									53	Cit.24725.1.S1_x_at	pectate lyase	NA	0.81	64	12	749	65	32			53	Cit.31151.1.S1_at	NA	Function_At: NA	0.6	102	12630	13248	2295	16914						Best Cs match: Cs5g32950.1
			Best At match: AT4G35550									54	Cit.6247.1.S1_s_at	cysteinease	Function_At: cysteine proteinase, putative	0.8	65	12847	14724	7192	1157						Function_Cs: Probable salt tolerance-like protein At1g75540									54	Cit.8704.1.S1_at	RSH	Function_At: ATEXT3 (EXTENSIN 3)	0.83	73	29	3368	160	94
			Best Cs match: Cs1g26550.1												Function_Cs: Xylem cysteine proteinase 1												Psort: NUC,CHL,CYT												Function_Cs: NA									51	Cit.7542.1.S1_at
60	Cit.37234.1.S1_at	metaxin	Function_At: metaxin-related	0.58	263	1990	390	1344	2564						Psort: EXC,VAC,NUC												Best At match: 0												Psort: CHL,EXC,NUC
			Function_Cs: Putative uncharacterized protein OSJNBa0033B09.11												Best At match: AT3G49340												Best Cs match: Cs3g25620.1												Best At match: AT1G21310
			Psort: NUC,CYT,CHL												Best Cs match: Cs9g13580.1									54	Cit.29289.1.S1_at	NA	Function_At: NA	0.59	103	19402	21665	9761	12948						Best Cs match: Cs3g21170.1
			Best At match: AT2G19080									55	Cit.27008.1.S1_s_at	TRN2	Function_At: TRN2 (TORNADO 2)	0.8	66	21006	25004	12814	673						Function_Cs: NA									55	Cit.14378.1.S1_at	NA	NA	0.86	74	841	23671	9901	74
			Best Cs match: Cs4g03840.1												Function_Cs: Putative uncharacterized protein Sb01g050590												Psort: CHL,PLA,NUC									55	Cit.14956.1.S1_s_at	NA	Function_At: unknown protein	0.83	74	2878	21291	2526	4932			51	Cit.17347.1.S1_at
60	Cit.11834.1.S1_at	aldo/	Function_At: aldo/keto reductase family protein	0.54	263	5450	925	1426	3833						Psort: PLA,CHL,NUC												Best At match: 0												Function_Cs: NA
		keto reductase	Function_Cs: Putative uncharacterized protein Sb03g039770												Best At match: AT5G46700												Best Cs match: Cs6g07700.1												Psort: NUC,CHL,CYT
			Psort: CHL,NUC,PLA												Best Cs match: Cs7g14170.1									55	Cit.5096.1.S1_at	oxidoreductase	Function_At: oxidoreductase, 2OG-Fe(II) oxygenase family protein	0.59	104	11342	15786	2061	18600						Best At match: AT2G22795
			Best At match: AT2G37790									56	Cit.2437.1.S1_at	PRF5	Function_At: PRF5 (PROFILIN5)	0.8	68	3816	8200	240	1248						Function_Cs: Protein SRG1												Best Cs match: Cs1g04820.1
			Best Cs match: Cs3g02590.1												Function_Cs: Profilin												Psort: NUC,CYT,CHL									56	Cit.3722.1.S1_s_at	SPT16	Function_At: SPT16 (global transcription factor C)	0.82	76	724	13181	10998	131			52	Cit.37653.1.S1_at
61	Cit.30863.1.S1_at	NA	Function_At: NA	0.62	264	11970	88	1404	2383						Psort: CSK,PLA,CYT												Best At match: AT1G49390												Function_Cs: FACT complex subunit SPT16
			Function_Cs: Heat shock transcription factor like protein												Best At match: AT2G19770												Best Cs match: Cs4g05610.1												Psort: NUC,CHL,CSK
			Psort: NUC,CHL,CYT												Best Cs match: Cs4g12970.1									56	Cit.2560.1.S1_at	ATPGIP1<br>PGIP1	Function_At: PGIP1 (POLYGALACTURONASE INHIBITING PROTEIN 1)	0.64	105	2866	4011	445	13094						Best At match: AT4G10710
			Best At match: 0									57	Cit.24380.1.S1_at	AER	Function_At: AT-AER (alkenal reductase)	0.8	69	790	1505	350	1052						Function_Cs: Polygalacturonase-inhibiting protein (Fragment)												Best Cs match: Cs6g01200.1
			Best Cs match: orange1.1t01603.1												Function_Cs: Putative uncharacterized protein Sb03g009270												Psort: PLA,MIT,NUC									57	Cit.14761.1.S1_at	MCM	Function_At: minichromosome maintenance family protein / MCM family protein	0.85	78	256	12514	10692	5297			53	Cit.7153.1.S1_at
62	Cit.27935.1.S1_at	WRKY23	Function_At: WRKY23	0.53	269	1357	807	1155	3422						Psort: CHL,NUC,MIT												Best At match: AT5G06860												Function_Cs: cDNA FLJ78580, highly similar to Homo sapiens MCM5 minichromosome maintenance deficient 5, cell division cycle 46 (MCM5), mRNA
			Function_Cs: Putative uncharacterized protein At1g29860 (Fragment)												Best At match: AT5G16970												Best Cs match: Cs7g18970.1												Psort: NUC,PLA,MIT
			Psort: NUC,CYT,CHL												Best Cs match: Cs4g17780.1									57	Cit.1909.1.S1_at	pectinacetylesterase	Function_At: pectinacetylesterase family protein	0.59	106	6228	5996	3206	2679						Best At match: AT2G07690
			Best At match: AT2G47260									58	Cit.26694.1.S1_at	protease	Function_At: aspartyl protease family protein	0.79	70	9792	20618	401	260						Function_Cs: Putative uncharacterized protein Sb02g040470												Best Cs match: Cs4g01350.1
			Best Cs match: orange1.1t01713.1												Function_Cs: Chloroplast nucleoid DNA-binding protein-like protein												Psort: CHL,CYT,MIT									58	Cit.30534.1.S1_s_at	NA	Function_At: unknown protein	0.82	80	4000	7577	7401	32			54	Cit.31434.1.S1_a_at
63	Cit.1077.1.S1_s_at	pectate lyase	Function_At: pectate lyase family protein	0.54	273	123	3365	319	127						Psort: PLA,VAC,NUC												Best At match: AT3G62060												Function_Cs: Protein E6
			Function_Cs: Probable pectate lyase 5												Best At match: AT4G35880												Best Cs match: orange1.1t01789.1												Psort: CHL,NUC,PLA
			Psort: EXC,CYT,NUC												Best Cs match: Cs1g25960.1									58	Cit.24574.1.S1_at	PLL5	Function_At: PLL5	0.58	110	11628	19542	2319	19116						Best At match: AT1G28400
			Best At match: AT4G24780									59	Cit.4516.1.S1_s_at	pectinase	Function_At: glycoside hydrolase family 28 protein / polygalacturonase (pectinase) family protein	0.8	71	19086	22621	5882	72						Function_Cs: Putative uncharacterized protein Sb01g039615 (Fragment)												Best Cs match: Cs2g05560.1
			Best Cs match: Cs5g06600.3												Function_Cs: Probable polygalacturonase												Psort: PLA,CHL,NUC									59	Cit.15320.1.S1_at	TCX2	Function_At: TCX2 (TESMIN/TSO1-LIKE CXC 2)	0.86	82	245	16030	9164	977			55	Cit.2392.1.S1_at
64	Cit.14750.1.S1_at	LTA3	Function_At: LTA3	0.59	274	3367	355	1194	3110						Psort: CHL,MIT,NUC												Best At match: AT1G07630												Function_Cs: Protein lin-54 homolog
			Function_Cs: Dihydrolipoyllysine-residue acetyltransferase component 1 of pyruvate dehydrogenase complex, mitochondrial												Best At match: AT4G23500												Best Cs match: Cs6g06290.1												Psort: NUC,CHL,CYT
			Psort: MIT,NUC,CHL												Best Cs match: Cs5g03170.1									59	Cit.28927.1.S1_at	GL2	Function_At: GL2 (GLABRA 2)	0.67	111	9080	26224	594	16899						Best At match: AT4G14770
			Best At match: AT3G52200									60	Cit.14250.1.S1_at	acid phosphatase class B	Function_At: acid phosphatase class B family protein	0.79	73	3335	12469	81	165						Function_Cs: Homeodomain leucine zipper family IV protein												Best Cs match: Cs7g05040.2
			Best Cs match: Cs7g21200.1												Function_Cs: HAD superfamily, subfamily IIIB acid phosphatase												Psort: NUC,CHL,CYT									60	Cit.20134.1.S1_at	NA	NA	0.82	87	600	20973	1819	241			56	Cit.16341.1.S1_at
65	Cit.22722.1.S1_s_at	malate dehydrogenase (NAD), mitochondrial	Function_At: malate dehydrogenase (NAD), mitochondrial, putative	0.59	279	2291	1200	772	1566						Psort: NUC,PLA,CHL												Best At match: AT1G79840									60	Cit.33111.1.S1_at	PRL	Function_At: PRL (PROLIFERA)	0.85	87	330	19891	12555	3635
			Function_Cs: Malate dehydrogenase, mitochondrial												Best At match: AT1G04040												Best Cs match: Cs1g15200.1												Function_Cs: Minichromosome maintenance protein, a family of eukaryotic DNA replication proteins
			Psort: MIT,CHL,PLA												Best Cs match: Cs5g29180.1									60	Cit.5236.1.S1_at	KCS4	Function_At: KCS4 (3-KETOACYL-COA SYNTHASE 4)	0.62	112	989	3375	67	10600						Psort: NUC,PLA,CHL
			Best At match: AT3G15020									61	Cit.14378.1.S1_at	NA	NA	0.79	74	9901	23671	841	74						Function_Cs: Putative uncharacterized protein												Best At match: AT4G02060
			Best Cs match: Cs7g25390.1									62	Cit.14378.1.S1_s_at	NA	NA	0.77	75	4201	14671	3002	452						Psort: PLA,NUC,MIT												Best Cs match: orange1.1t01670.1									57	Cit.18642.1.S1_s_at
66	Cit.27091.1.S1_at	kinase	Function_At: adenylate kinase family protein	0.46	282	13632	327	3954	5921			63	Cit.24732.1.S1_at	kinase	Function_At: protein kinase, putative	0.77	76	979	6268	38	650						Best At match: AT1G19440									60	Cit.37306.1.S1_at	zinc finger	Function_At: zinc finger (C3HC4-type RING finger) family protein	0.85	87	151	4381	1135	13			57	Cit.6836.1.S1_at
			Function_Cs: Probable adenylate kinase 1, chloroplastic												Function_Cs: (RAP Annotation release2) Protein kinase-like domain containing protein												Best Cs match: Cs2g16470.1												Function_Cs: Putative uncharacterized protein Sb02g029170
			Psort: CHL,PLA,MIT												Psort: PLA,NUC,CYT									61	Cit.14634.1.S1_at	DNA-binding storekeeper	Function_At: DNA-binding storekeeper protein-related	0.6	120	3981	4981	347	13179						Psort: CYT,CHL,NUC
			Best At match: AT3G01820												Best At match: AT5G65530												Function_Cs: Lysine histidine transporter 1												Best At match: AT4G22250
			Best Cs match: Cs2g24970.1												Best Cs match: Cs1g20490.1												Psort: PLA,NUC,CYT												Best Cs match: Cs2g20600.1
67	Cit.2043.1.S1_s_at	RPL38B	Function_At: 60S ribosomal protein L38 (RPL38B)	0.56	283	1298	335	1926	2303			64	Cit.24023.1.S1_s_at	pectate lyase	Function_At: pectate lyase family protein	0.77	77	3352	6296	2037	351						Best At match: AT5G14280									61	Cit.14850.1.S1_s_at	bZIP	Function_At: bZIP protein	0.81	88	2376	7321	9874	83			57	Cit.6089.1.S1_at
			Function_Cs: Component of cytosolic 80S ribosome and 60S large subunit												Function_Cs: Probable pectate lyase 13												Best Cs match: Cs2g24680.1												Function_Cs: Transcription factor RF2a
			Psort: NA												Psort: EXC,CHL,PLA									61	Cit.14338.1.S1_s_at	PHT4;3	Function_At: transporter-related	0.57	120	8553	14630	862	11541						Psort: NUC,CYT,PLA
			Best At match: AT3G59540												Best At match: AT5G04310												Function_Cs: Probable anion transporter 4, chloroplastic												Best At match: AT4G38900
			Best Cs match: Cs6g03530.1												Best Cs match: Cs7g21940.1												Psort: CHL,MIT,PLA												Best Cs match: Cs3g25760.1
68	Cit.23825.1.S1_s_at	RTNLB3	Function_At: reticulon family protein (RTNLB3)	0.61	291	713	3015	281	280			65	Cit.21778.1.S1_at	BG3	Function_At: BG3 (BETA-1,3-GLUCANASE 3)	0.77	78	496	1552	813	524						Best At match: AT3G46980									62	Cit.26375.1.S1_at	HEB2	Function_At: unknown protein	0.81	89	1083	15675	14279	1309			58	Cit.37505.1.S1_at
			Function_Cs: Putative 24 kDa seed maturation protein-like protein												Function_Cs: Glucan endo-1,3-beta-glucosidase												Best Cs match: Cs8g19810.3												Function_Cs: Condensin-2 complex subunit H2
			Psort: END,VAC,NUC												Psort: EXC,VAC,CYT									62	Cit.25825.1.S1_x_at	NA	NA	0.6	124	14581	17910	2479	17610						Psort: CHL,NUC,CYT
			Best At match: AT1G64090												Best At match: AT3G57240									62	Cit.17785.1.S1_s_at	plastid-lipid associated PAP	Function_At: plastid-lipid associated protein PAP, putative	0.57	124	12772	21402	2150	15657						Best At match: AT3G16730
			Best Cs match: Cs9g18860.1												Best Cs match: Cs6g16770.1												Function_Cs: Plastid lipid-associated protein 3, chloroplast, putative												Best Cs match: Cs9g04020.1
69	Cit.4674.1.S1_s_at	oxidoreductase	Function_At: electron carrier/ oxidoreductase	0.48	298	17961	82	10381	16608			66	Cit.14537.1.S1_s_at	MLO10	Function_At: MLO10 (MILDEW RESISTANCE LOCUS O 10)	0.77	79	6258	16852	753	253						Psort: CHL,PLA,NUC									63	Cit.37086.1.S1_s_at	remorin	Function_At: remorin family protein	0.81	91	5	11	27	92			59	Cit.6968.1.S1_at
			Function_Cs: Clavaminate synthase-like protein At3g21360												Function_Cs: MLO-like protein 8												Best At match: AT4G22240												Function_Cs: Remorin, C-terminal region family protein, expressed
			Psort: NUC,CYT,CSK												Psort: PLA,NUC,CYT												Best Cs match: Cs2g02520.1												Psort: NUC,CYT,CHL
			Best At match: AT3G21360												Best At match: AT5G65970									63	Cit.17212.1.S1_at	TIFY10A	Function_At: JAZ1 (JASMONATE-ZIM-DOMAIN PROTEIN 1)	0.57	126	5029	16688	7078	16575						Best At match: AT1G30320
			Best Cs match: Cs1g15800.1												Best Cs match: Cs1g26710.2												Function_Cs: Putative uncharacterized protein Sb01g033020												Best Cs match: Cs2g09450.1
70	Cit.13847.1.S1_at	importin beta-2	Function_At: importin beta-2, putative	0.49	307	7183	1268	2365	3611			66	Cit.18172.1.S1_s_at	NA	Function_At: unknown protein	0.79	79	16485	18407	1125	348						Psort: NUC,CYT,CHL									64	Cit.5928.1.S1_at	NA	Function_At: NA	0.81	92	288	4913	804	34			60	Cit.15289.1.S1_at
			Function_Cs: Importin-beta N-terminal domain containing protein, expressed (Fragment)												Function_Cs: Putative uncharacterized protein Sb02g042490												Best At match: AT1G19180												Function_Cs: Putative uncharacterized protein Sb07g020936 (Fragment)
			Psort: NUC,MIT,CYT												Psort: NUC,CYT,MIT												Best Cs match: Cs1g17210.1												Psort: NUC,CHL,CYT
			Best At match: AT5G53480												Best At match: AT4G15790									64	Cit.31319.1.S1_at	WBC11	Function_At: WBC11 (WHITE-BROWN COMPLEX HOMOLOG PROTEIN 11)	0.58	130	18553	24428	2097	15950						Best At match: 0
			Best Cs match: Cs5g01850.1												Best Cs match: Cs9g04480.1												Function_Cs: ABC transporter G family member 11												Best Cs match: orange1.1t04783.1
71	Cit.31593.1.S1_at	calmodulin	Function_At: calmodulin, putative	0.61	308	220	2954	240	138			67	Cit.14850.1.S1_at	bZIP	Function_At: bZIP protein	0.77	80	9526	13599	3667	468						Psort: PLA,CHL,VAC									65	Cit.14975.1.S1_at	NA	Function_At: INVOLVED IN: biological_process unknown	0.84	93	202	9385	5829	1617			61	Cit.10360.1.S1_s_at
			Function_Cs: Probable calcium-binding protein CML11												Function_Cs: Transcription factor RF2a												Best At match: AT1G17840												Function_Cs: Putative uncharacterized protein Sb01g002470
			Psort: VAC,CHL,NUC												Psort: NUC,CYT,PLA												Best Cs match: Cs5g17290.1												Psort: NUC,CYT,MIT
			Best At match: AT1G32250												Best At match: AT4G38900									65	Cit.9855.1.S1_s_at	transketolase	Function_At: transketolase family protein	0.57	131	1151	5112	121	7258						Best At match: AT3G17030
			Best Cs match: Cs3g09320.1												Best Cs match: Cs3g25760.1												Function_Cs: Pyruvate/2-oxoglutarate dehydrogenase complex, dehydrogenase component beta subunit												Best Cs match: Cs9g02310.1
72	Cit.4015.1.S1_at	oxidoreductase	Function_At: NADH-ubiquinone oxidoreductase B18 subunit, putative	0.53	310	3053	1722	281	564			67	Cit.14205.1.S1_at	lipase	Function_At: GDSL-motif lipase/hydrolase family protein	0.79	80	18096	24145	1021	257						Psort: CHL,MIT,PLA									65	Cit.16110.1.S1_at	NA	Function_At: FUNCTIONS IN: molecular_function unknown	0.81	93	100	1731	1008	573			62	Cit.32260.1.S1_at
			Function_Cs: NADH-ubiquinone oxidoreductase B18 subunit, putative (AFU_orthologue												Function_Cs: GDSL esterase/lipase At5g14450												Best At match: AT2G34590												Function_Cs: Putative uncharacterized protein OSJNBa0027N13.142
			Psort: NUC,CHL,CYT												Psort: EXC,MIT,CHL												Best Cs match: Cs2g03260.1												Psort: CHL,CYT,NUC
			Best At match: AT2G02050												Best At match: AT5G14450									66	Cit.2559.1.S1_s_at	ATPGIP1<br>PGIP1	Function_At: PGIP1 (POLYGALACTURONASE INHIBITING PROTEIN 1)	0.6	134	5258	3741	1369	13341						Best At match: AT2G32380
			Best Cs match: orange1.1t01617.1												Best Cs match: Cs2g27100.1												Function_Cs: Polygalacturonase-inhibiting protein (Fragment)												Best Cs match: Cs2g21600.1
73	Cit.9400.1.S1_s_at	malate dehydrogenase (NAD), mitochondrial	Function_At: malate dehydrogenase (NAD), mitochondrial, putative	0.61	311	2866	1404	797	951			68	Cit.31497.1.S1_at	NLM2	Function_At: NIP1	0.76	81	5132	3541	1846	279						Psort: PLA,MIT,NUC									65	Cit.10191.1.S1_s_at	ACT3	Function_At: ACT3 (actin 3)	0.8	93	5444	7801	3362	10837			63	Cit.21069.1.S1_at
			Function_Cs: Malate dehydrogenase, mitochondrial												Function_Cs: Aquaporin NIP1-2												Best At match: AT5G06860												Function_Cs: Putative uncharacterized protein Sb09g000750
			Psort: MIT,CHL,PLA												Psort: PLA,CHL,NUC												Best Cs match: Cs7g18970.1												Psort: CSK,NUC,CYT
			Best At match: AT3G15020												Best At match: AT4G18910									67	Cit.5282.1.S1_at	oxidoreductase	Function_At: oxidoreductase, 2OG-Fe(II) oxygenase family protein	0.6	137	8384	13901	1271	18899						Best At match: AT3G53750
			Best Cs match: Cs7g25390.1												Best Cs match: Cs2g04370.1												Function_Cs: Leucoanthocyanidin dioxygenase												Best Cs match: Cs8g18400.3
74	Cit.34787.1.S1_s_at	FKBP15-1	Function_At: FKBP15-1	0.47	316	630	4563	221	245			69	Cit.32260.1.S1_at	ubiquitin	Function_At: ubiquitin family protein	0.76	82	1551	4945	147	22						Psort: CYT,NUC,MIT									66	Cit.39632.1.S1_at	plastocyanin-like	Function_At: plastocyanin-like domain-containing protein	0.82	95	63	505	113	164			64	Cit.14913.1.S1_at
			Function_Cs: FKBP-type peptidyl-prolyl cis-trans isomerase, putative												Function_Cs: Putative uncharacterized protein Sb03g038830												Best At match: AT5G05600												Function_Cs: Plastocyanin-like domain containing protein, expressed
			Psort: PLA,CHL,EXC												Psort: NUC,MIT,EXC												Best Cs match: Cs7g31010.1												Psort: CHL,PLA,MIT
			Best At match: AT3G25220												Best At match: AT5G14360									68	Cit.12954.1.S1_at	lipase	Function_At: GDSL-motif lipase/hydrolase family protein	0.63	139	1705	5668	1168	13295						Best At match: AT1G08500
			Best Cs match: Cs7g16610.1												Best Cs match: Cs2g24050.1												Function_Cs: GDSL esterase/lipase At1g29670												Best Cs match: orange1.1t00264.1
75	Cit.7079.1.S1_at	peroxisomal membrane 22 kDa	Function_At: peroxisomal membrane 22 kDa family protein	0.51	320	4032	970	1562	3676			70	Cit.14850.1.S1_s_at	bZIP	Function_At: bZIP protein	0.76	83	9874	7321	2376	88						Psort: VAC,CHL,NUC									66	Cit.1918.1.S1_s_at	TUB8	Function_At: TUB8	0.8	95	664	8585	1829	2397			64	Cit.10639.1.S1_s_at
			Function_Cs: Protein Mpv17												Function_Cs: Transcription factor RF2a												Best At match: AT1G29670												Function_Cs: Tubulin beta-6 chain
			Psort: CHL,PLA,CYT												Psort: NUC,CYT,PLA												Best Cs match: Cs3g07100.1												Psort: CSK,CYT,NUC
			Best At match: AT3G24570												Best At match: AT4G38900									69	Cit.4353.1.S1_s_at	glycoprotein	Function_At: hydroxyproline-rich glycoprotein family protein	0.59	143	4035	3452	461	13019						Best At match: AT5G23860
			Best Cs match: Cs4g19910.1												Best Cs match: Cs3g25760.1												Function_Cs: NA												Best Cs match: Cs3g26180.1
76	Cit.15289.1.S1_at	lipase	Function_At: GDSL-motif lipase/hydrolase family protein	0.45	327	137	920	140	822			71	Cit.20050.1.S1_at	NA	NA	0.76	84	1643	2712	755	242						Psort: PLA,NUC,CHL									67	Cit.27400.1.S1_at	beige	Function_At: WD-40 repeat family protein / beige-related	0.8	98	715	23217	14137	5775			65	Cit.37306.1.S1_at
			Function_Cs: GDSL esterase/lipase CPRD49									72	Cit.14669.1.S1_at	MLO1	Function_At: MLO1	0.76	85	15523	24348	3687	163						Best At match: AT5G09530												Function_Cs: WD repeat and FYVE domain-containing protein 3
			Psort: NUC,CYT,MIT												Function_Cs: MLO-like protein 1												Best Cs match: Cs8g10390.1												Psort: NUC,CHL,CYT
			Best At match: AT3G11210												Psort: PLA,MIT,CHL									70	Cit.15369.1.S1_at	ATPD	NA	0.57	147	19939	22770	9971	10060						Best At match: AT1G03060
			Best Cs match: Cs7g31130.2												Best At match: AT4G02600									71	Cit.5497.1.S1_at	APX3	Function_At: APX3 (ASCORBATE PEROXIDASE 3)	0.58	150	9685	20875	1135	12515						Best Cs match: Cs5g30670.1
77	Cit.17180.1.S1_at	NA	Function_At: NA	0.46	329	487	1021	920	2283						Best Cs match: Cs7g16050.3												Function_Cs: L-ascorbate peroxidase 3, peroxisomal									68	Cit.19513.1.S1_at	BCS1	Function_At: BCS1 (CYTOCHROME BC1 SYNTHESIS)	0.8	99	388	14721	5176	18			66	Cit.39683.1.S1_s_at
			Function_Cs: Putative uncharacterized protein Sb01g035740									73	Cit.29980.1.S1_at	NA	Function_At: unknown protein	0.76	86	16776	17932	2227	438						Psort: POX,CYT,MIT												Function_Cs: Probable mitochondrial chaperone bcs1
			Psort: CHL,NUC,CYT												Function_Cs: Putative uncharacterized protein Sb10g022880												Best At match: AT4G35000												Psort: CHL,NUC,CYT
			Best At match: 0												Psort: CHL,NUC,CYT												Best Cs match: Cs1g25730.1												Best At match: AT3G50930
			Best Cs match: Cs5g33220.1												Best At match: AT5G62550									72	Cit.5733.1.S1_at	MYB14AT	Function_At: MYB14 (MYB DOMAIN PROTEIN 14)	0.59	151	5939	6990	550	15623						Best Cs match: Cs1g24490.1
77	Cit.14811.1.S1_at	NA	Function_At: unknown protein	0.45	329	16868	72	8326	13045						Best Cs match: Cs5g04140.1												Function_Cs: Putative uncharacterized protein Sb04g026480									69	Cit.13455.1.S1_s_at	EXGT-A4	Function_At: EXGT-A4 (ENDOXYLOGLUCAN TRANSFERASE A4)	0.8	100	1953	15283	13225	132			66	Cit.1727.1.S1_s_at
			Function_Cs: Putative uncharacterized protein Sb09g006280									74	Cit.11548.1.S1_at	pathogenesis-related thaumatin	Function_At: pathogenesis-related thaumatin family protein	0.76	87	1354	7151	72	389						Psort: NUC,CYT,CHL												Function_Cs: Probable xyloglucan endotransglucosylase/hydrolase protein B
			Psort: NUC,CYT,PLA												Function_Cs: Thaumatin-like protein-like protein (Fragment)												Best At match: AT2G31180												Psort: CHL,PLA,VAC
			Best At match: AT1G52140												Psort: EXC,NUC,CYT												Best Cs match: Cs8g12680.1												Best At match: AT5G13870
			Best Cs match: Cs1g15670.1												Best At match: AT1G20030									72	Cit.29877.1.S1_at	NA	Function_At: NA	0.61	151	6898	5390	397	15932						Best Cs match: Cs8g12020.2
78	Cit.14634.1.S1_at	DNA-binding storekeeper	Function_At: DNA-binding storekeeper protein-related	0.46	347	13179	120	3981	4981						Best Cs match: orange1.1t03024.1												Function_Cs: Putative uncharacterized protein Sb01g002880									70	Cit.7073.1.S1_at	dem-related	Function_At: dem protein-related / defective embryo and meristems protein-related	0.8	104	197	3816	1642	1786			67	Cit.37935.1.S1_at
			Function_Cs: Lysine histidine transporter 1									75	Cit.10826.1.S1_s_at	GGPS1	Function_At: GGPS1 (GERANYLGERANYL PYROPHOSPHATE SYNTHASE 1)	0.76	88	883	10118	73	200						Psort: CHL,NUC,PLA												Function_Cs: Protein CYPRO4
			Psort: PLA,NUC,CYT												Function_Cs: Geranylgeranyl pyrophosphate synthase, chloroplastic												Best At match: 0												Psort: CHL,NUC,CYT
			Best At match: AT5G14280												Psort: CHL,MIT,PLA												Best Cs match: Cs5g04765.1												Best At match: AT4G33400
			Best Cs match: Cs2g24680.1												Best At match: AT4G36810									73	Cit.18485.1.S1_at	NA	NA	0.57	156	1783	7589	529	182						Best Cs match: Cs3g23570.1
78	Cit.9383.1.S1_at	NA	Function_At: FUNCTIONS IN: molecular_function unknown	0.45	347	3302	1294	2734	2761						Best Cs match: orange1.1t04961.1									73	Cit.18161.1.S1_at	Clp amino terminal	Function_At: Clp amino terminal domain-containing protein	0.58	156	6421	8302	1047	6651			71	Cit.13542.1.S1_at	NA	Function_At: unknown protein	0.8	105	1010	19157	13595	1240			68	Cit.11069.1.S1_at
			Function_Cs: Putative uncharacterized protein Sb07g025770									76	Cit.17135.1.S1_at	protease	Function_At: trypsin and protease inhibitor family protein / Kunitz family protein	0.75	89	1837	4894	423	926						Function_Cs: Clp protease-related protein At4g12060, chloroplastic												Function_Cs: Uncharacterized basic helix-loop-helix protein At1g06150
			Psort: NUC,MIT,CYT												Function_Cs: Pathogen-inducible trypsin-inhibitor-like protein												Psort: CHL,NUC,MIT												Psort: CHL,NUC,PLA
			Best At match: AT5G61820												Psort: PLA,EXC,CHL												Best At match: AT4G12060												Best At match: AT5G53900
			Best Cs match: Cs7g19440.1												Best At match: AT1G17860												Best Cs match: Cs5g09700.1												Best Cs match: Cs1g07650.2
78	Cit.28214.1.S1_at	PDR12	Function_At: PDR12 (PLEIOTROPIC DRUG RESISTANCE 12)	0.45	347	7631	1316	3701	4774						Best Cs match: orange1.1t02833.1									74	Cit.33245.1.S1_at	kinase	Function_At: leucine-rich repeat family protein / protein kinase family protein	0.6	159	15993	26052	7876	17026			72	Cit.29933.1.S1_at	ACR8	Function_At: ACR8	0.8	107	602	11877	1532	3462			68	Cit.22221.1.S1_at
			Function_Cs: Pleiotropic drug resistance protein 1									77	Cit.13857.1.S1_s_at	dynein light chain type 1	Function_At: dynein light chain type 1 family protein	0.75	90	9018	10234	116	800						Function_Cs: Probable leucine-rich repeat receptor-like protein kinase At5g49770												Function_Cs: ACT domain containing protein, putative, expressed
			Psort: PLA,NUC,MIT												Function_Cs: Putative uncharacterized protein Sb03g024870												Psort: PLA,MIT,NUC												Psort: CHL,PLA,CYT
			Best At match: AT1G15520												Psort: CHL,MIT,NUC												Best At match: AT5G49760												Best At match: AT1G12420
			Best Cs match: Cs1g13690.1												Best At match: AT1G23220												Best Cs match: Cs3g01250.1												Best Cs match: Cs5g09690.1
79	Cit.5572.1.S1_at	Expressed	Function_At: Expressed protein	0.46	351	1549	1068	2786	5550						Best Cs match: Cs2g17190.2									74	Cit.24272.1.S1_s_at	G6PD6	Function_At: G6PD6 (GLUCOSE-6-PHOSPHATE DEHYDROGENASE 6)	0.59	159	11032	14969	388	18473			73	Cit.9441.1.S1_at	EXP8	Function_At: ATEXPA8 (ARABIDOPSIS THALIANA EXPANSIN A8)	0.82	108	107	19558	678	55			69	Cit.26578.1.S1_at
			Function_Cs: Putative uncharacterized protein Sb02g026110									78	Cit.18796.1.S1_at	oxidoreductase	Function_At: electron carrier/ protein disulfide oxidoreductase	0.75	91	1405	5181	84	415						Function_Cs: Glucose-6-phosphate 1-dehydrogenase, cytoplasmic isoform												Function_Cs: Putative uncharacterized protein PtrEXPA12
			Psort: MIT,CHL,CYT												Function_Cs: Whole genome shotgun assembly, allelic scaffold set, scaffold scaffoldA_1887 (Fragment)												Psort: CYT,CHL,PLA												Psort: CYT,CHL,NUC
			Best At match: AT4G25315												Psort: NUC,CYT,CHL												Best At match: AT5G40760												Best At match: AT2G40610
			Best Cs match: Cs7g18410.1												Best At match: AT4G08550												Best Cs match: Cs2g24540.1												Best Cs match: Cs7g29830.1
80	Cit.8676.1.S1_x_at	malate dehydrogenase, cytosolic	Function_At: malate dehydrogenase, cytosolic, putative	0.45	353	2764	2898	2197	1629						Best Cs match: Cs3g18810.1									74	Cit.38787.1.S1_s_at	long-chain acyl-CoA synthetase	Function_At: long-chain-fatty-acid--CoA ligase family protein / long-chain acyl-CoA synthetase family protein	0.57	159	18082	26306	10930	18355			73	Cit.24560.1.S1_at	NA	Function_At: NA	0.8	108	2419	3626	7728	9517			69	Cit.18705.1.S1_at
			Function_Cs: Malate dehydrogenase (Fragment)									79	Cit.37086.1.S1_s_at	remorin	Function_At: remorin family protein	0.75	92	27	11	5	91						Function_Cs: Long chain acyl-CoA synthetase 1												Function_Cs: DNA polymerase III subunit gamma/tau
			Psort: CYT,CHL,NUC												Function_Cs: Remorin, C-terminal region family protein, expressed												Psort: END,CHL,POX												Psort: CHL,MIT,PLA
			Best At match: AT5G43330												Psort: NUC,CYT,CHL												Best At match: AT2G47240												Best At match: 0
			Best Cs match: Cs9g10470.1												Best At match: AT1G30320												Best Cs match: orange1.1t01720.1												Best Cs match: Cs5g06610.1
81	Cit.14958.1.S1_at	emp24/	Function_At: emp24/gp25L/p24 family protein	0.45	354	223	5899	53	441						Best Cs match: Cs2g09450.1									75	Cit.8904.1.S1_x_at	PGK	Function_At: PGK (PHOSPHOGLYCERATE KINASE)	0.62	160	7235	13672	2884	15404			74	Cit.3598.1.S1_s_at	NA	Function_At: unknown protein	0.82	109	1153	17583	3064	997			70	Cit.16523.1.S1_s_at
		gp25L/p24	Function_Cs: Transmembrane emp24 domain-containing protein 10, putative									80	Cit.3390.1.S1_at	CSLA02	Function_At: ATCSLA02	0.75	93	6223	4517	1823	365						Function_Cs: Phosphoglycerate kinase, cytosolic												Function_Cs: Putative uncharacterized protein Sb03g024880
			Psort: MIT,NUC,PLA												Function_Cs: Glucomannan 4-beta-mannosyltransferase 2												Psort: CHL,CYT,NUC												Psort: CHL,PLA,NUC
			Best At match: AT1G14010												Psort: GOL,CHL,CYT												Best At match: AT1G79550												Best At match: AT5G11280
			Best Cs match: Cs6g21570.3												Best At match: AT5G22740												Best Cs match: orange1.1t03281.1												Best Cs match: Cs7g05100.1
82	Cit.2375.1.S1_s_at	RPN9	Function_At: 26S proteasome regulatory subunit, putative (RPN9)	0.59	356	11123	222	1560	572						Best Cs match: Cs7g18460.1									75	Cit.20273.1.S1_at	glycine-rich	Function_At: glycine-rich protein	0.55	160	21213	23529	6898	15515			75	Cit.5257.1.S1_s_at	calcium-binding EF hand	Function_At: calcium-binding EF hand family protein	0.8	110	1444	2508	1420	13265			71	Cit.22853.1.S1_s_at
			Function_Cs: 26S proteasome non-ATPase regulatory subunit 13									81	Cit.8704.1.S1_at	RSH	Function_At: ATEXT3 (EXTENSIN 3)	0.75	94	160	3368	29	73						Function_Cs: NA												Function_Cs: Putative uncharacterized protein Sb01g032690
			Psort: MIT,CYT,CHL												Function_Cs: NA												Psort: NUC,CHL,PLA												Psort: CHL,CYT,NUC
			Best At match: AT5G45620												Psort: CHL,EXC,NUC												Best At match: AT4G15460												Best At match: AT2G44310
			Best Cs match: Cs3g08660.1												Best At match: AT1G21310												Best Cs match: Cs9g05620.1												Best Cs match: Cs2g20220.1
82	Cit.35756.1.S1_at	pectinase	Function_At: polygalacturonase, putative / pectinase, putative	0.45	356	41	12582	34	11						Best Cs match: Cs3g21170.1									76	Cit.6823.1.S1_s_at	NA	NA	0.58	161	10917	15935	2838	14946			76	Cit.13371.1.S1_at	oxidoreductase	Function_At: oxidoreductase, acting on the CH-CH group of donors	0.81	112	964	15483	10187	36			72	Cit.29434.1.S1_s_at
			Function_Cs: Putative uncharacterized protein (Fragment)									82	Cit.17561.1.S1_at	metal ion binding	Function_At: metal ion binding	0.74	96	14043	18597	5524	905			77	Cit.23237.1.S1_s_at	lipase	Function_At: GDSL-motif lipase/hydrolase family protein	0.62	165	2242	6763	1433	13680						Function_Cs: Putative uncharacterized protein (Precursor)
			Psort: CHL,PLA,NUC												Function_Cs: Chloroplast-targeted copper chaperone, putative												Function_Cs: GDSL esterase/lipase At5g45670												Psort: NUC,CHL,PLA
			Best At match: AT3G59850												Psort: CYT,CHL,NUC												Psort: VAC,CHL,NUC												Best At match: AT2G46890
			Best Cs match: Cs5g20830.1												Best At match: AT5G05365												Best At match: AT1G29670												Best Cs match: orange1.1t00600.1
83	Cit.30194.1.S1_at	EMB1144	Function_At: EMB1144 (embryo defective 1144)	0.46	359	16080	102	5154	13063						Best Cs match: Cs7g30320.1												Best Cs match: Cs2g04220.1									76	Cit.33068.1.S1_at	NA	Function_At: NA	0.8	112	27	96	69	1492			73	Cit.23076.1.S1_at
			Function_Cs: Chorismate synthase (Fragment)									83	Cit.14171.1.S1_at	kinase	Function_At: protein kinase family protein	0.74	97	3832	8869	618	714			78	Cit.16485.1.S1_at	CC-NBS-LRR	Function_At: disease resistance protein (CC-NBS-LRR class), putative	0.55	168	13162	18023	5379	16120						Function_Cs: Putative uncharacterized protein
			Psort: CHL,CYT,NUC												Function_Cs: Leucine-rich repeat receptor-like protein kinase (Fragment)												Function_Cs: Probable disease resistance protein At1g61310												Psort: CHL,CYT,NUC
			Best At match: AT1G48850												Psort: PLA,MIT,CHL												Psort: PLA,CHL,CYT												Best At match: 0
			Best Cs match: Cs7g27180.1												Best At match: AT5G07620												Best At match: AT1G61180												Best Cs match: Cs1g26820.1
83	Cit.10563.1.S1_at	UER1	Function_At: NRS/ER (NUCLEOTIDE-RHAMNOSE SYNTHASE/EPIMERASE-REDUCTASE)	0.45	359	10259	595	1836	2567						Best Cs match: Cs9g15380.1												Best Cs match: Cs1g14090.1									77	Cit.3227.1.S1_s_at	PDI2	Function_At: ATPDIL1-4 (PDI-LIKE 1-4)	0.79	115	759	12609	11896	4910			74	Cit.21189.1.S1_at
			Function_Cs: Putative uncharacterized protein Sb50 (Fragment)									84	Cit.2945.1.S1_s_at	GH9C2	Function_At: AtGH9C2 (Arabidopsis thaliana glycosyl hydrolase 9C2)	0.74	98	3223	12092	236	208			79	Cit.7916.1.S1_s_at	ribosome	Function_At: ribosomal protein L7Ae/L30e/S12e/Gadd45 family protein	0.55	169	6140	13009	2246	6467						Function_Cs: Protein disulfide isomerase-like 1-4									75	Cit.39387.1.S1_at
			Psort: NUC,CYT,CHL												Function_Cs: Endoglucanase 6												Function_Cs: Ribosomal protein L7Ae/L30e/S12e/Gadd45 family protein												Psort: END,VAC,CHL
			Best At match: AT1G63000												Psort: PLA,NUC,MIT												Psort: CYT,PLA,CHL												Best At match: AT5G60640
			Best Cs match: Cs5g10110.1												Best At match: AT1G64390												Best At match: AT4G12600												Best Cs match: Cs8g16680.2
84	Cit.15549.1.S1_at	NA	Function_At: unknown protein	0.47	360	37	7352	258	42						Best Cs match: Cs5g02320.1												Best Cs match: Cs2g28690.1									78	Cit.15305.1.S1_at	DNA primase, large subunit	Function_At: DNA primase, large subunit family	0.79	116	2241	12010	4130	6286
			Function_Cs: Putative uncharacterized protein At5g18310									85	Cit.7589.1.S1_s_at	SCPL7	Function_At: SCPL7 (SERINE CARBOXYPEPTIDASE-LIKE 7)	0.74	99	9307	930	6959	2602			80	Cit.2854.1.S1_at	mitochondrial hinge	Function_At: ubiquinol-cytochrome C reductase complex 7.8 kDa protein, putative / mitochondrial hinge protein, putative	0.64	170	4066	4121	869	11515						Function_Cs: Probable DNA primase large subunit									76	Cit.15539.1.S1_at
			Psort: CHL,NUC,PLA												Function_Cs: 1-O-acylglucose:anthocyanin-O-acyltransferase-like protein												Function_Cs: Cytochrome b-c1 complex subunit 6												Psort: CHL,NUC,CYT
			Best At match: AT5G18310												Psort: VAC,EXC,NUC												Psort: MIT,CHL,NUC												Best At match: AT1G67320
			Best Cs match: Cs5g25850.1												Best At match: AT3G10450												Best At match: AT1G15120												Best Cs match: Cs7g11000.2
85	Cit.11037.1.S1_s_at	PGY2	Function_At: PGY2 (PIGGYBACK2)	0.57	364	1369	1395	1907	2143						Best Cs match: Cs3g16190.1												Best Cs match: Cs3g21255.1									78	Cit.25433.1.S1_s_at	NA	Function_At: unknown protein	0.84	116	312	14604	2249	56
			Function_Cs: 60S ribosomal protein L9-1									86	Cit.23076.1.S1_at	TSA1	Function_At: TSA1 (TRYPTOPHAN SYNTHASE ALPHA CHAIN)	0.74	100	916	6829	170	430			81	Cit.25156.1.S1_x_at	NA	NA	0.61	172	9371	25053	5141	17379						Function_Cs: Putative uncharacterized protein Sb01g004400									77	Cit.16018.1.S1_at
			Psort: NUC,CYT,CHL												Function_Cs: Indole-3-glycerol phosphate lyase, chloroplast, putative, expressed									82	Cit.12750.1.S1_at	MYB30	Function_At: MYB30 (MYB DOMAIN PROTEIN 30)	0.58	178	12938	26308	2095	17935						Psort: NUC,CHL,PLA
			Best At match: AT1G33140												Psort: NUC,CYT,CHL												Function_Cs: Myb-related protein 306												Best At match: AT5G11000
			Best Cs match: orange1.1t04514.1												Best At match: AT3G54640												Psort: NUC,PLA,CYT												Best Cs match: Cs3g11340.1
86	Cit.27704.1.S1_s_at	dynein light chain	Function_At: dynein light chain, putative	0.54	373	5580	1284	3106	386						Best Cs match: Cs3g03620.1												Best At match: AT3G28910									79	Cit.16434.1.S1_at	HTA3	Function_At: GAMMA-H2AX (GAMMA HISTONE VARIANT H2AX)	0.82	117	940	2760	806	6596
			Function_Cs: Putative uncharacterized protein Sb03g024870									87	Cit.7708.1.S1_at	KDR	Function_At: KDR (KIDARI)	0.74	101	4725	7089	1176	960						Best Cs match: Cs6g21210.2												Function_Cs: Histone H2AX									78	Cit.30580.1.S1_s_at
			Psort: CHL,NUC,MIT												Function_Cs: Basic helix-loop-helix (BHLH) DNA-binding family protein									83	Cit.30564.1.S1_s_at	glycine-rich	Function_At: glycine-rich protein	0.56	181	10001	5910	1589	18600						Psort: NUC,CHL,PLA
			Best At match: AT5G20110												Psort: NUC,CYT,CHL												Function_Cs: Putative nucleic acid binding protein (Fragment)												Best At match: AT1G54690
			Best Cs match: Cs9g14750.1												Best At match: AT1G26945												Psort: NUC,MIT,CHL												Best Cs match: Cs5g32210.1
87	Cit.10817.1.S1_s_at	GLP5	Function_At: GLP5 (GERMIN-LIKE PROTEIN 5)	0.49	376	10354	596	1351	2650						Best Cs match: Cs5g04070.1												Best At match: AT4G21620									79	Cit.9809.1.S1_x_at	RPL37C	Function_At: 60S ribosomal protein L37 (RPL37C)	0.79	117	5252	7271	2673	9918
			Function_Cs: Nectarin-1									88	Cit.25342.1.S1_at	kinase	Function_At: protein kinase, putative	0.74	102	1503	3408	91	518						Best Cs match: Cs2g06620.1												Function_Cs: Ribosomal protein L37 (Fragment)									79	Cit.18094.1.S1_at
			Psort: EXC,NUC,CHL												Function_Cs: (RAP Annotation release2) Protein kinase-like domain containing protein									84	Cit.18269.1.S1_at	NA	Function_At: unknown protein	0.55	182	9834	3001	844	13999						Psort: MIT,CHL,PLA
			Best At match: AT1G09560												Psort: PLA,NUC,CYT												Function_Cs: Putative uncharacterized protein												Best At match: AT3G16080
			Best Cs match: Cs6g01660.1												Best At match: AT5G65530												Psort: CHL,NUC,CYT												Best Cs match: Cs1g15030.1
88	Cit.33239.1.S1_at	HSF A4A	Function_At: AT-HSFA4A	0.58	377	11386	302	1292	3593						Best Cs match: Cs1g20490.1												Best At match: AT1G16916									80	Cit.38230.1.S1_at	UVI4	Function_At: UVI4 (UV-B-INSENSITIVE 4)	0.79	118	75	15139	13569	1784
			Function_Cs: Heat shock transcription factor like protein									89	Cit.1139.1.S1_at	kinase	Function_At: pfkB-type carbohydrate kinase family protein	0.73	103	3253	14686	553	161						Best Cs match: Cs5g12560.1												Function_Cs: Ras GTPase									79	Cit.16716.1.S1_at
			Psort: NUC,CHL,CYT												Function_Cs: Probable fructokinase-4									85	Cit.13850.1.S1_s_at	CCCH-type	Function_At: zinc finger (CCCH-type) family protein	0.55	183	9656	15236	3409	15636						Psort: CHL,MIT,PLA
			Best At match: AT4G18880												Psort: CHL,NUC,MIT												Function_Cs: Singapore isolate B (sub-type 7) whole genome shotgun sequence assembly, scaffold_24												Best At match: AT2G42260
			Best Cs match: orange1.1t01603.1												Best At match: AT3G59480												Psort: NUC,CHL,CYT												Best Cs match: Cs9g13920.1
88	Cit.23508.1.S1_s_at	mitochondrial processing peptidase alpha subunit	Function_At: mitochondrial processing peptidase alpha subunit, putative	0.46	377	3111	2392	543	400						Best Cs match: Cs5g22920.1												Best At match: AT2G20280									81	Cit.13542.1.S1_s_at	NA	Function_At: unknown protein	0.8	120	986	9312	5017	2026
			Function_Cs: Mitochondrial-processing peptidase subunit alpha									90	Cit.30540.1.S1_s_at	TIP1;3	Function_At: TIP1	0.73	104	1307	1379	3449	1022						Best Cs match: Cs8g08350.1												Function_Cs: Uncharacterized basic helix-loop-helix protein At1g06150									80	Cit.11290.1.S1_at
			Psort: MIT,NUC,CHL												Function_Cs: Putative uncharacterized protein At3g26520 (Fragment)									85	Cit.10759.1.S1_at	VAMP726	Function_At: ATVAMP726	0.56	183	5545	12485	1448	9709						Psort: CHL,NUC,PLA
			Best At match: AT1G51980												Psort: VAC,PLA,CHL												Function_Cs: Vesicle-associated membrane protein 725												Best At match: AT5G53900
			Best Cs match: Cs4g13050.1												Best At match: AT4G01470												Psort: CHL,PLA,MIT												Best Cs match: Cs1g07650.2
89	Cit.14161.1.S1_at	AAE1	Function_At: AAE1 (ACYL ACTIVATING ENZYME 1)	0.44	381	126	2807	1119	1665						Best Cs match: Cs7g28650.1												Best At match: AT1G04760									81	Cit.22086.1.S1_s_at	RTNLB12	Function_At: reticulon family protein (RTNLB12)	0.79	120	7025	8406	2250	14543
			Function_Cs: AMP-dependent synthetase and ligase family protein, putative, expressed									91	Cit.17872.1.S1_at	NA	Function_At: unknown protein	0.73	105	16799	18538	3547	745						Best Cs match: Cs9g11030.4												Function_Cs: 3-beta-hydroxy-delta5-steroid dehydrogenase, putative									81	Cit.7073.1.S1_at
			Psort: NUC,PLA,CSK												Function_Cs: Putative uncharacterized protein Sb03g007800									86	Cit.23529.1.S1_at	myrcene/<br>ocimene synthase	Function_At: myrcene/ocimene synthase, putative	0.55	187	15035	12600	12877	12568						Psort: CHL,CYT,VAC
			Best At match: AT1G20560												Psort: NUC,CYT,CHL												Function_Cs: Alpha-thujene synthase/sabinene synthase												Best At match: AT3G54120
			Best Cs match: Cs1g26340.1												Best At match: AT2G25270												Psort: CHL,CYT,MIT												Best Cs match: Cs6g07570.1
90	Cit.11156.1.S1_s_at	WRKY31	Function_At: WRKY31	0.51	387	5265	309	1444	5186						Best Cs match: Cs7g05810.1												Best At match: AT3G25810									82	Cit.4812.1.S1_s_at	TraB	Function_At: TraB family protein	0.79	121	1923	10791	5874	8183
			Function_Cs: Putative uncharacterized protein At1g62300 (Fragment)									92	Cit.17510.1.S1_at	SCS-alpha	Function_At: succinyl-CoA ligase (GDP-forming) alpha-chain, mitochondrial, putative / succinyl-CoA synthetase, alpha chain, putative / SCS-alp	0.73	106	195	1150	347	2010						Best Cs match: Cs3g04190.1												Function_Cs: Conserved hypothetical membrane protein, TraB family									82	Cit.14975.1.S1_at
			Psort: NUC,CHL,CYT												Function_Cs: Succinyl-CoA ligase [ADP-forming] subunit alpha-2, mitochondrial									87	Cit.22444.1.S1_x_at	TT7	Function_At: TT7 (TRANSPARENT TESTA 7)	0.57	190	4600	2866	438	13425						Psort: MIT,PLA,NUC
			Best At match: AT4G22070												Psort: MIT,NUC,PLA												Function_Cs: Flavonoid 3'-monooxygenase												Best At match: AT1G05270
			Best Cs match: Cs2g02790.2												Best At match: AT5G23250												Psort: CHL,END,CYT												Best Cs match: Cs2g21830.1
91	Cit.24272.1.S1_s_at	G6PD6	Function_At: G6PD6 (GLUCOSE-6-PHOSPHATE DEHYDROGENASE 6)	0.44	388	18473	159	11032	14969						Best Cs match: Cs7g13790.1												Best At match: AT5G07990									83	Cit.10190.1.S1_at	ACT3	Function_At: ACT3 (actin 3)	0.81	123	584	1454	1249	871
			Function_Cs: Glucose-6-phosphate 1-dehydrogenase, cytoplasmic isoform									93	Cit.5512.1.S1_at	NA	Function_At: unknown protein	0.73	109	11106	12076	5023	6453						Best Cs match: Cs5g11730.1												Function_Cs: Putative uncharacterized protein Sb09g000750									82	Cit.32625.1.S1_s_at
			Psort: CYT,CHL,PLA												Function_Cs: Putative uncharacterized protein OSJNBa0094F01.21									87	Cit.8000.1.S1_x_at	MT2A	Function_At: MT2A (METALLOTHIONEIN 2A)	0.55	190	15436	8699	2069	18925						Psort: CSK,NUC,CYT
			Best At match: AT5G40760												Psort: PLA,NUC,CYT												Function_Cs: NA												Best At match: AT3G53750
			Best Cs match: Cs2g24540.1												Best At match: AT1G12030												Psort: CYT,CHL,NUC												Best Cs match: Cs8g18400.3
92	Cit.36060.1.S1_at	ATHMT-1	Function_At: HMT-1	0.44	391	30	6547	252	344						Best Cs match: Cs2g02310.1												Best At match: AT3G09390									84	Cit.20166.1.S1_at	KNAT3	Function_At: KNAT3 (KNOTTED1-LIKE HOMEOBOX GENE 3)	0.79	124	3732	13445	12080	1151
		HMT-1	Function_Cs: Homocysteine S-methyltransferase 1									94	Cit.3482.1.S1_s_at	integral membrane	Function_At: integral membrane family protein	0.72	110	23385	22591	14339	1993						Best Cs match: Cs8g18470.2												Function_Cs: NA									83	Cit.11322.1.S1_s_at
			Psort: CHL,PLA,CYT												Function_Cs: Putative uncharacterized protein									88	Cit.29457.1.S1_s_at	3-ketoacyl-acyl carrier reductase	Function_At: 3-oxoacyl-(acyl-carrier protein) reductase, chloroplast / 3-ketoacyl-acyl carrier protein reductase	0.55	193	7183	10558	1719	12313						Psort: CHL,CYT,PLA
			Best At match: AT3G25900												Psort: CHL,NUC,PLA												Function_Cs: 3-oxoacyl-[acyl-carrier-protein] reductase, chloroplastic												Best At match: AT5G25220
			Best Cs match: Cs7g13320.1												Best At match: AT2G35760												Psort: CHL,CYT,NUC												Best Cs match: Cs9g01090.1
93	Cit.25902.1.S1_x_at	GSTF8	NA	0.45	392	1266	923	668	3823						Best Cs match: Cs2g01940.1												Best At match: AT1G24360									85	Cit.5379.1.S1_at	glycine-rich	Function_At: glycine-rich protein	0.79	126	962	12182	6007	247
94	Cit.25547.1.S1_at	LRR XI-23	Function_At: LRR XI-23	0.57	394	11596	1161	2513	3884			95	Cit.37293.1.S1_at	hydrolase	Function_At: glycosyl hydrolase family protein 17	0.72	111	6370	12368	1790	660						Best Cs match: Cs7g10260.1												Function_Cs: Putative uncharacterized protein Sb05g007080									84	Cit.34468.1.S1_at
			Function_Cs: Leucine-rich repeat receptor-like protein kinase (Fragment)												Function_Cs: Glucan endo-1,3-beta-glucosidase 3, putative, expressed									89	Cit.17572.1.S1_at	NA	NA	0.61	203	11555	19844	4441	14499						Psort: CHL,PLA,NUC
			Psort: PLA,MIT,CHL												Psort: CHL,EXC,CYT									89	Cit.18542.1.S1_at	NA	Function_At: NA	0.55	203	3359	7947	887	8132						Best At match: AT4G10330
			Best At match: AT1G09970												Best At match: AT5G35740												Function_Cs: NA												Best Cs match: Cs5g18610.1
			Best Cs match: Cs8g03240.1												Best Cs match: Cs2g19770.1												Psort: CHL,NUC,CYT									85	Cit.19147.1.S1_at	NA	Function_At: NA	0.8	126	475	15919	3872	9
95	Cit.29877.1.S1_at	NA	Function_At: NA	0.44	397	15932	151	6898	5390			96	Cit.5066.1.S1_s_at	NA	Function_At: unknown protein	0.75	112	16809	14299	5214	139						Best At match: 0												Function_Cs: NA									85	Cit.25796.1.S1_x_at
			Function_Cs: Putative uncharacterized protein Sb01g002880												Function_Cs: Putative uncharacterized protein Sb01g014910												Best Cs match: Cs5g22430.1												Psort: CHL,NUC,PLA									85	Cit.1200.1.S1_s_at
			Psort: CHL,NUC,PLA												Psort: CYT,MIT,NUC									90	Cit.10304.1.S1_x_at	AGL1<br>SHP1	Function_At: SHP1 (SHATTERPROOF 1)	0.54	204	10574	19062	4483	19866						Best At match: 0
			Best At match: 0												Best At match: AT3G19540												Function_Cs: C class floral identity transcription factor AGAMOUS (Fragment)												Best Cs match: Cs4g13760.1
			Best Cs match: Cs5g04765.1												Best Cs match: Cs3g15710.1												Psort: NUC,CHL,CYT									86	Cit.19430.1.S1_at	ZCF125	Function_At: ZCF125	0.79	127	296	13646	9230	2352
96	Cit.17497.1.S1_at	RPL27C	Function_At: 60S ribosomal protein L27 (RPL27C)	0.54	398	288	2448	422	1870			96	Cit.11144.1.S1_s_at	SEC14 cytosolic factor	Function_At: SEC14 cytosolic factor family protein / phosphoglyceride transfer family protein	0.73	112	19153	18769	5042	245						Best At match: AT3G58780												Function_Cs: Centromere-associated protein E
			Function_Cs: 60S ribosomal protein L27												Function_Cs: Putative uncharacterized protein Sb03g041370												Best Cs match: Cs7g16970.1												Psort: CHL,NUC,CSK									86	Cit.3544.1.S1_s_at
			Psort: CHL,PLA,NUC												Psort: CYT,CHL,NUC									91	Cit.10954.1.S1_s_at	ATR2	Function_At: ATR2 (ARABIDOPSIS P450 REDUCTASE 2)	0.54	205	10480	19995	774	19625						Best At match: AT1G59540
			Best At match: AT4G15000												Best At match: AT1G72160												Function_Cs: NADPH-ferrihemoprotein reductase (Fragment)												Best Cs match: Cs8g13280.1
			Best Cs match: Cs5g15790.1												Best Cs match: Cs1g19390.2												Psort: END,CYT,NUC									86	Cit.1077.1.S1_s_at	pectate lyase	Function_At: pectate lyase family protein	0.79	127	319	3365	273	123
97	Cit.17139.1.S1_at	NA	Function_At: NA	0.44	401	4452	640	5404	5638			96	Cit.16670.1.S1_at	GGPS1	Function_At: GGPS1 (GERANYLGERANYL PYROPHOSPHATE SYNTHASE 1)	0.72	112	2093	8821	267	577						Best At match: AT4G30210												Function_Cs: Probable pectate lyase 5
			Function_Cs: NA												Function_Cs: Geranylgeranyl pyrophosphate synthase, chloroplastic												Best Cs match: Cs4g03510.4												Psort: EXC,CYT,NUC									87	Cit.30266.1.S1_at
			Psort: CHL,NUC,CYT												Psort: CHL,MIT,PLA									92	Cit.14810.1.S1_s_at	NA	Function_At: unknown protein	0.54	207	7056	10550	582	16149						Best At match: AT4G24780
			Best At match: 0												Best At match: AT4G36810												Function_Cs: Putative uncharacterized protein Sb09g006280												Best Cs match: Cs5g06600.3
			Best Cs match: Cs7g28155.1												Best Cs match: Cs3g03630.1												Psort: NUC,CYT,PLA									87	Cit.14113.1.S1_s_at	peroxidase	Function_At: peroxidase, putative	0.83	128	37	10255	4002	355
98	Cit.1503.1.S1_at	kinase	Function_At: serine/threonine protein kinase, putative	0.49	402	2969	1782	2170	5009			97	Cit.18677.1.S1_s_at	ATCHITIV<br>ATEP3CHIV/<br>nEP3	Function_At: ATEP3	0.72	113	1138	7124	284	855						Best At match: AT1G52140												Function_Cs: Peroxidase 63
			Function_Cs: Pto-interacting protein 1												Function_Cs: Chitinase 4												Best Cs match: Cs1g15670.1												Psort: CHL,CYT,NUC									87	Cit.13651.1.S1_at
			Psort: NA												Psort: EXC,VAC,PLA									93	Cit.22256.1.S1_s_at	VHS	Function_At: VHS domain-containing protein / GAT domain-containing protein	0.54	209	10278	15492	1531	14994						Best At match: AT5G40150
			Best At match: AT3G62220												Best At match: AT3G54420												Function_Cs: Class E vacuolar protein-sorting machinery protein hse-1												Best Cs match: Cs6g20170.1
			Best Cs match: orange1.1t01759.4												Best Cs match: Cs5g21860.1												Psort: NUC,CHL,CSK									88	Cit.22920.1.S1_at	NA	Function_At: unknown protein	0.79	130	3588	13453	1236	3976
99	Cit.15897.1.S1_at	hydrolase	Function_At: hydrolase, alpha/beta fold family protein	0.47	404	7052	1518	1499	2371			98	Cit.6792.1.S1_at	NA	Function_At: unknown protein	0.71	114	12974	15198	1140	472						Best At match: AT5G63640												Function_Cs: NA
			Function_Cs: Hydrolase, alpha/beta fold family protein, putative, expressed												Function_Cs: Putative uncharacterized protein												Best Cs match: Cs1g19340.1												Psort: NUC,CHL,CYT									88	Cit.5670.1.S1_s_at
			Psort: MIT,NUC,CYT												Psort: NUC,CHL,CYT									94	Cit.48.1.S1_s_at	NA	Function_At: NA	0.54	210	14835	20038	1374	15262						Best At match: AT2G22795
			Best At match: AT1G78210												Best At match: AT3G25130												Function_Cs: NA												Best Cs match: Cs1g04820.1
			Best Cs match: Cs3g18210.2												Best Cs match: Cs5g27660.1												Psort: CHL,END,PLA									89	Cit.1486.1.S1_s_at	cytochrome c oxidase	Function_At: cytochrome c oxidase family protein	0.78	131	2136	8867	2799	6554
100	Cit.9857.1.S1_at	transketolase	Function_At: transketolase family protein	0.49	405	10501	464	869	4916			99	Cit.11640.1.S1_at	MSRB2	Function_At: MSRB2 (methionine sulfoxide reductase B 2)	0.71	115	10334	20309	1070	1092						Best At match: 0												Function_Cs: Cytochrome c oxidase subunit 5b-2, mitochondrial
			Function_Cs: Pyruvate/2-oxoglutarate dehydrogenase complex, dehydrogenase component beta subunit												Function_Cs: Peptide methionine sulfoxide reductase B5												Best Cs match: orange1.1t05863.1												Psort: CHL,NUC,MIT									89	Cit.14287.1.S1_at
			Psort: CHL,MIT,PLA												Psort: CHL,END,NUC									95	Cit.13397.1.S1_s_at	transferase	Function_At: transferase family protein	0.55	212	20529	23636	13786	14582						Best At match: AT3G15640
			Best At match: AT2G34590												Best At match: AT4G21860												Function_Cs: Anthranilate N-hydroxycinnamoyl/benzoyltransferase-like protein												Best Cs match: Cs1g13240.2
			Best Cs match: Cs2g03260.1												Best Cs match: Cs9g05400.2												Psort: CHL,PLA,NUC									90	Cit.6968.1.S1_at	ORC6	Function_At: ORC6 (ORIGIN RECOGNITION COMPLEX PROTEIN 6)	0.78	133	139	15412	8292	749
												100	Cit.34468.1.S1_at	NA	Function_At: NA	0.71	116	10060	23333	209	52						Best At match: AT5G67150												Function_Cs: Novel protein similar to human and mouse origin recognition complex, subunit 6 homolog-like (Yeast) (ORC6L)
															Function_Cs: Mechanosensitive ion channel domain-containing protein-like												Best Cs match: orange1.1t05754.1												Psort: CHL,NUC,PLA									90	Cit.13247.1.S1_at
															Psort: NUC,MIT,END									96	Cit.20855.1.S1_at	NA	Function_At: NA	0.62	213	10601	19462	934	13032						Best At match: AT1G26840
															Best At match: 0												Function_Cs: NA												Best Cs match: Cs7g03900.1
															Best Cs match: Cs5g13360.1												Psort: CHL,NUC,MIT									91	Cit.13395.1.S1_at	DMS3	Function_At: DMS3 (DEFECTIVE IN MERISTEM SILENCING 3)	0.78	134	891	23378	17448	2158
																											Best At match: 0												Function_Cs: Putative uncharacterized protein Sb03g000600
																											Best Cs match: Cs5g28220.1												Psort: PLA,NUC,CYT									91	Cit.34787.1.S1_s_at
																								97	Cit.19996.1.S1_s_at	ANL2	NA	0.54	216	17236	25602	9049	18690						Best At match: AT3G49250
																								98	Cit.2738.1.S1_s_at	NA	Function_At: unknown protein	0.61	217	10221	13797	1304	15584						Best Cs match: Cs6g10850.1
																											Function_Cs: NA									92	Cit.6416.1.S1_at	RABA5b	Function_At: AtRABA5b (Arabidopsis Rab GTPase homolog A5b)	0.78	135	3691	17787	15387	122
																											Psort: CHL,NUC,PLA												Function_Cs: Putative uncharacterized protein Sb02g040430
																											Best At match: AT3G23450												Psort: CHL,PLA,NUC									91	Cit.34010.1.S1_at
																											Best Cs match: Cs9g02190.1												Best At match: AT3G07410
																								99	Cit.6831.1.S1_at	PGP13	Function_At: PGP13 (P-GLYCOPROTEIN 13)	0.53	219	18105	24139	9365	14871						Best Cs match: Cs7g16860.1
																											Function_Cs: ABC transporter B family member 13									93	Cit.7922.1.S1_at	PSF1	Function_At: PSF1 (PARTNER OF SLD FIVE 1)	0.78	137	862	18794	6878	1486
																											Psort: PLA,CHL,VAC												Function_Cs: UDP-glycosyltransferase 73C4
																											Best At match: AT1G27940												Psort: NUC,CYT,MIT									92	Cit.6422.1.S1_at
																											Best Cs match: Cs3g26380.1												Best At match: AT1G80190
																								100	Cit.5132.1.S1_at	integral membrane	Function_At: integral membrane family protein	0.64	221	14217	24181	9261	16545						Best Cs match: Cs1g12860.1
																											Function_Cs: Putative uncharacterized protein f15 (Fragment)									94	Cit.31593.1.S1_at	calmodulin	Function_At: calmodulin, putative	0.78	138	240	2954	308	220
																											Psort: PLA,CHL,NUC												Function_Cs: Probable calcium-binding protein CML11
																											Best At match: AT1G17200												Psort: VAC,CHL,NUC									93	Cit.13246.1.S1_at
																											Best Cs match: Cs5g15150.1												Best At match: AT1G32250
																																							Best Cs match: Cs3g09320.1
																																				95	Cit.5066.1.S1_s_at	NA	Function_At: unknown protein	0.82	139	5214	14299	16809	112
																																							Function_Cs: Putative uncharacterized protein Sb01g014910
																																							Psort: CYT,MIT,NUC									94	Cit.31126.1.S1_at
																																							Best At match: AT3G19540
																																							Best Cs match: Cs3g15710.1
																																				96	Cit.37935.1.S1_at	PRL	Function_At: PRL (PROLIFERA)	0.8	140	153	16229	9034	4448
																																							Function_Cs: Minichromosome maintenance protein, a family of eukaryotic DNA replication proteins
																																							Psort: NUC,PLA,CHL									95	Cit.2945.1.S1_s_at
																																							Best At match: AT4G02060
																																							Best Cs match: orange1.1t01670.1
																																				97	Cit.37645.1.S1_at	MAPKKK12	Function_At: ANP3 (ARABIDOPSIS NPK1-RELATED PROTEIN KINASE 3)	0.8	142	80	13641	3592	276
																																							Function_Cs: Mitogen-activated protein kinase kinase kinase 3
																																							Psort: NUC,PLA,CYT									96	Cit.32108.1.S1_at
																																							Best At match: AT3G06030
																																							Best Cs match: Cs9g06390.1
																																				98	Cit.24694.1.S1_x_at	LEA	NA	0.78	143	30	257	17	46
																																				99	Cit.14201.1.S1_at	RANGAP1	Function_At: RANGAP1 (RAN GTPASE ACTIVATING PROTEIN 1)	0.78	144	644	9664	4503	7579
																																							Function_Cs: Putative RAN GTPase activating protein 1 protein (ISS)									97	Cit.31593.1.S1_at
																																							Psort: NA
																																							Best At match: AT3G63130
																																							Best Cs match: Cs9g06440.3
																																				100	Cit.23496.1.S1_s_at	LMBR1 integral membrane	Function_At: LMBR1 integral membrane family protein	0.78	145	4852	11934	5760	8960
																																							Function_Cs: LIMR family protein At5g01460									97	Cit.2437.1.S1_at
																																							Psort: PLA,NUC,MIT
																																							Best At match: AT5G01460
																																							Best Cs match: Cs6g08400.1
																																																98	Cit.19605.1.S1_at
																																																99	Cit.4015.1.S1_s_at
																																																100	Cit.15320.1.S1_at
[truncated: 8 more columns]

## Sheet: Table S2
GO ID	GO type	GO description	Citrus	Csin	Fruit	leaf	Stress
GO:0005975	BP	carbohydrate metabolic process	0	1.98	0	0	0
GO:0005976	BP	polysaccharide metabolic process	0	2.43	0	1.57	0
GO:0005982	BP	starch metabolic process	0	1.48	0	0	0
GO:0005984	BP	disaccharide metabolic process	0	1.48	0	0	0
GO:0005985	BP	sucrose metabolic process	0	1.51	0	0	0
GO:0006006	BP	glucose metabolic process	1.35	0	0	0	0
GO:0006073	BP	cellular glucan metabolic process	0	1.71	0	1.37	0
GO:0006091	BP	generation of precursor metabolites and energy	1.87	0	0	0	0
GO:0006098	BP	pentose-phosphate shunt	1.31	0	0	0	0
GO:0006119	BP	oxidative phosphorylation	1.73	0	0	0	0
GO:0006259	BP	DNA metabolic process	0	0	0	1.86	0
GO:0006260	BP	DNA replication	0	0	0	4.56	0
GO:0006261	BP	DNA-dependent DNA replication	0	0	0	8.74	1.51
GO:0006270	BP	DNA-dependent DNA replication initiation	0	0	0	8.58	2.83
GO:0006323	BP	DNA packaging	0	0	0	2.29	0
GO:0006333	BP	chromatin assembly or disassembly	0	0	0	1.33	0
GO:0006334	BP	nucleosome assembly	0	0	0	1.59	0
GO:0006575	BP	cellular amino acid derivative metabolic process	0	0	2.5	0	0
GO:0006732	BP	coenzyme metabolic process	1.85	0	0	0	0
GO:0006733	BP	oxidoreduction coenzyme metabolic process	1.85	0	0	0	0
GO:0006739	BP	NADP metabolic process	1.31	0	0	0	0
GO:0006740	BP	NADPH regeneration	1.31	0	0	0	0
GO:0006818	BP	hydrogen transport	1.31	0	0	0	0
GO:0007047	BP	cellular cell wall organization	0	0	0	2.15	0
GO:0008152	BP	metabolic process	1.43	0	0	0	0
GO:0009311	BP	oligosaccharide metabolic process	0	1.48	0	0	0
GO:0009411	BP	response to UV	0	0	1.61	0	0
GO:0009664	BP	plant-type cell wall organization	0	2.43	0	2.67	0
GO:0009698	BP	phenylpropanoid metabolic process	0	0	1.66	0	0
GO:0009812	BP	flavonoid metabolic process	0	0	1.63	0	0
GO:0009813	BP	flavonoid biosynthetic process	0	0	1.65	0	0
GO:0009987	BP	cellular process	1.42	0	0	0	0
GO:0015980	BP	energy derivation by oxidation of organic compounds	1.56	0	0	0	0
GO:0015992	BP	proton transport	1.31	0	0	0	0
GO:0016043	BP	cellular component organization	0	0	0	2.07	0
GO:0016137	BP	glycoside metabolic process	0	1.39	0	0	0
GO:0019438	BP	aromatic compound biosynthetic process	0	0	1.59	0	0
GO:0022900	BP	electron transport chain	1.31	0	0	0	0
GO:0022904	BP	respiratory electron transport chain	1.43	0	0	0	0
GO:0031497	BP	chromatin assembly	0	0	0	1.57	0
GO:0034622	BP	cellular macromolecular complex assembly	0	0	0	1.33	0
GO:0034645	BP	cellular macromolecule biosynthetic process	0	0	0	1.37	0
GO:0034728	BP	nucleosome organization	0	0	0	1.59	0
GO:0042398	BP	cellular amino acid derivative biosynthetic process	0	0	1.61	0	0
GO:0042773	BP	ATP synthesis coupled electron transport	1.43	0	0	0	0
GO:0042775	BP	mitochondrial ATP synthesis coupled electron transport	1.43	0	0	0	0
GO:0043473	BP	pigmentation	0	0	3.34	0	0
GO:0043476	BP	pigment accumulation	0	0	3.34	0	0
GO:0043478	BP	pigment accumulation in response to UV light	0	0	3.34	0	0
GO:0043479	BP	pigment accumulation in tissues in response to UV light	0	0	3.34	0	0
GO:0043480	BP	pigment accumulation in tissues	0	0	3.34	0	0
GO:0043481	BP	anthocyanin accumulation in tissues in response to UV light	0	0	3.34	0	0
GO:0044042	BP	glucan metabolic process	0	1.71	0	1.37	0
GO:0044237	BP	cellular metabolic process	1.56	0	0	0	0
GO:0044264	BP	cellular polysaccharide metabolic process	0	1.67	0	1.35	0
GO:0044281	BP	small molecule metabolic process	1.32	0	0	0	0
GO:0044283	BP	small molecule biosynthetic process	0	0	1.74	0	0
GO:0045229	BP	external encapsulating structure organization	0	0	0	2.13	0
GO:0045333	BP	cellular respiration	1.56	0	0	0	0
GO:0045596	BP	negative regulation of cell differentiation	0	0	1.39	0	0
GO:0051186	BP	cofactor metabolic process	1.56	0	0	0	0
GO:0051276	BP	chromosome organization	0	0	0	1.37	0
GO:0065004	BP	protein-DNA complex assembly	0	0	0	1.58	0
GO:0070882	BP	cellular cell wall organization or biogenesis	0	0	0	1.37	0
GO:0071103	BP	DNA conformation change	0	0	0	2.13	0
GO:0071554	BP	cell wall organization or biogenesis	0	3.89	0	3.12	0
GO:0071555	BP	cell wall organization	0	4.24	0	4.56	0
GO:0071669	BP	plant-type cell wall organization or biogenesis	0	1.98	0	2.15	0
GO:0003677	MF	DNA binding	0	0	0	2.13	0
GO:0003700	MF	transcription factor activity	1.31	0	1.99	0	0
GO:0004298	MF	threonine-type endopeptidase activity	1.31	0	0	0	0
GO:0004553	MF	hydrolase activity, hydrolyzing O-glycosyl compounds	0	2.43	0	0	0
GO:0004802	MF	transketolase activity	1.65	0	0	0	0
GO:0005506	MF	iron ion binding	0	0	1.49	0	0
GO:0008094	MF	DNA-dependent ATPase activity	0	0	0	5.03	2.83
GO:0008810	MF	cellulase activity	0	1.98	0	0	0
GO:0016462	MF	pyrophosphatase activity	0	0	0	2.07	0
GO:0016491	MF	oxidoreductase activity	1.55	0	1.3	0	0
GO:0016614	MF	oxidoreductase activity, acting on CH-OH group of donors	2.12	0	0	0	0
GO:0016616	MF	oxidoreductase activity, acting on the CH-OH group of donors, NAD or NADP as acceptor	1.85	0	0	0	0
GO:0016653	MF	oxidoreductase activity, acting on NADH or NADPH, heme protein as acceptor	0	0	1.63	0	0
GO:0016706	MF	oxidoreductase activity, acting on paired donors, with incorporation or reduction of molecular oxygen, 2-oxoglutarate as one donor, and incorporation of one atom each of oxygen into both donors	0	0	1.36	0	0
GO:0016744	MF	transferase activity, transferring aldehyde or ketonic groups	1.31	0	0	0	0
GO:0016798	MF	hydrolase activity, acting on glycosyl bonds	0	2.81	0	1.86	0
GO:0016817	MF	hydrolase activity, acting on acid anhydrides	0	0	0	2.06	0
GO:0016818	MF	hydrolase activity, acting on acid anhydrides, in phosphorus-containing anhydrides	0	0	0	2.07	0
GO:0016835	MF	carbon-oxygen lyase activity	0	0	1.61	0	0
GO:0016837	MF	carbon-oxygen lyase activity, acting on polysaccharides	1.4	1.48	0	2.91	0
GO:0016838	MF	carbon-oxygen lyase activity, acting on phosphates	0	0	1.63	0	0
GO:0016887	MF	ATPase activity	0	0	0	2.29	0
GO:0017111	MF	nucleoside-triphosphatase activity	0	0	0	2.13	0
GO:0030528	MF	transcription regulator activity	0	0	1.75	0	0
GO:0030570	MF	pectate lyase activity	1.4	1.48	0	2.91	0
GO:0031418	MF	L-ascorbic acid binding	0	0	1.61	0	0
GO:0042623	MF	ATPase activity, coupled	0	0	0	2.15	0
GO:0045486	MF	naringenin 3-dioxygenase activity	0	0	1.91	0	0
GO:0046910	MF	pectinesterase inhibitor activity	0	0	0	1.58	0
GO:0070003	MF	threonine-type peptidase activity	1.31	0	0	0	0
GO:0000502	CC	proteasome complex	1.56	0	0	0	0
GO:0000786	CC	nucleosome	0	0	0	2.13	0
GO:0005575	CC	cellular_component	0	0	1.65	0	0
GO:0005576	CC	extracellular region	0	5.89	0	3.34	0
GO:0005657	CC	replication fork	0	0	0	1.4	0
GO:0005694	CC	chromosome	0	0	0	2.13	0
GO:0005740	CC	mitochondrial envelope	1.65	0	0	0	0
GO:0005783	CC	endoplasmic reticulum	1.31	0	0	0	0
GO:0016023	CC	cytoplasmic membrane-bounded vesicle	0	1.66	0	0	0
GO:0031410	CC	cytoplasmic vesicle	0	1.66	0	0	0
GO:0031966	CC	mitochondrial membrane	1.65	0	0	0	0
GO:0031982	CC	vesicle	0	1.66	0	0	0
GO:0031988	CC	membrane-bounded vesicle	0	1.66	0	0	0
GO:0032993	CC	protein-DNA complex	0	0	0	3.04	0
GO:0044427	CC	chromosomal part	0	0	0	2.33	0
GO:0044429	CC	mitochondrial part	1.43	0	0	0	0

## Sheet: Table S3
Rank	Target	symbol	Function	PCC	Citrus	Csin	Fruit	Stress	Leaf			Rank	Target	symbol	Function	PCC	Csin	Citrus	Fruit	Stress	Leaf			Rank	Target	symbol	Function	PCC	Fruit	Stress	Leaf	Citrus	Csin			Rank	Target	symbol	Function	PCC	Leaf	Stress	Fruit	Citrus	Csin			Rank	Target
1	Cit.7984.1.S1_s_at	GME	Function_At: GME (GDP-D-MANNOSE 3',5'-EPIMERASE)	0.96	1	1	1	1	1			1	Cit.7984.1.S1_s_at	GME	Function_At: GME (GDP-D-MANNOSE 3',5'-EPIMERASE)	0.97	1	1	1	1	1			1	Cit.7984.1.S1_s_at	GME	Function_At: GME (GDP-D-MANNOSE 3',5'-EPIMERASE)	0.96	1	1	1	1	1			1	Cit.7984.1.S1_s_at	GME	Function_At: GME (GDP-D-MANNOSE 3',5'-EPIMERASE)	0.98	1	1	1	1	1			1	Cit.7984.1.S1_s_at
			Function_Cs: GDP-mannose 3,5-epimerase 1												Function_Cs: GDP-mannose 3,5-epimerase 1												Function_Cs: GDP-mannose 3,5-epimerase 1												Function_Cs: GDP-mannose 3,5-epimerase 1
			Psort: NUC,CYT,PLA												Psort: NUC,CYT,PLA												Psort: NUC,CYT,PLA												Psort: NUC,CYT,PLA
			Best At match: AT5G28840												Best At match: AT5G28840												Best At match: AT5G28840												Best At match: AT5G28840
			Best Cs match: Cs3g10840.1												Best Cs match: Cs3g10840.1												Best Cs match: Cs3g10840.1												Best Cs match: Cs3g10840.1
2	Cit.28678.1.S1_at	OBP4	Function_At: OBP4	0.78	2	427	24	16	34			2	Cit.7984.1.S1_at	GME	Function_At: GME (GDP-D-MANNOSE 3',5'-EPIMERASE)	0.96	2	2805	15786	2	2			2	Cit.15190.1.S1_at	glycosyl transferase 17	Function_At: glycosyl transferase family 17 protein	0.85	2	19066	5800	3261	21183			2	Cit.7984.1.S1_at	GME	Function_At: GME (GDP-D-MANNOSE 3',5'-EPIMERASE)	0.93	2	2	15786	2805	2			2	Cit.7984.1.S1_at
			Function_Cs: Putative uncharacterized protein At5g65590 (Fragment)												Function_Cs: GDP-mannose 3,5-epimerase 1												Function_Cs: Acetylglucosaminyltransferase/ transferase, transferring glycosyl groups												Function_Cs: GDP-mannose 3,5-epimerase 1
			Psort: NUC,CYT,CHL												Psort: NUC,CYT,PLA												Psort: NA												Psort: NUC,CYT,PLA
			Best At match: AT5G60850												Best At match: AT5G28840												Best At match: AT2G13290												Best At match: AT5G28840
			Best Cs match: Cs7g25800.1												Best Cs match: Cs3g10840.1												Best Cs match: Cs4g18220.2												Best Cs match: Cs3g10840.1
3	Cit.19332.1.S1_at	LBD21	Function_At: LBD21 (LOB DOMAIN-CONTAINING PROTEIN 21)	0.77	3	281	28	781	901			3	Cit.16855.1.S1_at	NA	Function_At: unknown protein	0.84	16	912	3318	233	337			3	Cit.3648.1.S1_at	DES-1-LIKE	Function_At: DES-1-LIKE	0.79	16	8571	2533	2188	5229			3	Cit.8972.1.S1_s_at	SLR	Function_At: IAA14 (INDOLE-3-ACETIC ACID INDUCIBLE 14)	0.84	4	7529	4367	4428	12022			3	Cit.30238.1.S1_at
			Function_Cs: NA												Function_Cs: Putative uncharacterized protein Sb01g009520												Function_Cs: Sphingolipid delta(4)-desaturase DES1												Function_Cs: Indole-3-acetic acid 14 transcription factor like
			Psort: NUC,CHL,PLA												Psort: CHL,PLA,MIT												Psort: PLA,MIT,CYT												Psort: NUC,CYT,MIT
			Best At match: AT3G11090												Best At match: AT2G25737												Best At match: AT4G04930												Best At match: AT4G14550
			Best Cs match: Cs5g18180.1												Best Cs match: Cs1g23990.1												Best Cs match: Cs2g06240.1												Best Cs match: Cs1g13960.1
4	Cit.6438.1.S1_at	AtGXMT1	Function_At: unknown protein	0.73	8	1331	184	255	889			4	Cit.15870.1.S1_at	CAX3	Function_At: CAX3 (CATION EXCHANGER 3)	0.83	20	594	1038	393	456			4	Cit.6443.1.S1_s_at	NA	Function_At: unknown protein	0.8	19	60	447	88	707			4	Cit.21389.1.S1_at	NA	NA	0.83	5	3494	11045	3599	2018			4	Cit.28678.1.S1_at
		GXM1GXMT1	Function_Cs: Putative uncharacterized protein At4g09990 (Fragment)												Function_Cs: Vacuolar cation/proton exchanger 3												Function_Cs: Putative uncharacterized protein Sb01g049210									5	Cit.15447.1.S1_at	ATNUDT13<br>ATNUDX13NUDX13	Function_At: ATNUDX13 (ARABIDOPSIS THALIANA NUDIX HYDROLASE HOMOLOG 13)	0.79	16	786	17911	2865	748
			Psort: NUC,CHL,CYT												Psort: CHL,VAC,PLA												Psort: CYT,END,VAC												Function_Cs: Nudix hydrolase 13, mitochondrial
			Best At match: AT1G33800												Best At match: AT3G51860												Best At match: AT1G65900												Psort: NA
			Best Cs match: Cs5g18370.1												Best Cs match: Cs8g20150.1												Best Cs match: Cs6g15950.1												Best At match: AT3G26690
5	Cit.14109.1.S1_s_at	hydrolase	Function_At: hydrolase, alpha/beta fold family protein	0.77	11	68	252	162	1408			4	Cit.13939.1.S1_s_at	HEMA1	Function_At: HEMA1	0.81	20	554	4644	195	1402			5	Cit.10482.1.S1_s_at	NA	Function_At: unknown protein	0.84	21	1390	7526	305	2989						Best Cs match: Cs2g14760.2									5	Cit.13908.1.S1_at
			Function_Cs: Putative uncharacterized protein F24B22.200 (Fragment)												Function_Cs: Glutamyl-tRNA reductase 1, chloroplastic												Function_Cs: Putative uncharacterized protein T8G24.2 (Fragment)									6	Cit.22561.1.S1_at	sulfotransferase	Function_At: sulfotransferase family protein	0.79	21	113	1596	897	533
			Psort: NUC,CYT,EXC												Psort: CHL,NUC,CYT												Psort: NA												Function_Cs: Flavonol sulfotransferase-like
			Best At match: AT2G36290												Best At match: AT1G58290												Best At match: AT3G08030												Psort: CYT,PLA,NUC
			Best Cs match: Cs7g20560.2												Best Cs match: Cs3g16730.2												Best Cs match: Cs7g01530.2												Best At match: AT3G45070
6	Cit.13620.1.S1_at	enzyme inhibitor/	Function_At: enzyme inhibitor/ pectinesterase	0.72	20	2094	27	934	7890			5	Cit.13939.1.S1_at	HEMA1	Function_At: HEMA1	0.83	32	746	7390	498	2961			6	Cit.38368.1.S1_at	CYCP4;1	Function_At: CYCP4	0.8	23	3572	942	476	1610						Best Cs match: Cs7g11940.1									6	Cit.11680.1.S1_s_at
		pectinesterase	Function_Cs: Pectinesterase/pectinesterase inhibitor PPE8B												Function_Cs: Glutamyl-tRNA reductase 1, chloroplastic												Function_Cs: Nuc-1 negative regulatory protein preg, putative									7	Cit.25188.1.S1_s_at	ceramidase	Function_At: ceramidase family protein	0.79	22	8747	15371	6986	3899
			Psort: NUC,CHL,MIT												Psort: CHL,NUC,CYT												Psort: NUC,CHL,CYT												Function_Cs: Neutral ceramidase
			Best At match: AT4G33220												Best At match: AT1G58290												Best At match: AT2G44740												Psort: CHL,PLA,NUC
			Best Cs match: Cs4g06650.1												Best Cs match: Cs3g16730.2												Best Cs match: Cs1g03070.1												Best At match: AT2G38010
7	Cit.13106.1.S1_s_at	OBP4	Function_At: OBP4	0.73	24	253	281	343	930			5	Cit.38688.1.S1_at	NA	Function_At: unknown protein	0.82	32	747	2253	189	148			6	Cit.12612.1.S1_at	strictosidine synthase	Function_At: strictosidine synthase family protein	0.78	23	11892	888	2179	5764						Best Cs match: Cs8g19670.1									7	Cit.23836.1.S1_s_at
			Function_Cs: Putative uncharacterized protein At5g65590 (Fragment)												Function_Cs: Putative uncharacterized protein Sb01g009520												Function_Cs: Adipocyte plasma membrane-associated protein									8	Cit.2890.1.S1_s_at	TT6	Function_At: F3H (FLAVANONE 3-HYDROXYLASE)	0.79	23	21555	1923	10934	23880
			Psort: NUC,CYT,CHL												Psort: CHL,PLA,MIT												Psort: CYT,NUC,CHL												Function_Cs: Mutant protein of flavanone-3-hydroxylase
			Best At match: AT5G60850												Best At match: AT2G25737												Best At match: AT1G08470												Psort: CYT,CHL,NUC
			Best Cs match: Cs7g25800.1												Best Cs match: Cs1g23990.1												Best Cs match: Cs8g14250.1												Best At match: AT3G51240
7	Cit.2113.1.S1_at	dirigent	Function_At: disease resistance-responsive protein-related / dirigent protein-related	0.71	24	2975	36	1534	10890			6	Cit.23634.1.S1_at	phosphoinositide binding	Function_At: phosphoinositide binding	0.81	37	602	415	576	5292			7	Cit.28678.1.S1_at	OBP4	Function_At: OBP4	0.78	24	16	34	2	427						Best Cs match: Cs1g25280.1									7	Cit.6443.1.S1_s_at
			Function_Cs: Disease resistance response protein 206												Function_Cs: Putative uncharacterized protein OJ1112_F09.11												Function_Cs: Putative uncharacterized protein At5g65590 (Fragment)									8	Cit.18092.1.S1_at	NA	NA	0.82	23	4812	7578	3428	5438
			Psort: NUC,CYT,MIT												Psort: CHL,NUC,PLA												Psort: NUC,CYT,CHL									9	Cit.21506.1.S1_s_at	NA	NA	0.81	28	3386	7429	2516	1329
			Best At match: AT1G58170												Best At match: AT3G22810												Best At match: AT5G60850									10	Cit.38050.1.S1_at	ST	Function_At: ST	0.77	33	458	2766	1247	874
			Best Cs match: orange1.1t02077.1												Best Cs match: Cs9g07540.1												Best Cs match: Cs7g25800.1												Function_Cs: Flavonol sulfotransferase-like
8	Cit.761.1.S1_at	CXE5	Function_At: AtCXE5 (Arabidopsis thaliana carboxyesterase 5)	0.7	26	301	33	415	775			7	Cit.13868.1.S1_at	SLR	Function_At: IAA14 (INDOLE-3-ACETIC ACID INDUCIBLE 14)	0.82	38	684	4991	92	102			8	Cit.28426.1.S1_s_at	BGAL10	Function_At: BGAL10 (beta-galactosidase 10)	0.81	26	3201	5113	598	3457						Psort: CYT,PLA,NUC									8	Cit.27666.1.S1_at
			Function_Cs: A/G-specific adenine glycosylase muty, putative												Function_Cs: Indole-3-acetic acid 14 transcription factor like												Function_Cs: Putative uncharacterized protein Sb03g041450												Best At match: AT2G03760
			Psort: CHL,NUC,PLA												Psort: NUC,CYT,CHL												Psort: CYT,NUC,EXC												Best Cs match: Cs7g11940.1
			Best At match: AT1G49660												Best At match: AT4G14550												Best At match: AT5G63810									11	Cit.28678.1.S1_at	OBP4	Function_At: OBP4	0.79	34	16	24	2	427
			Best Cs match: Cs5g33920.1												Best Cs match: Cs9g08110.2												Best Cs match: Cs1g08380.1												Function_Cs: Putative uncharacterized protein At5g65590 (Fragment)
9	Cit.28486.1.S1_at	LRR	Function_At: leucine-rich repeat family protein	0.7	30	268	252	86	308			8	Cit.1115.1.S1_s_at	aldo/<br>keto reductase	Function_At: aldo/keto reductase, putative	0.8	40	12729	24572	1154	390			9	Cit.13620.1.S1_at	enzyme inhibitor/<br> pectinesterase	Function_At: enzyme inhibitor/ pectinesterase	0.8	27	934	7890	20	2094						Psort: NUC,CYT,CHL									9	Cit.23259.1.S1_s_at
			Function_Cs: DNA-damage-repair/toleration protein DRT100												Function_Cs: NAD(P)H-dependent 6'-deoxychalcone synthase												Function_Cs: Pectinesterase/pectinesterase inhibitor PPE8B												Best At match: AT5G60850
			Psort: PLA,CHL,NUC												Psort: NUC,PLA,CYT												Psort: NUC,CHL,MIT												Best Cs match: Cs7g25800.1
			Best At match: AT4G03010												Best At match: AT1G59960												Best At match: AT4G33220									12	Cit.40284.1.S1_at	YCF10	NA	0.84	43	2542	13286	2777	690
			Best Cs match: Cs5g32150.1												Best Cs match: orange1.1t02573.2												Best Cs match: Cs4g06650.1									12	Cit.18242.1.S1_at	NA	NA	0.79	43	2113	9595	2290	580
10	Cit.39871.1.S1_s_at	NA	Function_At: unknown protein	0.69	38	612	736	667	1626			9	Cit.38760.1.S1_at	NA	Function_At: unknown protein	0.8	43	688	3034	533	334			10	Cit.19332.1.S1_at	LBD21	Function_At: LBD21 (LOB DOMAIN-CONTAINING PROTEIN 21)	0.83	28	781	901	3	281			13	Cit.37811.1.S1_s_at	PMI1	Function_At: MEE31 (MATERNAL EFFECT EMBRYO ARREST 31)	0.76	48	22216	4592	9306	22014			10	Cit.4308.1.S1_at
			Function_Cs: Putative uncharacterized protein At5g19190												Function_Cs: Putative uncharacterized protein Sb0017s003030 (Fragment)												Function_Cs: NA												Function_Cs: Putative uncharacterized protein Sb05g023560
			Psort: CHL,NUC,CYT												Psort: MIT,CHL,PLA												Psort: NUC,CHL,PLA												Psort: MIT,CYT,NUC
			Best At match: AT3G06070												Best At match: AT2G04790												Best At match: AT3G11090												Best At match: AT3G02570
			Best Cs match: Cs9g06310.1												Best Cs match: Cs2g20000.1												Best Cs match: Cs5g18180.1												Best Cs match: Cs6g18580.1
11	Cit.761.1.S1_x_at	CXE5	Function_At: AtCXE5 (Arabidopsis thaliana carboxyesterase 5)	0.69	40	255	67	364	729			10	Cit.6831.1.S1_at	PGP13	Function_At: PGP13 (P-GLYCOPROTEIN 13)	0.82	55	1040	11266	76	270			11	Cit.6443.1.S1_at	NA	Function_At: unknown protein	0.83	30	242	682	227	1034			14	Cit.6501.1.S1_at	NDHD	Function_At: Represents a plastid-encoded subunit of a NAD(P)H dehydrogenase complex. Its mRNA is edited at four positions. Translation data is	0.83	51	2880	12290	2717	1369			11	Cit.37067.1.S1_s_at
			Function_Cs: A/G-specific adenine glycosylase muty, putative												Function_Cs: ABC transporter B family member 13												Function_Cs: Putative uncharacterized protein Sb01g049210												Function_Cs: NA									12	Cit.9000.1.S1_s_at
			Psort: CHL,NUC,PLA												Psort: PLA,CHL,VAC												Psort: CYT,END,VAC												Psort: PLA,CHL,CYT
			Best At match: AT1G49660												Best At match: AT1G27940												Best At match: AT1G65900												Best At match: ATCG01050
			Best Cs match: Cs5g33920.1												Best Cs match: Cs3g26380.1												Best Cs match: Cs6g15950.1												Best Cs match: Cs3g21240.1
12	Cit.9257.1.S1_s_at	PMEPCRA	Function_At: PMEPCRA (METHYLESTERASE PCR A)	0.68	47	1608	158	1731	588			11	Cit.20668.1.S1_s_at	PGP13	Function_At: PGP13 (P-GLYCOPROTEIN 13)	0.81	59	1157	10442	191	450			12	Cit.761.1.S1_at	CXE5	Function_At: AtCXE5 (Arabidopsis thaliana carboxyesterase 5)	0.77	33	415	775	26	301			15	Cit.28142.1.S1_s_at	CYP90D1	Function_At: CYP90D1	0.77	52	1660	21772	16963	12242
			Function_Cs: Putative uncharacterized protein												Function_Cs: ABC transporter B family member 13												Function_Cs: A/G-specific adenine glycosylase muty, putative												Function_Cs: Cytochrome P450 probable 6-deoxoteasterone to 3-dehydro 6-deoxoteasterone or teasterone to 3-dehydro teasterone									13	Cit.6831.1.S1_at
			Psort: NUC,CYT,MIT												Psort: PLA,CHL,VAC												Psort: CHL,NUC,PLA												Psort: CHL,NUC,PLA
			Best At match: AT1G11580												Best At match: AT1G27940												Best At match: AT1G49660												Best At match: AT3G13730
			Best Cs match: Cs2g07660.1												Best Cs match: Cs3g26380.1												Best Cs match: Cs5g33920.1												Best Cs match: Cs1g18360.1
13	Cit.29646.1.S1_s_at	hydrolase	Function_At: catalytic/ cation binding / hydrolase, hydrolyzing O-glycosyl compounds	0.72	50	280	131	384	824			11	Cit.9002.1.S1_at	NA	Function_At: FUNCTIONS IN: molecular_function unknown	0.83	59	1520	12095	326	323			13	Cit.29534.1.S1_s_at	SIP1A	Function_At: SIP1A (SMALL AND BASIC INTRINSIC PROTEIN 1A)	0.79	34	1193	2490	51	3398			16	Cit.18852.1.S1_at	nodulin	Function_At: nodulin-related	0.76	53	2796	8059	766	1215
			Function_Cs: Glucan endo-1,3-beta-glucosidase 1												Function_Cs: Putative uncharacterized protein Sb01g018095 (Fragment)												Function_Cs: Putative uncharacterized protein Sb01g036970												Function_Cs: Contains similarity to integral membrane protein nodulin									14	Cit.28444.1.S1_s_at
			Psort: NUC,MIT,EXC												Psort: NUC,CHL,PLA												Psort: NUC,CHL,CYT												Psort: CHL,PLA,CYT
			Best At match: AT1G11820												Best At match: AT5G53750												Best At match: AT3G04090												Best At match: AT5G40230
			Best Cs match: Cs2g02970.1												Best Cs match: Cs2g06270.1												Best Cs match: Cs3g01900.1												Best Cs match: Cs7g08310.1
14	Cit.15306.1.S1_at	SCPL45	Function_At: SCPL45 (SERINE CARBOXYPEPTIDASE-LIKE 45 PRECURSOR)	0.68	51	828	387	1269	5706			12	Cit.6253.1.S1_s_at	LOL1	Function_At: LOL1 (LSD ONE LIKE 1)	0.78	63	864	1429	891	484			13	Cit.31163.1.S1_at	39295	Function_At: FUNCTIONS IN: molecular_function unknown	0.77	34	2260	17247	191	2634			17	Cit.14663.1.S1_at	nodulin MtN21	Function_At: nodulin MtN21 family protein	0.76	54	23790	6557	12126	22462
			Function_Cs: Serine carboxypeptidase-like 45												Function_Cs: Charged multivesicular body protein 2b-B, putative												Function_Cs: Putative uncharacterized protein At5g17620 (Fragment)												Function_Cs: Auxin-induced protein 5NG4									15	Cit.2712.1.S1_s_at
			Psort: EXC,CHL,PLA												Psort: NUC,CYT,MIT												Psort: CHL,NUC,CYT												Psort: CHL,PLA,NUC
			Best At match: AT1G28110												Best At match: AT1G32540												Best At match: AT5G17620												Best At match: AT3G28050
			Best Cs match: Cs6g16940.3												Best Cs match: Cs7g22980.1												Best Cs match: Cs7g15880.1												Best Cs match: Cs2g28610.1
14	Cit.18581.1.S1_s_at	enzyme inhibitor/	Function_At: enzyme inhibitor/ pectinesterase	0.7	51	1633	191	1204	11584			12	Cit.3818.1.S1_at	pectinase	Function_At: glycoside hydrolase family 28 protein / polygalacturonase (pectinase) family protein	0.81	63	1632	13102	1584	212			14	Cit.2113.1.S1_at	dirigent	Function_At: disease resistance-responsive protein-related / dirigent protein-related	0.78	36	1534	10890	24	2975			18	Cit.30246.1.S1_at	CXE18	Function_At: AtCXE18 (Arabidopsis thaliana carboxyesterase 18)	0.8	63	4514	24403	17005	18752
		pectinesterase	Function_Cs: Pectinesterase/pectinesterase inhibitor PPE8B												Function_Cs: Probable polygalacturonase												Function_Cs: Disease resistance response protein 206												Function_Cs: Probable carboxylesterase 18									15	Cit.4949.1.S1_at
			Psort: NUC,CHL,MIT												Psort: CHL,MIT,CYT												Psort: NUC,CYT,MIT												Psort: CHL,PLA,MIT
			Best At match: AT4G33220												Best At match: AT4G23820												Best At match: AT1G58170												Best At match: AT5G23530
			Best Cs match: Cs4g06650.1												Best Cs match: Cs5g02370.1												Best Cs match: orange1.1t02077.1												Best Cs match: Cs5g19160.1
14	Cit.29534.1.S1_s_at	SIP1A	Function_At: SIP1A (SMALL AND BASIC INTRINSIC PROTEIN 1A)	0.71	51	3398	34	1193	2490			13	Cit.335.1.S1_at	CXE5	Function_At: AtCXE5 (Arabidopsis thaliana carboxyesterase 5)	0.79	65	623	4699	137	255			15	Cit.19396.1.S1_s_at	NA	Function_At: Encodes a Gibberellin-regulated GASA/GAST/Snakin family protein	0.76	37	4662	1703	1141	2248			19	Cit.17047.1.S1_at	NA	Function_At: NA	0.79	64	18253	14223	10219	7415
			Function_Cs: Putative uncharacterized protein Sb01g036970												Function_Cs: A/G-specific adenine glycosylase muty, putative												Function_Cs: NA												Function_Cs: Putative uncharacterized protein orf121-a-ct									16	Cit.681.1.S1_x_at
			Psort: NUC,CHL,CYT												Psort: CHL,NUC,PLA												Psort: NUC,CHL,PLA												Psort: CHL,NUC,MIT									16	Cit.28486.1.S1_at
			Best At match: AT3G04090												Best At match: AT1G49660												Best At match: AT3G10185												Best At match: 0
			Best Cs match: Cs3g01900.1												Best Cs match: Cs5g33920.1												Best Cs match: orange1.1t00730.1												Best Cs match: Cs4g14960.1
15	Cit.15152.1.S1_at	NA	Function_At: LOCATED IN: cellular_component unknown	0.71	53	584	66	722	1230			14	Cit.14109.1.S1_s_at	hydrolase	Function_At: hydrolase, alpha/beta fold family protein	0.84	68	11	252	162	1408			15	Cit.15311.1.S1_at	NA	Function_At: NA	0.77	37	18444	11076	4333	21408			20	Cit.17295.1.S1_at	YCF4	Function_At: Encodes a protein required for photosystem I assembly and stability. In cyanobacteria, loss of function mutation in this gene increas	0.82	66	2832	12961	2714	989
			Function_Cs: Alpha/beta-hydrolase domain-containing protein												Function_Cs: Putative uncharacterized protein F24B22.200 (Fragment)												Function_Cs: NA												Function_Cs: NA
			Psort: NUC,MIT,EXC												Psort: NUC,CYT,EXC												Psort: PLA,CHL,MIT												Psort: NUC,CHL,PLA									17	Cit.6795.1.S1_at
			Best At match: AT5G50890												Best At match: AT2G36290												Best At match: 0												Best At match: ATCG00520
			Best Cs match: Cs7g17450.1												Best Cs match: Cs7g20560.2												Best Cs match: orange1.1t02584.1												Best Cs match: orange1.1t04818.1
16	Cit.38373.1.S1_at	NA	Function_At: unknown protein	0.71	58	124	78	479	2470			15	Cit.1562.1.S1_at	hydrolase	Function_At: dienelactone hydrolase family protein	0.78	71	1483	6094	468	2123			15	Cit.15400.1.S1_s_at	UDP-glucuronic acid/<br>UDP-N-acetylgalactosamine transporter	Function_At: UDP-glucuronic acid/UDP-N-acetylgalactosamine transporter-related	0.77	37	3310	6289	444	1285			21	Cit.21780.1.S1_at	glycosyl transferase 17	Function_At: glycosyl transferase family 17 protein	0.78	68	18761	19065	14921	16890
			Function_Cs: Putative uncharacterized protein Sb07g004270												Function_Cs: Putative dienelactone hydrolase family protein												Function_Cs: Whole genome shotgun assembly, allelic scaffold set, scaffold scaffoldA_103												Function_Cs: Acetylglucosaminyltransferase/ transferase, transferring glycosyl groups
			Psort: CHL,NUC,PLA												Psort: CHL,PLA,CYT												Psort: CHL,MIT,PLA												Psort: CYT,PLA,NUC									18	Cit.13868.1.S1_at
			Best At match: AT3G07510												Best At match: AT3G23600												Best At match: AT4G31600												Best At match: AT1G12990
			Best Cs match: Cs2g18010.1												Best Cs match: Cs9g05850.1												Best Cs match: Cs7g07040.3												Best Cs match: Cs7g09410.1
17	Cit.19571.1.S1_s_at	dirigent	Function_At: disease resistance-responsive protein-related / dirigent protein-related	0.67	64	2661	495	1364	1964			16	Cit.6145.1.S1_at	PRR1	Function_At: PRR1 (PINORESINOL REDUCTASE 1)	0.77	84	1076	8435	413	798			16	Cit.7545.1.S1_at	hydrolase	Function_At: hydrolase, alpha/beta fold family protein	0.81	39	3878	13297	149	3521			22	Cit.2511.1.S1_at	PMI1	Function_At: MEE31 (MATERNAL EFFECT EMBRYO ARREST 31)	0.75	70	21632	4888	8921	20698
			Function_Cs: Disease resistance response protein 206												Function_Cs: Isoflavone reductase homolog												Function_Cs: Monoglyceride lipase												Function_Cs: Putative uncharacterized protein Sb05g023560
			Psort: NUC,CYT,MIT												Psort: CYT,CHL,NUC												Psort: CHL,MIT,PLA												Psort: MIT,CYT,NUC									19	Cit.19564.1.S1_at
			Best At match: AT1G58170												Best At match: AT1G32100												Best At match: AT1G11090												Best At match: AT3G02570
			Best Cs match: orange1.1t02077.1												Best Cs match: Cs3g08290.1												Best Cs match: Cs2g06500.1												Best Cs match: Cs6g18580.1
18	Cit.30534.1.S1_s_at	NA	Function_At: unknown protein	0.71	69	3744	311	570	6381			17	Cit.35675.1.S1_at	NTL1	Function_At: ATNRT1:2 (ARABIDOPSIS THALIANA NITRATE TRANSPORTER 1:2)	0.78	85	89	1406	760	80			17	Cit.7155.1.S1_at	ISA1	NA	0.81	40	5532	5467	513	2833			22	Cit.24792.1.S1_at	YCF4	Function_At: Encodes a protein required for photosystem I assembly and stability. In cyanobacteria, loss of function mutation in this gene increas	0.82	70	2259	15112	3690	1098
			Function_Cs: Protein E6												Function_Cs: Nitrate transporter 1.2									17	Cit.15400.1.S1_at	UDP-glucuronic acid/<br>UDP-N-acetylgalactosamine transporter	Function_At: UDP-glucuronic acid/UDP-N-acetylgalactosamine transporter-related	0.76	40	3781	4015	200	1342						Function_Cs: NA
			Psort: CHL,NUC,PLA												Psort: CHL,PLA,NUC												Function_Cs: Whole genome shotgun assembly, allelic scaffold set, scaffold scaffoldA_103												Psort: NUC,CHL,PLA									20	Cit.6670.1.S1_at
			Best At match: AT1G28400												Best At match: AT1G69850												Psort: CHL,MIT,PLA												Best At match: ATCG00520
			Best Cs match: Cs2g05560.1												Best Cs match: Cs5g04280.1												Best At match: AT4G31600												Best Cs match: orange1.1t04818.1
18	Cit.4958.1.S1_at	NA	Function_At: unknown protein	0.67	69	100	457	281	110			18	Cit.11683.1.S1_s_at	GPAT6	Function_At: GPAT6 (GLYCEROL-3-PHOSPHATE ACYLTRANSFERASE 6)	0.79	87	1323	6375	709	1284						Best Cs match: Cs7g07040.3									23	Cit.21519.1.S1_at	NA	NA	0.77	71	3793	6149	2019	1241
			Function_Cs: Putative uncharacterized protein Sb06g033960												Function_Cs: Phospholipid/glycerol acyltransferase family protein									18	Cit.18406.1.S1_s_at	SKU5	Function_At: SKU5	0.83	42	258	4857	359	1593			23	Cit.29311.1.S1_at	NDHD	NA	0.8	71	3143	16489	3489	1474
			Psort: NUC,CHL,CYT												Psort: PLA,MIT,NUC												Function_Cs: Multi-copper oxidase type I family protein, putative									24	Cit.17508.1.S1_at	auxin efflux carrier	Function_At: auxin efflux carrier family protein	0.78	72	2472	17444	3811	2832			21	Cit.11855.1.S1_s_at
			Best At match: AT1G21830												Best At match: AT2G38110												Psort: PLA,NUC,CHL												Function_Cs: Auxin efflux carrier component, auxin transport protein
			Best Cs match: Cs3g19610.1												Best Cs match: Cs6g07920.1												Best At match: AT4G12420												Psort: NUC,PLA,CYT
19	Cit.25096.1.S1_at	ATN1	Function_At: ATN1	0.66	79	425	1398	144	169			18	Cit.5268.1.S1_at	PBP1	Function_At: PBP1 (PINOID-BINDING PROTEIN 1)	0.79	87	1252	1508	377	842						Best Cs match: Cs5g09230.1												Best At match: AT5G01990
			Function_Cs: Serine/threonine-protein kinase HT1												Function_Cs: Calcium-binding protein PBP1									19	Cit.12794.1.S1_at	PGY2	Function_At: PGY2 (PIGGYBACK2)	0.77	45	23141	25894	5200	19967						Best Cs match: Cs6g10480.1
			Psort: PLA,NUC,CYT												Psort: CHL,CYT,NUC												Function_Cs: 60S ribosomal protein L9-1									25	Cit.23218.1.S1_at	NA	Function_At: NA	0.74	76	7158	5366	6217	11905			22	Cit.8282.1.S1_s_at
			Best At match: AT3G27560												Best At match: AT5G54490												Psort: NUC,CYT,CHL												Function_Cs: Transcription factor MYB12
			Best Cs match: Cs2g27230.1												Best Cs match: Cs1g06020.1												Best At match: AT1G33140												Psort: NUC,PLA,CYT
20	Cit.4949.1.S1_at	kinase	Function_At: leucine-rich repeat transmembrane protein kinase, putative	0.7	82	2190	149	80	303			18	Cit.11530.1.S1_at	MYB91	Function_At: AS1 (ASYMMETRIC LEAVES 1)	0.83	87	173	563	335	2510						Best Cs match: orange1.1t04514.1												Best At match: 0
			Function_Cs: Leucine-rich repeat receptor-like protein kinase (Fragment)												Function_Cs: Transcription factor AS1									20	Cit.52.1.S1_s_at	UBQ6	Function_At: UBQ6	0.75	47	26200	26661	18305	25779						Best Cs match: Cs9g02640.1
			Psort: PLA,MIT,CHL												Psort: NUC,CYT,MIT												Function_Cs: Ubiquitin-40S ribosomal protein S27a									26	Cit.35675.1.S1_at	NTL1	Function_At: ATNRT1:2 (ARABIDOPSIS THALIANA NITRATE TRANSPORTER 1:2)	0.74	80	760	1406	89	85			23	Cit.22561.1.S1_at
			Best At match: AT5G58300												Best At match: AT2G37630												Psort: CHL,NUC,PLA												Function_Cs: Nitrate transporter 1.2
			Best Cs match: Cs7g29420.1												Best Cs match: Cs6g06480.1												Best At match: AT2G47110												Psort: CHL,PLA,NUC
21	Cit.28621.1.S1_at	EMB3009	Function_At: EMB3009 (embryo defective 3009)	0.66	85	349	691	1036	588			18	Cit.38057.1.S1_at	NA	Function_At: NA	0.78	87	1400	5137	607	226						Best Cs match: Cs7g08910.1												Best At match: AT1G69850
			Function_Cs: BAHD acyltransferase DCR												Function_Cs: GATA transcription factor 21									21	Cit.10687.1.S1_at	EXPA4	Function_At: ATEXPA4 (ARABIDOPSIS THALIANA EXPANSIN A4)	0.76	52	8030	4350	1233	8037						Best Cs match: Cs5g04280.1
			Psort: CYT,NUC,MIT												Psort: NUC,CHL,CYT												Function_Cs: Expansin-A4									27	Cit.40021.1.S1_at	PSBC	NA	0.78	81	1570	18151	3005	726			24	Cit.29566.1.S1_s_at
			Best At match: AT5G23940												Best At match: 0												Psort: CYT,PLA,EXC									28	Cit.29256.1.S1_at	PCLPP	NA	0.77	83	11172	9398	9134	14663
			Best Cs match: Cs9g17750.1												Best Cs match: Cs4g18500.1												Best At match: AT2G39700									29	Cit.16796.1.S1_at	FUC95A	Function_At: FUC95A	0.79	89	217	587	383	466
22	Cit.11529.1.S1_s_at	MYB91	Function_At: AS1 (ASYMMETRIC LEAVES 1)	0.73	86	129	160	436	519			19	Cit.14299.1.S1_at	SVP	Function_At: SVP (SHORT VEGETATIVE PHASE)	0.82	90	2147	10876	659	1869						Best Cs match: Cs6g06530.1												Function_Cs: Putative uncharacterized protein OSJNBa0050M22.6
			Function_Cs: Transcription factor AS1												Function_Cs: MADS-box protein SVP									22	Cit.32197.1.S1_at	NA	Function_At: NA	0.79	53	1126	14815	163	2190						Psort: PLA,NUC,CYT
			Psort: NUC,CYT,MIT												Psort: NUC,CYT,CHL												Function_Cs: Putative uncharacterized protein At2g28140/F24D13.7												Best At match: AT4G34260									25	Cit.30875.1.S1_at
			Best At match: AT2G37630												Best At match: AT2G22540												Psort: NUC,CHL,PLA												Best Cs match: Cs8g04690.1
			Best Cs match: Cs6g06480.1												Best Cs match: Cs3g17260.2												Best At match: 0									29	Cit.40088.1.S1_at	PSBE	NA	0.77	89	1086	14505	4279	1014
23	Cit.6443.1.S1_s_at	NA	Function_At: unknown protein	0.74	88	707	19	60	447			19	Cit.15378.1.S1_at	glycosyltransferase	Function_At: glycosyltransferase family 14 protein / core-2/I-branching enzyme family protein	0.77	90	865	6662	916	2313						Best Cs match: Cs8g15670.1									30	Cit.14979.1.S1_at	MYOS1	Function_At: ATM2 (ARABIDOPSIS THALIANA MYOSIN 2)	0.76	93	1282	11789	3635	2193
			Function_Cs: Putative uncharacterized protein Sb01g049210												Function_Cs: Core-2/I-branching beta-1,6-N-acetylglucosaminyltransferase family protein									23	Cit.19047.1.S1_at	XRI1	Function_At: XRI1 (X-RAY INDUCED TRANSCRIPT 1)	0.8	55	4862	10580	880	6292						Function_Cs: Myosin-J heavy chain
			Psort: CYT,END,VAC												Psort: CHL,PLA,VAC												Function_Cs: Protein XRI1												Psort: NUC,PLA,EXC									26	Cit.15663.1.S1_at
			Best At match: AT1G65900												Best At match: AT5G15050												Psort: NUC,CHL,MIT												Best At match: AT5G54280
			Best Cs match: Cs6g15950.1												Best Cs match: Cs4g17750.1												Best At match: AT5G48720												Best Cs match: Cs1g06370.1
23	Cit.17421.1.S1_at	pectinesterase	Function_At: pectinesterase family protein	0.67	88	3268	125	2337	3834			19	Cit.2318.1.S1_s_at	LRR	Function_At: leucine-rich repeat family protein	0.79	90	1852	2879	1161	1212						Best Cs match: Cs8g01800.1									31	Cit.39526.1.S1_s_at	CAX3	Function_At: CAX3 (CATION EXCHANGER 3)	0.73	94	677	7198	805	104
			Function_Cs: Pectinesterase/pectinesterase inhibitor PPE8B												Function_Cs: Uncharacterized protein At4g06744									23	Cit.6551.1.S1_at	NPH3	Function_At: phototropic-responsive NPH3 family protein	0.78	55	845	1635	336	298						Function_Cs: Low affinity calcium transporter CAX2 (Fragment)
			Psort: NUC,CHL,MIT												Psort: PLA,NUC,CHL												Function_Cs: Transposon protein, putative, Mutator sub-class, expressed												Psort: PLA,CHL,EXC									27	Cit.10824.1.S1_at
			Best At match: AT3G43270												Best At match: AT1G49750												Psort: CHL,PLA,NUC												Best At match: AT3G51860
			Best Cs match: Cs4g06650.1												Best Cs match: Cs8g05230.1												Best At match: AT5G66560												Best Cs match: Cs6g08320.1
24	Cit.35675.1.S1_at	NTL1	Function_At: ATNRT1:2 (ARABIDOPSIS THALIANA NITRATE TRANSPORTER 1:2)	0.66	89	85	1406	760	80			20	Cit.4958.1.S1_at	NA	Function_At: unknown protein	0.76	100	69	457	281	110						Best Cs match: Cs1g23430.1									32	Cit.17423.1.S1_at	GDA1/<br>CD39	Function_At: nucleoside phosphatase family protein / GDA1/CD39 family protein	0.73	97	22462	12062	17334	19391
			Function_Cs: Nitrate transporter 1.2												Function_Cs: Putative uncharacterized protein Sb06g033960									24	Cit.2932.1.S1_s_at	SKU5	Function_At: SKU5	0.82	57	246	3994	289	1210						Function_Cs: GDA1/CD39 nucleoside phosphatase family protein
			Psort: CHL,PLA,NUC												Psort: NUC,CHL,CYT												Function_Cs: Multi-copper oxidase type I family protein, putative												Psort: CYT,CHL,NUC									28	Cit.335.1.S1_at
			Best At match: AT1G69850												Best At match: AT1G21830												Psort: PLA,NUC,CHL												Best At match: AT2G02970
			Best Cs match: Cs5g04280.1												Best Cs match: Cs3g19610.1												Best At match: AT4G12420												Best Cs match: Cs7g03790.1
25	Cit.13164.1.S1_at	CYCP1;1	Function_At: CYCP1	0.72	91	583	189	1723	1354			21	Cit.14939.1.S1_at	band 7	Function_At: band 7 family protein	0.76	101	261	4870	267	412						Best Cs match: Cs5g09230.1									33	Cit.31513.1.S1_at	exostosin	Function_At: exostosin family protein	0.73	101	6889	11580	11508	11328
			Function_Cs: Nuc-1 negative regulatory protein preg, putative												Function_Cs: Hypersensitive-induced response protein 1									25	Cit.20657.1.S1_s_at	NA	Function_At: unknown protein	0.75	63	6374	11733	1205	5373						Function_Cs: Secondary cell wall-related glycosyltransferase family 47, putative, expressed
			Psort: NA												Psort: CHL,NUC,PLA												Function_Cs: Epithelial cell transforming sequence 2 oncogene-like												Psort: CHL,NUC,CYT									29	Cit.1597.1.S1_at
			Best At match: AT3G63120												Best At match: AT5G62740												Psort: CHL,NUC,CYT												Best At match: AT3G45400
			Best Cs match: Cs5g31280.5												Best Cs match: Cs5g04260.2												Best At match: AT4G33640												Best Cs match: Cs7g16400.1
26	Cit.308.1.S1_s_at	SSL4	Function_At: SSL4 (STRICTOSIDINE SYNTHASE-LIKE 4)	0.66	93	1013	259	560	747			22	Cit.22262.1.S1_at	MYB85	Function_At: MYB85 (myb domain protein 85)	0.76	103	1547	9206	949	630						Best Cs match: Cs8g09680.1									34	Cit.13868.1.S1_at	SLR	Function_At: IAA14 (INDOLE-3-ACETIC ACID INDUCIBLE 14)	0.76	102	92	4991	684	38
			Function_Cs: Adipocyte plasma membrane-associated protein												Function_Cs: Putative uncharacterized protein Sb02g024260									26	Cit.15152.1.S1_at	NA	Function_At: LOCATED IN: cellular_component unknown	0.74	66	722	1230	53	584						Function_Cs: Indole-3-acetic acid 14 transcription factor like
			Psort: CHL,CYT,PLA												Psort: NUC,MIT,END												Function_Cs: Alpha/beta-hydrolase domain-containing protein												Psort: NUC,CYT,CHL									30	Cit.25096.1.S1_at
			Best At match: AT3G51420												Best At match: AT4G22680												Psort: NUC,MIT,EXC												Best At match: AT4G14550
			Best Cs match: Cs7g20260.1												Best Cs match: Cs9g14240.1												Best At match: AT5G50890												Best Cs match: Cs9g08110.2
26	Cit.36991.1.S1_at	TBL23	Function_At: unknown protein	0.65	93	578	599	1392	1470			23	Cit.39526.1.S1_s_at	CAX3	Function_At: CAX3 (CATION EXCHANGER 3)	0.77	104	805	7198	677	94						Best Cs match: Cs7g17450.1									34	Cit.325.1.S1_at	transferase	Function_At: transferase family protein	0.77	102	6012	14144	6748	11275
			Function_Cs: Putative uncharacterized protein Sb09g006930												Function_Cs: Low affinity calcium transporter CAX2 (Fragment)									27	Cit.761.1.S1_x_at	CXE5	Function_At: AtCXE5 (Arabidopsis thaliana carboxyesterase 5)	0.74	67	364	729	40	255						Function_Cs: Putative uncharacterized protein Sb01g008360
			Psort: PLA,CHL,MIT												Psort: PLA,CHL,EXC												Function_Cs: A/G-specific adenine glycosylase muty, putative												Psort: CHL,NUC,CYT									31	Cit.32338.1.S1_at
			Best At match: AT4G11090												Best At match: AT3G51860												Psort: CHL,NUC,PLA												Best At match: AT4G29250
			Best Cs match: Cs5g02500.1												Best Cs match: Cs6g08320.1												Best At match: AT1G49660												Best Cs match: Cs3g10550.1
27	Cit.6795.1.S1_at	AIR3	Function_At: AIR3	0.67	94	692	826	87	1525			24	Cit.23780.1.S1_s_at	LRR	Function_At: leucine-rich repeat family protein	0.79	106	1731	3535	846	1304						Best Cs match: Cs5g33920.1									35	Cit.11614.1.S1_s_at	ACT3	Function_At: ACT3 (actin 3)	0.81	103	5361	5935	3008	7737
			Function_Cs: Subtilisin-like protease												Function_Cs: Uncharacterized protein At4g06744									28	Cit.31126.1.S1_at	NA	Function_At: CONTAINS InterPro DOMAIN/s: Uncharacterised protein family UPF0005 (InterPro:IPR006214)	0.76	68	6439	7479	3957	9961						Function_Cs: Stem cambial region actin protein
			Psort: EXC,CHL,PLA												Psort: PLA,NUC,CHL												Function_Cs: Putative aluminum activated malate transporter												Psort: CSK,NUC,MIT									32	Cit.26651.1.S1_at
			Best At match: AT2G04160												Best At match: AT1G49750												Psort: PLA,CHL,VAC												Best At match: AT3G53750
			Best Cs match: Cs2g18820.1												Best Cs match: Cs8g05230.1												Best At match: AT1G08440												Best Cs match: Cs6g06250.5
28	Cit.13626.1.S1_at	kinase	Function_At: leucine-rich repeat transmembrane protein kinase, putative	0.7	97	1220	119	802	2628			24	Cit.3652.1.S1_s_at	glyoxalase I	Function_At: lactoylglutathione lyase family protein / glyoxalase I family protein	0.76	106	748	5210	610	855						Best Cs match: Cs6g12780.1									35	Cit.21391.1.S1_at	NA	NA	0.75	103	5697	25548	20894	13032
			Function_Cs: Leucine-rich repeat receptor-like protein kinase (Fragment)												Function_Cs: Putative uncharacterized protein Sb03g004330									29	Cit.13158.1.S1_at	NA	Function_At: FUNCTIONS IN: molecular_function unknown	0.74	70	7528	22795	1266	6623			36	Cit.40475.1.S1_at	NA	NA	0.73	105	3955	9725	4355	2219
			Psort: PLA,NUC,CHL												Psort: CHL,PLA,NUC												Function_Cs: rRNA-processing protein FCF1 homolog									36	Cit.3251.1.S1_s_at	ISI1	Function_At: ISI1 (IMPAIRED SUCROSE INDUCTION 1)	0.73	105	12751	9066	3778	9015			33	Cit.2370.1.S1_at
			Best At match: AT5G67200												Best At match: AT1G15380												Psort: CHL,CYT,NUC												Function_Cs: Putative uncharacterized protein OSJNBb0018B10.18
			Best Cs match: orange1.1t04063.1												Best Cs match: Cs1g25040.1												Best At match: AT2G46230												Psort: NUC,PLA,CYT
29	Cit.5275.1.S1_s_at	BB2	Function_At: BB (BIG BROTHER)	0.66	99	1695	172	2183	941			25	Cit.23435.1.S1_s_at	MYB91	Function_At: AS1 (ASYMMETRIC LEAVES 1)	0.79	107	153	267	696	505						Best Cs match: orange1.1t00441.2												Best At match: AT4G27750
			Function_Cs: E3 ubiquitin ligase BIG BROTHER												Function_Cs: Transcription factor AS1									30	Cit.7107.1.S1_at	NA	Function_At: unknown protein	0.81	71	2570	1967	125	1189						Best Cs match: orange1.1t01259.1
			Psort: CHL,NUC,MIT												Psort: NUC,CYT,MIT												Function_Cs: Putative uncharacterized protein Sb01g004400									37	Cit.29293.1.S1_at	NDHF	NA	0.75	107	4775	12028	4876	3168			34	Cit.29883.1.S1_a_at
			Best At match: AT3G63530												Best At match: AT2G37630												Psort: CHL,NUC,PLA									37	Cit.31621.1.S1_at	AtTRS130<br>CLUB	NA	0.73	107	6675	11719	13354	12986
			Best Cs match: Cs2g30000.1												Best Cs match: Cs6g06480.1												Best At match: AT5G28150									37	Cit.11316.1.S1_s_at	AGP13	Function_At: AGP13 (arabinogalactan protein 13)	0.79	107	2277	9590	1582	416
30	Cit.29982.1.S1_at	glucosyl transferase	Function_At: UDP-glucoronosyl/UDP-glucosyl transferase family protein	0.68	104	550	374	1519	6104			26	Cit.9223.1.S1_at	LHCB5	Function_At: LHCB5 (LIGHT HARVESTING COMPLEX OF PHOTOSYSTEM II 5)	0.86	110	1839	7625	616	7508						Best Cs match: Cs5g31130.1												Function_Cs: NA
			Function_Cs: UDP-glycosyltransferase 76F1												Function_Cs: Chlorophyll a-b binding protein CP26, chloroplastic									31	Cit.6258.1.S1_at	NA	NA	0.74	75	7389	18291	2889	13651						Psort: NUC,CHL,MIT
			Psort: NUC,CHL,EXC												Psort: CHL,NUC,PLA									32	Cit.38373.1.S1_at	NA	Function_At: unknown protein	0.74	78	479	2470	58	124						Best At match: AT4G26320									35	Cit.14109.1.S1_s_at
			Best At match: AT3G11340												Best At match: AT4G10340												Function_Cs: Putative uncharacterized protein Sb07g004270												Best Cs match: Cs9g03160.1
			Best Cs match: Cs8g18310.1												Best Cs match: Cs5g18620.1												Psort: CHL,NUC,PLA									38	Cit.4958.1.S1_at	NA	Function_At: unknown protein	0.81	110	281	457	69	100
31	Cit.18268.1.S1_at	zinc finger	Function_At: zinc finger (C3HC4-type RING finger) family protein	0.66	107	1568	149	1045	701			27	Cit.26651.1.S1_at	PMR5	Function_At: PMR5 (POWDERY MILDEW RESISTANT 5)	0.79	111	866	3116	151	490						Best At match: AT3G07510												Function_Cs: Putative uncharacterized protein Sb06g033960
			Function_Cs: RING-H2 finger protein ATL68												Function_Cs: Putative uncharacterized protein At2g31120 (Fragment)												Best Cs match: Cs2g18010.1												Psort: NUC,CHL,CYT
			Psort: NUC,CYT,MIT												Psort: NUC,CHL,MIT									33	Cit.16596.1.S1_at	pyrophosphate-dependent 6-phosphofructose-1-kinase	Function_At: pyrophosphate--fructose-6-phosphate 1-phosphotransferase alpha subunit, putative / pyrophosphate-dependent 6-phosphofructose-1-	0.74	79	1923	9493	139	1388						Best At match: AT1G21830									36	Cit.18080.1.S1_at
			Best At match: AT2G46160												Best At match: AT5G58600												Function_Cs: Pyrophosphate--fructose 6-phosphate 1-phosphotransferase subunit alpha												Best Cs match: Cs3g19610.1
			Best Cs match: orange1.1t00427.1												Best Cs match: Cs8g20400.1												Psort: CHL,MIT,PLA									39	Cit.14656.1.S1_at	PETA	Function_At: Encodes cytochrome f apoprotein	0.78	112	2740	15099	3219	1780
32	Cit.16843.1.S1_at	NA	Function_At: unknown protein	0.65	109	375	716	669	1045			28	Cit.7306.1.S1_at	RSR4	Function_At: RSR4 (REDUCED SUGAR RESPONSE 4)	0.76	114	1983	10008	670	3003						Best At match: AT1G76550												Function_Cs: Cytochrome f (Fragment)
			Function_Cs: Putative uncharacterized protein Sb01g036010												Function_Cs: Probable pyridoxal biosynthesis protein PDX1												Best Cs match: Cs6g10780.1												Psort: CHL,MIT,CYT
			Psort: NUC,CHL,CYT												Psort: CYT,PLA,CHL									34	Cit.31000.1.S1_at	ROP10	Function_At: ROP10 (RHO-RELATED PROTEIN FROM PLANTS 10)	0.78	84	3888	805	148	2136						Best At match: ATCG00540									37	Cit.23474.1.S1_at
			Best At match: AT2G40480												Best At match: AT5G01410												Function_Cs: Rac-like GTP-binding protein ARAC10												Best Cs match: orange1.1t04432.1
			Best Cs match: Cs7g30110.1												Best Cs match: Cs8g20230.1												Psort: CYT,PLA,NUC									40	Cit.13515.1.S1_s_at	NA	NA	0.74	113	2586	10283	2497	1802
33	Cit.11855.1.S1_s_at	peroxidase	Function_At: peroxidase, putative	0.72	121	496	232	108	1885			29	Cit.2318.1.S1_at	NA	Function_At: NA	0.76	115	2445	9317	1200	9897						Best At match: AT3G48040									41	Cit.19999.1.S1_at	NA	NA	0.74	114	14411	16299	14222	14222
			Function_Cs: Putative uncharacterized protein Sb0246s002010												Function_Cs: Uncharacterized protein At4g06744												Best Cs match: Cs5g05110.1									42	Cit.30500.1.S1_at	NA	NA	0.72	115	1816	4661	1642	608
			Psort: CHL,EXC,MIT												Psort: PLA,NUC,CHL									35	Cit.16227.1.S1_at	LRR	Function_At: leucine-rich repeat family protein	0.75	89	1044	704	899	1320			43	Cit.32674.1.S1_at	ORFX	NA	0.76	116	12290	16734	12831	15573			38	Cit.19558.1.S1_at
			Best At match: AT5G05340												Best At match: 0												Function_Cs: Serine-threonine protein kinase, plant-type, putative (Fragment)									43	Cit.17572.1.S1_at	NA	NA	0.75	116	615	2656	362	620
			Best Cs match: Cs1g20230.2												Best Cs match: Cs8g05230.1												Psort: PLA,CHL,MIT									43	Cit.17936.1.S1_s_at	NA	NA	0.78	116	5572	12605	3050	2498
33	Cit.2293.1.S1_s_at	lipase	Function_At: esterase/lipase/thioesterase family protein	0.64	121	247	1456	1029	886			30	Cit.6971.1.S1_at	LACS9	Function_At: LACS9 (LONG CHAIN ACYL-COA SYNTHETASE 9)	0.8	118	551	4955	371	1205						Best At match: AT5G66330									44	Cit.17117.1.S1_at	NA	NA	0.76	118	728	10231	2477	1844
			Function_Cs: Putative uncharacterized protein Sb02g036570												Function_Cs: cDNA FLJ13129 fis, clone NT2RP3002969, highly similar to Long-chain-fatty-acid--CoA ligase 3 (EC 6.2.1.3)												Best Cs match: Cs1g24880.1									45	Cit.26520.1.S1_at	protein binding	Function_At: protein binding / zinc ion binding	0.78	119	15366	23678	20776	6729
			Psort: NUC,MIT,CHL												Psort: CHL,CYT,NUC									36	Cit.17452.1.S1_at	IQD26	Function_At: IQD26 (IQ-domain 26)	0.73	90	4893	1874	889	7339						Function_Cs: Baculoviral IAP repeat-containing protein 2									39	Cit.146.1.S1_x_at
			Best At match: AT5G19290												Best At match: AT1G77590												Function_Cs: Protein IQ-DOMAIN 31												Psort: NUC,MIT,CHL									40	Cit.15004.1.S1_at
			Best Cs match: Cs7g25600.1												Best Cs match: Cs3g19600.1												Psort: NUC,CHL,MIT												Best At match: AT1G10650
34	Cit.9662.1.S1_s_at	GRF5	Function_At: GRF5 (GENERAL REGULATORY FACTOR 5)	0.69	122	758	304	602	980			31	Cit.20603.1.S1_s_at	zinc finger	Function_At: zinc finger (B-box type) family protein	0.79	119	3903	17905	557	184						Best At match: AT3G16490												Best Cs match: Cs2g21130.1
			Function_Cs: 14-3-3-like protein												Function_Cs: Zinc finger protein CONSTANS-LIKE 5												Best Cs match: Cs4g15550.1									46	Cit.24391.1.S1_at	kinesin light chain	Function_At: kinesin light chain-related	0.73	123	2308	2539	2490	6716
			Psort: NUC,CYT,PLA												Psort: NUC,CHL,CYT									37	Cit.31030.1.S1_at	CSLG3	Function_At: ATCSLG3	0.73	91	22711	13161	7527	20651						Function_Cs: Kinesin light chain
			Best At match: AT5G16050												Best At match: AT5G57660												Function_Cs: Putative uncharacterized protein Sb02g027570												Psort: CHL,PLA,MIT									41	Cit.16178.1.S1_at
			Best Cs match: Cs6g18830.1												Best Cs match: Cs4g02910.1												Psort: PLA,NUC,CYT												Best At match: AT4G10840
35	Cit.7107.1.S1_at	NA	Function_At: unknown protein	0.68	125	1189	71	2570	1967			32	Cit.19558.1.S1_at	BGLU17	Function_At: BGLU17 (BETA GLUCOSIDASE 17)	0.82	121	4176	18112	168	827						Best At match: AT4G23990												Best Cs match: orange1.1t00514.1
			Function_Cs: Putative uncharacterized protein Sb01g004400												Function_Cs: Beta-glucosidase 17												Best Cs match: Cs9g08770.1									47	Cit.2144.1.S1_at	NA	NA	0.73	124	5007	23282	22013	19260
			Psort: CHL,NUC,PLA												Psort: VAC,CHL,POX									38	Cit.18554.1.S1_at	NA	NA	0.75	92	1917	6032	259	1485			48	Cit.22172.1.S1_s_at	DRD1	Function_At: DRD1 (DEFECTIVE IN RNA-DIRECTED DNA METHYLATION 1)	0.72	128	3010	21339	9743	6870
			Best At match: AT5G28150												Best At match: AT2G44480									39	Cit.19567.1.S1_at	SP1L2	Function_At: SP1L2 (SPIRAL1-LIKE2)	0.73	96	1568	7716	147	1372						Function_Cs: Putative SNF2 domain/helicase domain-containing protein									42	Cit.13465.1.S1_s_at
			Best Cs match: Cs5g31130.1												Best Cs match: Cs7g01380.1												Function_Cs: Nitrilase-associated protein, putative, expressed												Psort: NUC,PLA,CYT
36	Cit.15680.1.S1_s_at	CYP77A4	Function_At: CYP77A4	0.66	126	180	802	507	720			33	Cit.15381.1.S1_at	LRD2	Function_At: LACS2 (LONG-CHAIN ACYL-COA SYNTHETASE 2)	0.79	123	334	722	273	2392						Psort: CHL,PLA,MIT												Best At match: AT2G16390
			Function_Cs: Cytochrome P450 77A3												Function_Cs: Long chain acyl-CoA synthetase 2												Best At match: AT1G69230												Best Cs match: Cs8g08200.1
			Psort: NUC,END,CYT												Psort: END,POX,CHL												Best Cs match: Cs5g12110.3									49	Cit.8446.1.S1_s_at	calcium-binding EF hand	Function_At: sodium/calcium exchanger family protein / calcium-binding EF hand family protein	0.72	130	16747	18228	15672	19187
			Best At match: AT5G04660												Best At match: AT1G49430									40	Cit.38591.1.S1_at	THE1	Function_At: THE1 (THESEUS1)	0.74	98	3897	3733	987	5750						Function_Cs: Calcium-binding EF-hand domain-containing protein									43	Cit.14706.1.S1_at
			Best Cs match: orange1.1t01519.1												Best Cs match: Cs5g28330.2												Function_Cs: Receptor-like protein kinase THESEUS 1												Psort: CHL,PLA,CYT
37	Cit.16551.1.S1_at	PDR4	Function_At: PDR4 (PLEIOTROPIC DRUG RESISTANCE 4)	0.64	131	462	242	960	1876			34	Cit.38373.1.S1_at	NA	Function_At: unknown protein	0.79	124	58	78	479	2470						Psort: PLA,MIT,CHL												Best At match: AT1G53210
			Function_Cs: ABC transporter G family member 32												Function_Cs: Putative uncharacterized protein Sb07g004270												Best At match: AT5G54380												Best Cs match: orange1.1t04543.1
			Psort: PLA,NUC,MIT												Psort: CHL,NUC,PLA												Best Cs match: Cs1g06650.1									49	Cit.4331.1.S1_s_at	SDR	Function_At: short-chain dehydrogenase/reductase (SDR) family protein	0.73	130	3349	15335	4410	1470
			Best At match: AT2G26910												Best At match: AT3G07510									41	Cit.17990.1.S1_at	NA	Function_At: NA	0.73	100	10535	16438	626	8648						Function_Cs: Uncharacterized oxidoreductase C663.09c									44	Cit.22697.1.S1_x_at
			Best Cs match: Cs4g17100.1												Best Cs match: Cs2g18010.1												Function_Cs: Chromosome 2 SCAF14990, whole genome shotgun sequence. (Fragment)												Psort: CHL,MIT,NUC									44	Cit.15288.1.S1_at
38	Cit.9664.1.S1_s_at	NA	Function_At: unknown protein	0.73	133	1011	306	730	4446			35	Cit.38647.1.S1_at	GNC	Function_At: GNC (GATA, nitrate-inducible, carbon metabolism-involved)	0.77	126	1344	1605	899	384						Psort: CSK,CHL,MIT												Best At match: AT4G20760
			Function_Cs: Protein E6												Function_Cs: GATA transcription factor 21												Best At match: 0												Best Cs match: Cs2g16680.1
			Psort: CHL,NUC,PLA												Psort: NUC,CHL,CYT												Best Cs match: Cs1g13860.1									49	Cit.25379.1.S1_at	remorin	Function_At: DNA-binding family protein / remorin family protein	0.74	130	4945	1707	1336	7160
			Best At match: AT1G28400												Best At match: AT5G56860									42	Cit.4136.1.S1_at	BTI1	Function_At: BTI1 (VIRB2-INTERACTING PROTEIN 1)	0.73	101	13054	10292	4913	16732						Function_Cs: Putative uncharacterized protein Sb04g033660
			Best Cs match: Cs2g05560.1												Best Cs match: Cs4g18500.1												Function_Cs: Reticulon-like protein B5												Psort: NUC,CHL,PLA									44	Cit.15298.1.S1_s_at
39	Cit.30503.1.S1_s_at	PMEPCRA	Function_At: PMEPCRA (METHYLESTERASE PCR A)	0.63	134	1856	114	2959	649			36	Cit.11529.1.S1_s_at	MYB91	Function_At: AS1 (ASYMMETRIC LEAVES 1)	0.78	129	86	160	436	519						Psort: END,VAC,CHL												Best At match: AT3G61260
			Function_Cs: Putative uncharacterized protein												Function_Cs: Transcription factor AS1												Best At match: AT4G23630												Best Cs match: Cs5g03630.1
			Psort: NUC,CYT,MIT												Psort: NUC,CYT,MIT												Best Cs match: orange1.1t00429.1									50	Cit.871.1.S1_s_at	FLS	Function_At: FLS (FLAVONOL SYNTHASE)	0.72	131	17040	11832	13140	21496
			Best At match: AT1G11580												Best At match: AT2G37630									43	Cit.1439.1.S1_s_at	ADNT1	NA	0.73	104	3475	10259	639	2277						Function_Cs: Flavonol synthase/flavanone 3-hydroxylase
			Best Cs match: Cs2g07660.1												Best Cs match: Cs6g06480.1									44	Cit.19846.1.S1_at	NA	Function_At: unknown protein	0.72	105	22779	9112	6052	20149						Psort: CYT,NUC,PLA									44	Cit.30043.1.S1_at
40	Cit.23842.1.S1_s_at	EMB3009	Function_At: EMB3009 (embryo defective 3009)	0.66	138	1221	367	1358	575			36	Cit.193.1.S1_s_at	PMEPCRF	Function_At: PMEPCRF (PECTIN METHYLESTERASE PCR FRAGMENT F)	0.75	129	1141	6465	351	1017						Function_Cs: Putative uncharacterized protein (Fragment)												Best At match: AT5G08640
			Function_Cs: BAHD acyltransferase DCR												Function_Cs: Putative uncharacterized protein Sb03g000660												Psort: CYT,NUC,CHL												Best Cs match: Cs1g19280.1
			Psort: CYT,NUC,MIT												Psort: NUC,MIT,PLA												Best At match: AT1G12064									51	Cit.20521.1.S1_at	NA	NA	0.72	132	2409	12613	3110	1479
			Best At match: AT5G23940												Best At match: AT5G53370												Best Cs match: Cs2g02240.1									52	Cit.12992.1.S1_s_at	CXE18	Function_At: AtCXE18 (Arabidopsis thaliana carboxyesterase 18)	0.81	136	4443	3121	1827	5273
			Best Cs match: Cs9g17750.1												Best Cs match: orange1.1t02719.1									45	Cit.26363.1.S1_at	pectinacetylesterase	Function_At: pectinacetylesterase family protein	0.72	106	486	6245	304	1060						Function_Cs: NA									44	Cit.36704.1.S1_at
41	Cit.16596.1.S1_at	pyrophosphate-dependent 6-phosphofructose-1-kinase	Function_At: pyrophosphate--fructose-6-phosphate 1-phosphotransferase alpha subunit, putative / pyrophosphate-dependent 6-phosphofructose-1-	0.64	139	1388	79	1923	9493			37	Cit.5383.1.S1_at	lipase	Function_At: GDSL-motif lipase/hydrolase family protein	0.75	132	1427	5482	241	1663						Function_Cs: Protein notum homolog												Psort: CYT,EXC,NUC
			Function_Cs: Pyrophosphate--fructose 6-phosphate 1-phosphotransferase subunit alpha												Function_Cs: Putative uncharacterized protein Sb03g001820												Psort: MIT,PLA,GOL												Best At match: AT5G23530
			Psort: CHL,MIT,PLA												Psort: EXC,NUC,PLA												Best At match: AT5G23870												Best Cs match: Cs1g19750.1
			Best At match: AT1G76550												Best At match: AT5G45910												Best Cs match: Cs9g17480.1									53	Cit.19505.1.S1_s_at	ACA11	Function_At: ACA11 (autoinhibited Ca2+-ATPase 11)	0.72	141	260	1604	205	1416
			Best Cs match: Cs6g10780.1												Best Cs match: Cs2g05030.1									46	Cit.8891.1.S1_at	RPL15A	Function_At: 60S ribosomal protein L15 (RPL15A)	0.72	107	9427	24954	2712	12463						Function_Cs: Putative calcium-transporting ATPase 11, plasma membrane-type									45	Cit.5905.1.S1_at
42	Cit.31724.1.S1_at	acetylesterase	Function_At: acetylesterase, putative	0.64	144	288	145	309	424			38	Cit.15298.1.S1_s_at	iqd2	Function_At: iqd2 (IQ-domain 2)	0.8	135	1831	14905	179	547						Function_Cs: Ribosomal protein L15												Psort: PLA,VAC,END
			Function_Cs: GDSL esterase/lipase At4g01130												Function_Cs: Protein IQ-DOMAIN 1												Psort: PLA,CYT,MIT												Best At match: AT3G57330
			Psort: EXC,PLA,CYT												Psort: NA												Best At match: AT4G16720												Best Cs match: orange1.1t02347.1
			Best At match: AT4G01130												Best At match: AT5G03040												Best Cs match: Cs9g15000.1									54	Cit.17780.1.S1_at	scpl17	Function_At: scpl17 (serine carboxypeptidase-like 17)	0.72	143	17223	5138	6645	6737
			Best Cs match: orange1.1t00452.1												Best Cs match: Cs7g27510.5									46	Cit.5926.1.S1_s_at	BGAL1	Function_At: BGAL1 (Beta galactosidase 1)	0.75	107	1257	322	352	1619						Function_Cs: 1-O-acylglucose:anthocyanin-O-acyltransferase-like protein									46	Cit.28052.1.S1_at
43	Cit.15713.1.S1_at	YAB1	Function_At: AFO (ABNORMAL FLORAL ORGANS)	0.63	146	740	118	2381	603			38	Cit.16687.1.S1_at	ankyrin repeat	Function_At: ankyrin repeat family protein	0.76	135	941	5551	874	542						Function_Cs: Beta-galactosidase 1												Psort: EXC,CHL,VAC
			Function_Cs: Axial regulator YABBY 1												Function_Cs: Ankyrin repeat and sterile alpha motif domain-containing protein 1B												Psort: PLA,NUC,CYT												Best At match: AT3G12203
			Psort: NUC,CHL,PLA												Psort: NUC,CYT,PLA												Best At match: AT3G13750												Best Cs match: Cs8g03880.1
			Best At match: AT2G45190												Best At match: AT3G54070												Best Cs match: Cs1g18300.2									55	Cit.16438.1.S1_at	NA	Function_At: NA	0.72	144	1546	25931	13140	5756
			Best Cs match: orange1.1t00208.1												Best Cs match: Cs5g30770.1									47	Cit.7759.1.S1_at	NA	Function_At: unknown protein	0.76	110	2982	3309	201	5185						Function_Cs: Putative uncharacterized protein P0025D09.105-2									47	Cit.4483.1.S1_s_at
44	Cit.19567.1.S1_at	SP1L2	Function_At: SP1L2 (SPIRAL1-LIKE2)	0.63	147	1372	96	1568	7716			39	Cit.4016.1.S1_s_at	NA	Function_At: unknown protein	0.75	137	602	2376	809	1210						Function_Cs: Putative uncharacterized protein (Fragment)												Psort: CHL,NUC,CYT
			Function_Cs: Nitrilase-associated protein, putative, expressed												Function_Cs: Putative uncharacterized protein At2g45250 (Fragment)												Psort: NUC,CHL,PLA												Best At match: 0
			Psort: CHL,PLA,MIT												Psort: NUC,CHL,MIT												Best At match: AT3G06840												Best Cs match: Cs6g02270.3
			Best At match: AT1G69230												Best At match: AT2G45250												Best Cs match: Cs9g04040.1									55	Cit.4340.1.S1_s_at	phosphatidate cytidylyltransferase	Function_At: phosphatidate cytidylyltransferase family protein	0.75	144	828	4413	1005	183
			Best Cs match: Cs5g12110.3												Best Cs match: Cs8g01540.1									48	Cit.17071.1.S1_s_at	NA	Function_At: unknown protein	0.73	112	11977	844	2132	8542						Function_Cs: Probable phytol kinase 3, chloroplastic									48	Cit.38688.1.S1_at
45	Cit.31000.1.S1_at	ROP10	Function_At: ROP10 (RHO-RELATED PROTEIN FROM PLANTS 10)	0.66	148	2136	84	3888	805			40	Cit.22187.1.S1_s_at	GMC	Function_At: glucose-methanol-choline (GMC) oxidoreductase family protein	0.76	138	432	359	448	2540						Function_Cs: Putative uncharacterized protein												Psort: NUC,PLA,CHL
			Function_Cs: Rac-like GTP-binding protein ARAC10												Function_Cs: Protein HOTHEAD												Psort: CHL,PLA,END												Best At match: AT5G58560
			Psort: CYT,PLA,NUC												Psort: NUC,VAC,CHL												Best At match: AT3G06890												Best Cs match: Cs8g20520.1
			Best At match: AT3G48040												Best At match: AT1G12570												Best Cs match: Cs9g04260.1									56	Cit.38688.1.S1_at	NA	Function_At: unknown protein	0.72	148	189	2253	747	32
			Best Cs match: Cs5g05110.1												Best Cs match: Cs5g10160.1									49	Cit.30503.1.S1_s_at	PMEPCRA	Function_At: PMEPCRA (METHYLESTERASE PCR A)	0.72	114	2959	649	134	1856						Function_Cs: Putative uncharacterized protein Sb01g009520									48	Cit.37302.1.S1_at
46	Cit.7475.1.S1_at	EMB3135	NA	0.65	149	2035	393	299	446			41	Cit.1597.1.S1_at	integral membrane	Function_At: integral membrane protein, putative	0.8	141	512	573	142	691						Function_Cs: Putative uncharacterized protein												Psort: CHL,PLA,MIT
46	Cit.7545.1.S1_at	hydrolase	Function_At: hydrolase, alpha/beta fold family protein	0.67	149	3521	39	3878	13297						Function_Cs: Solute carrier family 35 member F1												Psort: NUC,CYT,MIT												Best At match: AT2G25737
			Function_Cs: Monoglyceride lipase												Psort: PLA,MIT,CYT												Best At match: AT1G11580												Best Cs match: Cs1g23990.1
			Psort: CHL,MIT,PLA												Best At match: AT3G59320												Best Cs match: Cs2g07660.1									57	Cit.21484.1.S1_at	NA	NA	0.73	152	16463	4843	5910	13490
			Best At match: AT1G11090												Best Cs match: Cs6g15080.5									50	Cit.25726.1.S1_at	TRM5	Function_At: unknown protein	0.72	115	15819	8306	3104	10744			58	Cit.9252.1.S1_s_at	VTC4	Function_At: VTC4	0.73	154	20899	4753	15099	20598			49	Cit.20668.1.S1_s_at
			Best Cs match: Cs2g06500.1									41	Cit.4712.1.S1_at	DNA-binding	Function_At: DNA-binding protein-related	0.75	141	218	3192	733	737						Function_Cs: Putative uncharacterized protein Sb02g013130												Function_Cs: Inositol monophosphatase 3
47	Cit.20396.1.S1_at	BGLU42	Function_At: BGLU42 (BETA GLUCOSIDASE 42)	0.63	152	2253	252	1682	6263						Function_Cs: OB-fold nucleic acid binding domain containing protein												Psort: NUC,MIT,CHL												Psort: NUC,CHL,PLA
			Function_Cs: Putative uncharacterized protein Sb01g043030												Psort: CYT,NUC,MIT												Best At match: AT3G63430												Best At match: AT3G02870
			Psort: CHL,END,VAC												Best At match: AT1G23750												Best Cs match: Cs5g30550.1												Best Cs match: Cs2g02090.1
			Best At match: AT5G36890												Best Cs match: Cs2g05590.1									51	Cit.30458.1.S1_s_at	TT4	Function_At: TT4 (TRANSPARENT TESTA 4)	0.72	117	2687	792	952	5238			59	Cit.40160.1.S1_at	PSAB	NA	0.72	155	999	19477	4352	693			50	Cit.37231.1.S1_at
			Best Cs match: Cs2g12100.1									42	Cit.6696.1.S1_at	FaTA	Function_At: AtFaTA (Arabidopsis FatA acyl-ACP thioesterase)	0.75	144	1488	8391	488	3508						Function_Cs: Chalcone synthase 2									60	Cit.21549.1.S1_s_at	NA	NA	0.71	156	6002	12010	3354	965
48	Cit.23435.1.S1_s_at	MYB91	Function_At: AS1 (ASYMMETRIC LEAVES 1)	0.69	153	107	267	696	505						Function_Cs: Acyl acyl-carrier-protein thioesterase type B (Fragment)												Psort: CYT,CHL,NUC									60	Cit.40073.1.S1_at	RPL20	Function_At: encodes a chloroplast ribosomal protein L20, a constituent of the large subunit of the ribosomal complex	0.75	156	6470	16885	9596	10007
			Function_Cs: Transcription factor AS1												Psort: CHL,MIT,NUC												Best At match: AT5G13930												Function_Cs: Putative uncharacterized protein OSJNBa0032M14.13
			Psort: NUC,CYT,MIT												Best At match: AT3G25110												Best Cs match: Cs2g14720.1												Psort: NUC,CYT,MIT
			Best At match: AT2G37630												Best Cs match: Cs2g13450.1									51	Cit.2312.1.S1_at	PGY3	Function_At: ATL5 (A. THALIANA RIBOSOMAL PROTEIN L5)	0.76	117	25573	26923	3434	23911						Best At match: ATCG00660									50	Cit.13939.1.S1_s_at
			Best Cs match: Cs6g06480.1									43	Cit.14284.1.S1_s_at	GUS2	Function_At: AtGUS2 (Arabidopsis thaliana glucuronidase 2)	0.75	146	1018	6583	1787	498						Function_Cs: 60S ribosomal protein L5												Best Cs match: Cs2g10260.1
49	Cit.40083.1.S1_s_at	NA	Function_At: unknown protein	0.63	157	3324	1028	2952	299						Function_Cs: Glycosyl hydrolase family 79 N-terminal domain-containing protein												Psort: CYT,NUC,END									61	Cit.25825.1.S1_x_at	NA	NA	0.72	158	15540	10042	8877	16788
			Function_Cs: Putative uncharacterized protein 1G01 (Fragment)												Psort: CHL,NUC,MIT												Best At match: AT3G25520									61	Cit.16058.1.S1_at	OBP3	Function_At: OBP3 (OBF-BINDING PROTEIN 3)	0.74	158	1648	15879	2309	1490
			Psort: PLA,CHL,CYT												Best At match: AT5G07830												Best Cs match: orange1.1t02181.1												Function_Cs: Putative uncharacterized protein At2g37590 (Fragment)
			Best At match: AT4G27435												Best Cs match: Cs5g11430.4									52	Cit.15713.1.S1_at	YAB1	Function_At: AFO (ABNORMAL FLORAL ORGANS)	0.72	118	2381	603	146	740						Psort: NUC,CHL,PLA									51	Cit.14649.1.S1_at
			Best Cs match: Cs1g06830.1									44	Cit.14252.1.S1_at	NA	Function_At: NA	0.79	151	1316	9302	604	779						Function_Cs: Axial regulator YABBY 1												Best At match: AT3G55370
50	Cit.7703.1.S1_at	NA	Function_At: unknown protein	0.67	159	2502	322	606	4254						Function_Cs: NA												Psort: NUC,CHL,PLA												Best Cs match: Cs7g29050.1
			Function_Cs: Putative uncharacterized protein At1g29240 (Fragment)												Psort: NA												Best At match: AT2G45190									62	Cit.35454.1.S1_s_at	kinase	Function_At: protein kinase family protein	0.71	160	7804	8863	5171	13550
			Psort: CHL,NUC,CYT												Best At match: 0												Best Cs match: orange1.1t00208.1												Function_Cs: Probable receptor-like protein kinase At1g80640
			Best At match: AT2G34170												Best Cs match: Cs6g08360.2									53	Cit.13626.1.S1_at	kinase	Function_At: leucine-rich repeat transmembrane protein kinase, putative	0.75	119	802	2628	97	1220						Psort: PLA,MIT,CHL									52	Cit.2475.1.S1_at
			Best Cs match: Cs2g04760.1									45	Cit.20443.1.S1_at	NA	NA	0.75	154	461	2004	310	3740						Function_Cs: Leucine-rich repeat receptor-like protein kinase (Fragment)												Best At match: AT1G80640
51	Cit.32197.1.S1_at	NA	Function_At: NA	0.71	163	2190	53	1126	14815			46	Cit.3339.1.S1_at	GMC	Function_At: glucose-methanol-choline (GMC) oxidoreductase family protein	0.75	155	669	636	533	3667						Psort: PLA,NUC,CHL												Best Cs match: Cs1g11800.1
			Function_Cs: Putative uncharacterized protein At2g28140/F24D13.7												Function_Cs: Protein HOTHEAD												Best At match: AT5G67200									63	Cit.37848.1.S1_s_at	NA	Function_At: unknown protein	0.78	162	18667	16153	12765	20617
			Psort: NUC,CHL,PLA												Psort: NUC,VAC,CHL												Best Cs match: orange1.1t04063.1												Function_Cs: Putative uncharacterized protein Sb06g014630
			Best At match: 0												Best At match: AT1G12570									53	Cit.8839.1.S1_x_at	NA	Function_At: NA	0.72	119	10838	8227	1526	13691						Psort: NUC,CYT,VAC									53	Cit.27782.1.S1_at
			Best Cs match: Cs8g15670.1												Best Cs match: Cs5g10160.1												Function_Cs: Pollen-specific protein C13												Best At match: AT5G13310
52	Cit.40357.1.S1_s_at	HSP26.5-P	Function_At: 26.5 kDa class P-related heat shock protein (HSP26.5-P)	0.62	166	1132	1422	493	1475			47	Cit.18500.1.S1_at	nodulin	Function_At: nodulin family protein	0.74	159	3170	19943	753	3835						Psort: NUC,EXC,CYT												Best Cs match: Cs8g10610.1
			Function_Cs: 15.4 kDa class V heat shock protein												Function_Cs: Putative uncharacterized protein Sb06g013890												Best At match: 0									64	Cit.37518.1.S1_s_at	A11<br>AtCHICFI/<br>nCHI/nTT5	Function_At: TT5 (TRANSPARENT TESTA 5)	0.77	163	658	3152	1360	5084
			Psort: CHL,CYT,NUC												Psort: PLA,MIT,CYT												Best Cs match: Cs3g18550.1												Function_Cs: Chalcone--flavonone isomerase
			Best At match: AT4G21870												Best At match: AT5G50520									54	Cit.17421.1.S1_at	pectinesterase	Function_At: pectinesterase family protein	0.72	125	2337	3834	88	3268						Psort: NUC,CHL,CYT									54	Cit.26012.1.S1_at
			Best Cs match: Cs2g07920.1												Best Cs match: orange1.1t02578.1												Function_Cs: Pectinesterase/pectinesterase inhibitor PPE8B												Best At match: AT3G55120
53	Cit.13294.1.S1_at	MES14	Function_At: MES14 (METHYL ESTERASE 14)	0.62	168	2013	275	459	8394			48	Cit.40094.1.S1_s_at	NA	Function_At: NA	0.79	163	1559	10374	794	1137						Psort: NUC,CHL,MIT												Best Cs match: Cs7g28130.1
			Function_Cs: Avr9/Cf-9 rapidly elicited protein 246 (Fragment)												Function_Cs: NA												Best At match: AT3G43270									64	Cit.15312.1.S1_at	NA	Function_At: unknown protein	0.78	163	1588	2054	737	815
			Psort: NUC,CYT,MIT												Psort: PLA,CYT,CHL												Best Cs match: Cs4g06650.1												Function_Cs: Putative uncharacterized protein Sb08g018830
			Best At match: AT1G33990												Best At match: 0									55	Cit.5071.1.S1_at	NA	Function_At: unknown protein	0.72	127	14764	8633	2404	7871						Psort: NUC,CHL,CYT									55	Cit.31216.1.S1_at
			Best Cs match: Cs5g17550.1												Best Cs match: Cs6g08360.1												Function_Cs: Putative uncharacterized protein Sb01g014351 (Fragment)												Best At match: AT3G55420
54	Cit.10209.1.S1_s_at	WLIM1	Function_At: WLIM1	0.66	172	1806	724	879	553			49	Cit.31292.1.S1_at	lipase	Function_At: GDSL-motif lipase/hydrolase family protein	0.75	164	1293	5908	557	377						Psort: CHL,NUC,CYT												Best Cs match: Cs7g29250.1
			Function_Cs: Pollen-specific protein SF3												Function_Cs: Putative Anter-specific proline-rich protein APG												Best At match: AT2G31490									65	Cit.18411.1.S1_at	dynein light chain	Function_At: dynein light chain, putative	0.77	165	464	4109	780	863
			Psort: NA												Psort: CHL,CYT,NUC												Best Cs match: Cs4g04500.1												Function_Cs: Dynein light chain LC6, flagellar outer arm
			Best At match: AT1G10200												Best At match: AT2G04570									56	Cit.23206.1.S1_s_at	kinase	Function_At: protein kinase, putative	0.76	129	3418	3001	1016	3030						Psort: NUC,CHL,PLA									56	Cit.25416.1.S1_s_at
			Best Cs match: Cs8g04070.2												Best Cs match: Cs2g20400.1												Function_Cs: Putative uncharacterized protein Sb02g022880												Best At match: AT5G20110									57	Cit.16796.1.S1_at
55	Cit.11530.1.S1_at	MYB91	Function_At: AS1 (ASYMMETRIC LEAVES 1)	0.7	173	87	563	335	2510			49	Cit.4889.1.S1_s_at	ATHB13	Function_At: ATHB13	0.76	164	624	747	483	550						Psort: PLA,MIT,NUC												Best Cs match: Cs1g16330.1
			Function_Cs: Transcription factor AS1												Function_Cs: Homeobox-leucine zipper protein HAT7 , putative (Fragment)												Best At match: AT5G15080									66	Cit.25096.1.S1_at	ATN1	Function_At: ATN1	0.72	169	144	1398	79	425
			Psort: NUC,CYT,MIT												Psort: NUC,CHL,PLA												Best Cs match: Cs6g21160.1												Function_Cs: Serine/threonine-protein kinase HT1
			Best At match: AT2G37630												Best At match: AT1G69780									56	Cit.17347.1.S1_at	NA	Function_At: FUNCTIONS IN: molecular_function unknown	0.75	129	10635	10030	991	4355						Psort: PLA,NUC,CYT
			Best Cs match: Cs6g06480.1												Best Cs match: Cs7g04110.1												Function_Cs: NA												Best At match: AT3G27560									58	Cit.5767.1.S1_at
56	Cit.1908.1.S1_s_at	pectinacetylesterase	Function_At: pectinacetylesterase family protein	0.64	175	500	977	497	1836			50	Cit.13255.1.S1_s_at	BAG1	Function_At: ATBAG1 (ARABIDOPSIS THALIANA BCL-2-ASSOCIATED ATHANOGENE 1)	0.74	169	1676	4630	652	2844						Psort: CHL,NUC,CYT												Best Cs match: Cs2g27230.1
			Function_Cs: Putative uncharacterized protein Sb02g040470												Function_Cs: Putative uncharacterized protein Sb07g025170												Best At match: AT2G37975									66	Cit.29407.1.S1_s_at	VTC1	Function_At: CYT1 (CYTOKINESIS DEFECTIVE 1)	0.77	169	8577	3695	1050	3092
			Psort: CHL,CYT,MIT												Psort: NUC,CHL,VAC												Best Cs match: Cs4g02995.1												Function_Cs: Mannose-1-phosphate guanyltransferase beta, putative
			Best At match: AT3G62060												Best At match: AT5G52060									57	Cit.29646.1.S1_s_at	hydrolase	Function_At: catalytic/ cation binding / hydrolase, hydrolyzing O-glycosyl compounds	0.72	131	384	824	50	280						Psort: CHL,VAC,MIT
			Best Cs match: orange1.1t01789.1												Best Cs match: Cs9g16880.3												Function_Cs: Glucan endo-1,3-beta-glucosidase 1												Best At match: AT2G39770									59	Cit.15562.1.S1_at
57	Cit.1801.1.S1_at	cinnamoyl-CoA reductase	Function_At: cinnamoyl-CoA reductase family	0.64	178	890	169	662	5847			51	Cit.7556.1.S1_at	methyladenine glycosylase	Function_At: methyladenine glycosylase family protein	0.77	170	291	546	509	2410						Psort: NUC,MIT,EXC												Best Cs match: Cs7g31960.1
			Function_Cs: NAD dependent epimerase/dehydratase family protein, expressed												Function_Cs: DNA-3-methyladenine glycosylase, putative (Fragment)												Best At match: AT1G11820									67	Cit.15706.1.S1_at	NA	Function_At: unknown protein	0.71	172	4401	23977	15419	3246
			Psort: CSK,CYT,PLA												Psort: NUC,CYT,PLA												Best Cs match: Cs2g02970.1												Function_Cs: Putative uncharacterized protein (Precursor)
			Best At match: AT2G02400												Best At match: AT5G44680									57	Cit.8837.1.S1_at	UCH2	Function_At: UCH2	0.73	131	1214	6816	1472	1595						Psort: NUC,CYT,CHL
			Best Cs match: Cs3g01140.1												Best Cs match: Cs2g11940.1												Function_Cs: Ubiquitin carboxyl-terminal hydrolase isozyme L5												Best At match: AT5G25770									60	Cit.13295.1.S1_s_at
58	Cit.10599.1.S1_s_at	UGT88A1	Function_At: UDP-glucoronosyl/UDP-glucosyl transferase family protein	0.63	187	2810	396	4094	5571			52	Cit.6680.1.S1_at	NA	Function_At: NA	0.75	172	909	7966	816	2882						Psort: PLA,NUC,CHL												Best Cs match: Cs4g19740.1
			Function_Cs: UDP-glucose: anthocyanidin 5,3-O-glucosyltransferase												Function_Cs: Putative uncharacterized protein												Best At match: AT1G65650									67	Cit.34377.1.S1_at	PCLPP	NA	0.72	172	10593	6707	7544	9919
			Psort: CYT,CHL,NUC												Psort: NUC,CHL,CYT												Best Cs match: Cs6g01510.1									68	Cit.17193.1.S1_at	PCLPP	NA	0.72	174	14036	15489	12869	19493
			Best At match: AT3G16520												Best At match: 0									58	Cit.35205.1.S1_at	NA	Function_At: unknown protein	0.71	134	4752	1534	822	2726			69	Cit.14141.1.S1_s_at	ERF7	Function_At: ERF7 (ETHYLINE RESPONSE FACTOR 7)	0.76	175	13890	12482	4169	8897
			Best Cs match: Cs7g03170.1												Best Cs match: orange1.1t03477.1												Function_Cs: Putative uncharacterized protein At1g17030/F20D23_27												Function_Cs: Ethylene-responsive element binding factor-like protein (Fragment)									61	Cit.25458.1.S1_s_at
59	Cit.9000.1.S1_s_at	ROPGEF14	Function_At: ROPGEF14	0.7	188	1383	199	71	2084			53	Cit.40431.1.S1_at	NA	Function_At: NA	0.77	180	1155	750	615	2632						Psort: CHL,NUC,CYT												Psort: NUC,CYT,CHL
			Function_Cs: Glutathione S-transferase DHAR2												Function_Cs: Putative uncharacterized protein												Best At match: AT2G47010												Best At match: AT3G20310
			Psort: CHL,NUC,PLA												Psort: EXC,NUC,PLA												Best Cs match: orange1.1t01766.1												Best Cs match: Cs4g09770.1
			Best At match: AT1G31650												Best At match: 0									59	Cit.490.1.S1_at	EF-1-alpha	Function_At: elongation factor 1-alpha / EF-1-alpha	0.71	136	18399	20323	4296	17725			70	Cit.17143.1.S1_s_at	ATPH	NA	0.74	177	3254	11146	2670	2450
			Best Cs match: Cs7g28340.1												Best Cs match: Cs2g16810.1												Function_Cs: Elongation factor 1-alpha									71	Cit.26077.1.S1_at	ARF8	Function_At: ARF8 (AUXIN RESPONSE FACTOR 8)	0.71	179	9795	12228	11233	6105			62	Cit.9940.1.S1_at
60	Cit.15017.1.S1_at	XTH33	Function_At: XTH33	0.61	189	1964	723	372	837			53	Cit.15680.1.S1_s_at	CYP77A4	Function_At: CYP77A4	0.75	180	126	802	507	720						Psort: CYT,CHL,NUC												Function_Cs: Putative uncharacterized protein Sb04g004430
			Function_Cs: Probable xyloglucan endotransglucosylase/hydrolase protein 33												Function_Cs: Cytochrome P450 77A3												Best At match: AT5G60390												Psort: NUC,CHL,CYT
			Psort: NUC,CYT,PLA												Psort: NUC,END,CYT												Best Cs match: Cs7g27470.1												Best At match: AT5G37020
			Best At match: AT1G10550												Best At match: AT5G04660									60	Cit.40091.1.S1_at	VIT	Function_At: TTL3 (TETRATRICOPETIDE-REPEAT THIOREDOXIN-LIKE 3)	0.74	137	4301	1381	1038	2097						Best Cs match: Cs6g16030.3
			Best Cs match: Cs7g08460.1												Best Cs match: orange1.1t01519.1												Function_Cs: TPR repeat-containing thioredoxin TTL1									72	Cit.9532.1.S1_s_at	thaumatin	Function_At: thaumatin, putative	0.74	182	5842	13364	12355	15599			63	Cit.16855.1.S1_at
61	Cit.31163.1.S1_at	39295	Function_At: FUNCTIONS IN: molecular_function unknown	0.65	191	2634	34	2260	17247			53	Cit.15680.1.S1_at	CYP77A4	Function_At: CYP77A4	0.75	180	275	1002	857	1326						Psort: CHL,NUC,CYT												Function_Cs: Bifunctional inhibitor/lipid-transfer protein/seed storage 2S albumin-like protein
			Function_Cs: Putative uncharacterized protein At5g17620 (Fragment)												Function_Cs: Cytochrome P450 77A3												Best At match: AT2G42580												Psort: CHL,PLA,NUC
			Psort: CHL,NUC,CYT												Psort: NUC,END,CYT												Best Cs match: Cs2g15600.1												Best At match: AT4G38660
			Best At match: AT5G17620												Best At match: AT5G04660									60	Cit.8558.1.S1_s_at	MIPS2	Function_At: MIPS2 (MYO-INOSITOL-1-PHOSTPATE SYNTHASE 2)	0.71	137	4277	7712	551	2244						Best Cs match: Cs2g31080.1
			Best Cs match: Cs7g15880.1												Best Cs match: orange1.1t01519.1												Function_Cs: Inositol-3-phosphate synthase									73	Cit.20893.1.S1_at	zinc finger	Function_At: zinc finger (C3HC4-type RING finger) family protein	0.71	183	15208	1641	2325	10437			63	Cit.7213.1.S1_at
62	Cit.24771.1.S1_s_at	ADP-glucose pyrophosphorylase	Function_At: ADP-glucose pyrophosphorylase family protein	0.61	194	2628	743	4718	661			54	Cit.5702.1.S1_s_at	kinase	Function_At: leucine-rich repeat transmembrane protein kinase, putative	0.74	182	1907	8882	3219	1073						Psort: CYT,NUC,CHL												Function_Cs: RING-H2 finger protein ATL46									64	Cit.7276.1.S1_at
			Function_Cs: Mannose-1-phosphate guanyltransferase alpha												Function_Cs: Probable inactive leucine-rich repeat receptor-like protein kinase At3g03770												Best At match: AT2G22240												Psort: NUC,CHL,PLA
			Psort: CHL,PLA,CYT												Psort: PLA,CHL,NUC												Best Cs match: Cs1g01700.1												Best At match: AT5G40250
			Best At match: AT1G74910												Best At match: AT3G03770									61	Cit.15557.1.S1_at	NA	Function_At: unknown protein	0.73	140	5921	15361	731	5035						Best Cs match: Cs2g28510.1
			Best Cs match: Cs5g04870.1												Best Cs match: Cs5g27140.1												Function_Cs: RNA-directed DNA polymerase (Reverse transcriptase)-related protein									73	Cit.25646.1.S1_s_at	protein binding	NA	0.72	183	292	11793	1642	475
63	Cit.32450.1.S1_at	NA	Function_At: NA	0.61	195	2874	298	2301	7627			55	Cit.4340.1.S1_s_at	phosphatidate cytidylyltransferase	Function_At: phosphatidate cytidylyltransferase family protein	0.74	183	1005	4413	828	144						Psort: CHL,NUC,CYT									74	Cit.20603.1.S1_s_at	zinc finger	Function_At: zinc finger (B-box type) family protein	0.7	184	557	17905	3903	119			65	Cit.3421.1.S1_at
			Function_Cs: Plant-specific domain TIGR01568 family protein												Function_Cs: Probable phytol kinase 3, chloroplastic												Best At match: AT3G23910												Function_Cs: Zinc finger protein CONSTANS-LIKE 5
			Psort: NUC,CHL,PLA												Psort: NUC,PLA,CHL												Best Cs match: orange1.1t02461.1												Psort: NUC,CHL,CYT
			Best At match: 0												Best At match: AT5G58560									62	Cit.31724.1.S1_at	acetylesterase	Function_At: acetylesterase, putative	0.71	145	309	424	144	288						Best At match: AT5G57660
			Best Cs match: Cs6g09800.1												Best Cs match: Cs8g20520.1												Function_Cs: GDSL esterase/lipase At4g01130												Best Cs match: Cs4g02910.1
64	Cit.37237.1.S1_at	aldose 1-epimerase	Function_At: aldose 1-epimerase family protein	0.61	197	2349	241	1237	1974			56	Cit.39950.1.S1_s_at	LIL3:1	Function_At: LIL3:1	0.8	186	203	1336	448	2914						Psort: EXC,PLA,CYT									75	Cit.31404.1.S1_s_at	methyltransferase	NA	0.7	186	490	2583	1182	685			66	Cit.5383.1.S1_at
			Function_Cs: Putative glucose-6-phosphate 1-epimerase												Function_Cs: Low molecular mass early light-induced protein												Best At match: AT4G01130									76	Cit.31752.1.S1_s_at	TMP-A	Function_At: PIP1B (NAMED PLASMA MEMBRANE INTRINSIC PROTEIN 1B)	0.77	187	13300	6070	3840	6412
			Psort: CHL,NUC,CYT												Psort: CHL,NUC,PLA												Best Cs match: orange1.1t00452.1												Function_Cs: Putative uncharacterized protein Sb04g032430
			Best At match: AT3G61610												Best At match: AT4G17600									63	Cit.6670.1.S1_at	GH9B7	Function_At: AtGH9B7 (Arabidopsis thaliana glycosyl hydrolase 9B7)	0.78	147	99	2356	281	487						Psort: PLA,NUC,VAC
			Best Cs match: orange1.1t00454.1												Best Cs match: Cs5g07840.1												Function_Cs: Endoglucanase 10												Best At match: AT2G45960
65	Cit.37302.1.S1_at	kinase	Function_At: leucine-rich repeat transmembrane protein kinase, putative	0.7	198	361	306	189	958			57	Cit.32063.1.S1_at	NA	Function_At: unknown protein	0.75	188	1328	2250	966	3143						Psort: MIT,PLA,CHL												Best Cs match: Cs5g03460.2									67	Cit.6443.1.S1_at
			Function_Cs: Probably inactive leucine-rich repeat receptor-like protein kinase At3g28040												Function_Cs: Putative uncharacterized protein Sb05g016800												Best At match: AT1G75680									77	Cit.14699.1.S1_at	SUB1	Function_At: SUB1	0.76	189	1986	963	799	3589
			Psort: PLA,NUC,CHL												Psort: CHL,NUC,MIT												Best Cs match: Cs3g25940.1												Function_Cs: Putative uncharacterized protein Sb01g020270
			Best At match: AT3G28040												Best At match: AT3G27050									63	Cit.7794.1.S1_at	TOPP2	Function_At: TOPP2	0.71	147	10072	7970	1170	5870						Psort: CYT,NUC,PLA
			Best Cs match: orange1.1t04113.1												Best Cs match: Cs2g25380.1												Function_Cs: Serine/threonine-protein phosphatase PP1 isozyme 2												Best At match: AT4G08810
66	Cit.6595.1.S1_at	SPL5	Function_At: SPL5 (SQUAMOSA PROMOTER BINDING PROTEIN-LIKE 5)	0.62	199	1581	1567	857	3883			57	Cit.30918.1.S1_at	CYP76C2	Function_At: CYP76C2	0.76	188	1996	3350	1614	3915						Psort: CYT,NUC,MIT												Best Cs match: Cs9g03030.1									68	Cit.17445.1.S1_at
			Function_Cs: Squamosa promoter binding protein-homologue 4 (Fragment)												Function_Cs: Cytochrome P450 76C4												Best At match: AT5G59160									78	Cit.29944.1.S1_at	NA	Function_At: NA	0.7	190	4128	5510	2800	4594
			Psort: NUC,CYT,CHL												Psort: END,CHL,PLA												Best Cs match: Cs8g19220.1												Function_Cs: Putative uncharacterized protein
			Best At match: AT3G15270												Best At match: AT2G45570									63	Cit.19125.1.S1_at	NA	NA	0.71	147	3364	1710	1136	3277						Psort: CHL,NUC,CYT
			Best Cs match: Cs1g07620.1												Best Cs match: Cs8g09720.1									64	Cit.38882.1.S1_at	NA	Function_At: NA	0.75	148	15261	4639	1802	10434						Best At match: 0
67	Cit.15400.1.S1_at	UDP-glucuronic acid/	Function_At: UDP-glucuronic acid/UDP-N-acetylgalactosamine transporter-related	0.62	200	1342	40	3781	4015			58	Cit.10659.1.S1_s_at	SMT1	Function_At: SMT1 (STEROL METHYLTRANSFERASE 1)	0.79	192	826	2097	884	7211						Function_Cs: NA												Best Cs match: Cs2g05570.1									69	Cit.2932.1.S1_s_at
		UDP-N-acetylgalactosamine transporter	Function_Cs: Whole genome shotgun assembly, allelic scaffold set, scaffold scaffoldA_103												Function_Cs: Cycloartenol-C-24-methyltransferase												Psort: CHL,NUC,CYT									79	Cit.34677.1.S1_at	invertase	Function_At: invertase/pectin methylesterase inhibitor family protein	0.7	192	333	2560	1496	2888
			Psort: CHL,MIT,PLA												Psort: CYT,NUC,PLA												Best At match: 0												Function_Cs: Putative invertase inhibitor
			Best At match: AT4G31600												Best At match: AT5G13710												Best Cs match: Cs8g19170.1												Psort: CHL,NUC,PLA
			Best Cs match: Cs7g07040.3												Best Cs match: Cs7g02040.2									65	Cit.4949.1.S1_at	kinase	Function_At: leucine-rich repeat transmembrane protein kinase, putative	0.72	149	80	303	82	2190						Best At match: AT5G38610
68	Cit.7759.1.S1_at	NA	Function_At: unknown protein	0.63	201	5185	110	2982	3309			59	Cit.24302.1.S1_at	sugar transporter	Function_At: sugar transporter, putative	0.74	196	713	2900	1564	1620						Function_Cs: Leucine-rich repeat receptor-like protein kinase (Fragment)												Best Cs match: Cs7g22190.1									70	Cit.29868.1.S1_s_at
			Function_Cs: Putative uncharacterized protein (Fragment)												Function_Cs: Sugar transporter ERD6-like 17												Psort: PLA,MIT,CHL									80	Cit.2144.1.S1_s_at	SPla	NA	0.7	194	4457	23258	21735	18685			71	Cit.29153.1.S1_at
			Psort: NUC,CHL,PLA												Psort: CHL,PLA,CYT												Best At match: AT5G58300									81	Cit.15562.1.S1_at	extensin	Function_At: leucine-rich repeat family protein / extensin family protein	0.7	199	220	2582	1365	3607
			Best At match: AT3G06840												Best At match: AT1G54730												Best Cs match: Cs7g29420.1												Function_Cs: Leucine-rich repeat extensin-like protein 6
			Best Cs match: Cs9g04040.1												Best Cs match: Cs3g12420.1									65	Cit.18268.1.S1_at	zinc finger	Function_At: zinc finger (C3HC4-type RING finger) family protein	0.74	149	1045	701	107	1568						Psort: PLA,NUC,CHL
68	Cit.5213.1.S1_at	auxin-responsive	Function_At: auxin-responsive family protein	0.61	201	449	177	2025	508			60	Cit.1827.1.S1_s_at	peroxidase	Function_At: peroxidase, putative	0.73	198	2368	11724	709	1418						Function_Cs: RING-H2 finger protein ATL68												Best At match: AT3G22800
			Function_Cs: Auxin-induced protein 15A												Function_Cs: Putative uncharacterized protein Sb01g041770												Psort: NUC,CYT,MIT												Best Cs match: Cs9g07480.1									71	Cit.13692.1.S1_at
			Psort: CHL,NUC,CYT												Psort: CHL,EXC,CYT												Best At match: AT2G46160									82	Cit.14275.1.S1_at	CYP86A2	Function_At: CYP86A2 (CYTOCHROME P450 86 A2)	0.7	203	2148	4127	3588	4489
			Best At match: AT4G34760												Best At match: AT5G06730												Best Cs match: orange1.1t00427.1												Function_Cs: Cytochrome P450, family 86, subfamily A, polypeptide 4
			Best Cs match: Cs8g08010.1												Best Cs match: orange1.1t02046.1									66	Cit.37306.1.S1_at	zinc finger	Function_At: zinc finger (C3HC4-type RING finger) family protein	0.75	150	5985	11033	1028	5716						Psort: END,NUC,MIT
69	Cit.39950.1.S1_s_at	LIL3:1	Function_At: LIL3:1	0.69	203	186	1336	448	2914			60	Cit.30729.1.S1_s_at	pectinacetylesterase	Function_At: pectinacetylesterase, putative	0.76	198	820	740	992	1138						Function_Cs: Putative uncharacterized protein Sb02g029170												Best At match: AT4G00360
			Function_Cs: Low molecular mass early light-induced protein												Function_Cs: Putative uncharacterized protein Sb02g040470												Psort: CYT,CHL,NUC												Best Cs match: orange1.1t00377.1									72	Cit.26317.1.S1_at
			Psort: CHL,NUC,PLA												Psort: PLA,CYT,MIT												Best At match: AT4G22250									83	Cit.33620.1.S1_at	NAD5B	NA	0.7	210	22732	19246	21533	24599
			Best At match: AT4G17600												Best At match: AT3G05910												Best Cs match: Cs2g20600.1									83	Cit.30170.1.S1_at	NA	NA	0.7	210	3637	18334	12460	13291
			Best Cs match: Cs5g07840.1												Best Cs match: Cs6g01740.1									67	Cit.17543.1.S1_at	exostosin	Function_At: exostosin family protein	0.73	152	3260	5735	219	2465			84	Cit.29130.1.S1_at	SBT5.4	Function_At: SBT5.4	0.73	211	4741	1855	5055	3225
70	Cit.19505.1.S1_s_at	ACA11	Function_At: ACA11 (autoinhibited Ca2+-ATPase 11)	0.61	205	1416	1604	260	141			61	Cit.17888.1.S1_s_at	hydrolase	Function_At: glycosyl hydrolase family 3 protein	0.73	200	2661	14145	1173	3220						Function_Cs: Xyloglucan galactosyltransferase KATAMARI1 homolog												Function_Cs: Subtilisin-like protease
			Function_Cs: Putative calcium-transporting ATPase 11, plasma membrane-type												Function_Cs: Probable beta-D-xylosidase 7												Psort: GOL,CHL,NUC												Psort: CHL,EXC,CYT									72	Cit.34966.1.S1_at
			Psort: PLA,VAC,END												Psort: EXC,NUC,CYT												Best At match: AT4G13990												Best At match: AT5G59810									72	Cit.13643.1.S1_at
			Best At match: AT3G57330												Best At match: AT1G78060												Best Cs match: orange1.1t01879.1												Best Cs match: Cs2g18870.1
			Best Cs match: orange1.1t02347.1												Best Cs match: Cs3g18490.1									68	Cit.6258.1.S1_x_at	NA	NA	0.74	153	5783	20060	1255	7516			85	Cit.18155.1.S1_at	NA	Function_At: NA	0.74	212	6588	15863	7160	4628
71	Cit.308.1.S1_at	NA	Function_At: NA	0.65	212	1197	186	710	946			61	Cit.36704.1.S1_at	DAP carboxylase	Function_At: diaminopimelate decarboxylase, putative / DAP carboxylase, putative	0.74	200	821	3675	179	290			69	Cit.16515.1.S1_at	homoserine dehydrogenase	Function_At: homoserine dehydrogenase family protein	0.74	154	18878	16248	2093	15872						Function_Cs: Protein ycf2
			Function_Cs: Adipocyte plasma membrane-associated protein												Function_Cs: Ornithine decarboxylase												Function_Cs: Aspartokinase I/homoserine dehydrogenase, threonine-sensitive												Psort: CHL,VAC,PLA
			Psort: CHL,CYT,PLA												Psort: NUC,CHL,CYT												Psort: CHL,NUC,CYT												Best At match: 0									73	Cit.13098.1.S1_at
			Best At match: 0												Best At match: AT3G14390												Best At match: AT5G21060												Best Cs match: Cs3g09470.1
			Best Cs match: Cs7g20260.1												Best Cs match: orange1.1t01512.1												Best Cs match: Cs7g04570.1									85	Cit.3818.1.S1_at	pectinase	Function_At: glycoside hydrolase family 28 protein / polygalacturonase (pectinase) family protein	0.75	212	1584	13102	1632	63
72	Cit.30238.1.S1_at	kinase	Function_At: leucine-rich repeat transmembrane protein kinase, putative	0.69	214	350	333	5	360			62	Cit.11683.1.S1_at	NA	Function_At: NA	0.73	208	1844	9090	746	3449			69	Cit.7804.1.S1_s_at	TMK1	Function_At: TMK1 (TRANSMEMBRANE KINASE 1)	0.71	154	2855	1571	371	3456						Function_Cs: Probable polygalacturonase
			Function_Cs: Leucine-rich repeat receptor-like protein kinase (Fragment)												Function_Cs: Phospholipid/glycerol acyltransferase family protein												Function_Cs: Probable receptor protein kinase TMK1												Psort: CHL,MIT,CYT
			Psort: PLA,MIT,NUC												Psort: PLA,MIT,NUC												Psort: PLA,MIT,NUC												Best At match: AT4G23820									73	Cit.6438.1.S1_at
			Best At match: AT4G23740												Best At match: 0												Best At match: AT1G66150												Best Cs match: Cs5g02370.1
			Best Cs match: Cs5g02650.1												Best Cs match: Cs6g07920.1												Best Cs match: Cs6g13710.1									86	Cit.3242.1.S1_s_at	PP2A-3	Function_At: PP2A-3 (PROTEIN PHOSPHATASE 2A-3)	0.7	218	23004	5936	9061	19253
73	Cit.1898.1.S1_at	NA	Function_At: unknown protein	0.65	215	2804	593	2318	1058			63	Cit.10009.1.S1_s_at	NA	Function_At: NA	0.76	213	1815	6016	535	1652			69	Cit.13023.1.S1_at	ROP9	Function_At: ROP9 (RHO-RELATED PROTEIN FROM PLANTS 9)	0.77	154	2001	1461	992	5344						Function_Cs: Serine/threonine protein phosphatase 2A, catalytic subunit, putative
			Function_Cs: Putative uncharacterized protein 1G01 (Fragment)												Function_Cs: NA												Function_Cs: Rac-like GTP-binding protein ARAC7												Psort: CYT,NUC,END
			Psort: PLA,CHL,CYT												Psort: CYT,CHL,END												Psort: CYT,PLA,NUC												Best At match: AT3G58500									74	Cit.11854.1.S1_at
			Best At match: AT4G27435												Best At match: 0												Best At match: AT4G28950												Best Cs match: Cs6g12850.1
			Best Cs match: Cs1g06830.1												Best Cs match: Cs3g01480.1												Best Cs match: Cs4g16130.2									86	Cit.21441.1.S1_at	RPS2	NA	0.73	218	7100	15400	8090	7193
74	Cit.25359.1.S1_at	ACA11	Function_At: ACA11 (autoinhibited Ca2+-ATPase 11)	0.61	217	1640	1450	508	347			64	Cit.30654.1.S1_at	ADH	Function_At: ADH1 (ALCOHOL DEHYDROGENASE 1)	0.73	219	438	932	985	6795			70	Cit.3230.1.S1_at	SEC22	Function_At: SEC22	0.71	157	19697	10896	2471	21140			87	Cit.33387.1.S1_at	NA	Function_At: unknown protein	0.73	220	7580	21212	17608	16524
			Function_Cs: Putative calcium-transporting ATPase 11, plasma membrane-type												Function_Cs: Alcohol dehydrogenase												Function_Cs: 25.3 kDa vesicle transport protein												Function_Cs: Protein E03H4.4, partially confirmed by transcript evidence
			Psort: PLA,VAC,END												Psort: CYT,PLA,MIT												Psort: MIT,CHL,NUC												Psort: CYT,END,NUC									74	Cit.6746.1.S1_at
			Best At match: AT3G57330												Best At match: AT1G77120												Best At match: AT1G11890												Best At match: AT2G41770
			Best Cs match: orange1.1t02347.1												Best Cs match: Cs5g34690.1												Best Cs match: Cs1g16880.1												Best Cs match: Cs9g13470.1
75	Cit.4712.1.S1_at	DNA-binding	Function_At: DNA-binding protein-related	0.61	218	141	3192	733	737			64	Cit.15558.1.S1_at	phosphoinositide binding	Function_At: phosphoinositide binding	0.73	219	635	1171	704	2922			71	Cit.9257.1.S1_s_at	PMEPCRA	Function_At: PMEPCRA (METHYLESTERASE PCR A)	0.71	158	1731	588	47	1608			88	Cit.14470.1.S1_at	invertase	Function_At: invertase/pectin methylesterase inhibitor family protein	0.76	221	20343	4017	7181	19065
			Function_Cs: OB-fold nucleic acid binding domain containing protein												Function_Cs: Putative uncharacterized protein OJ1112_F09.11												Function_Cs: Putative uncharacterized protein												Function_Cs: 21 kDa protein
			Psort: CYT,NUC,MIT												Psort: CHL,NUC,PLA												Psort: NUC,CYT,MIT												Psort: CHL,MIT,CYT									75	Cit.18406.1.S1_s_at
			Best At match: AT1G23750												Best At match: AT4G14740												Best At match: AT1G11580												Best At match: AT3G62820
			Best Cs match: Cs2g05590.1												Best Cs match: Cs9g07540.2												Best Cs match: Cs2g07660.1												Best Cs match: Cs5g33170.1
76	Cit.17543.1.S1_at	exostosin	Function_At: exostosin family protein	0.61	219	2465	152	3260	5735			64	Cit.4177.1.S1_at	lipase	Function_At: GDSL-motif lipase/hydrolase family protein	0.74	219	277	2693	418	647			71	Cit.7680.1.S1_at	exostosin	Function_At: exostosin family protein	0.71	158	6135	1503	1548	4202			89	Cit.7576.1.S1_s_at	ACA9	Function_At: ACA9 (AUTOINHIBITED CA(2+)-ATPASE 9)	0.7	222	348	18585	4157	864
			Function_Cs: Xyloglucan galactosyltransferase KATAMARI1 homolog												Function_Cs: GDSL esterase/lipase At3g48460												Function_Cs: Xyloglucan galactosyltransferase KATAMARI1												Function_Cs: Calcium-transporting ATPase 9, plasma membrane-type
			Psort: GOL,CHL,NUC												Psort: EXC,NUC,VAC												Psort: CYT,NUC,GOL												Psort: PLA,END,VAC									76	Cit.19505.1.S1_s_at
			Best At match: AT4G13990												Best At match: AT3G48460												Best At match: AT1G68470												Best At match: AT3G21180
			Best Cs match: orange1.1t01879.1												Best Cs match: Cs5g06720.1												Best Cs match: Cs9g17880.1												Best Cs match: orange1.1t01343.1
77	Cit.6642.1.S1_at	RSW2	Function_At: ATGH9A1 (ARABIDOPSIS THALIANA GLYCOSYL HYDROLASE 9A1)	0.62	221	1139	467	665	912			65	Cit.15643.1.S1_s_at	CYP82C4	Function_At: CYP82C4	0.73	220	1660	9345	909	813			72	Cit.22346.1.S1_at	RPP3B	Function_At: 60S acidic ribosomal protein P3 (RPP3B)	0.71	159	12856	26011	1933	6819			90	Cit.20084.1.S1_at	NA	NA	0.7	223	6884	11658	12348	11618
			Function_Cs: Endoglucanase 25												Function_Cs: Putative uncharacterized protein												Function_Cs: 60S acidic ribosomal protein P3-2									90	Cit.23869.1.S1_at	aldo/<br>keto reductase	Function_At: aldo/keto reductase, putative	0.71	223	1028	20093	4254	524
			Psort: PLA,MIT,NUC												Psort: CHL,CYT,END												Psort: CHL,NUC,CYT												Function_Cs: NADH-dependent oxidoreductase 1, putative, expressed									77	Cit.14939.1.S1_at
			Best At match: AT5G49720												Best At match: AT4G31940												Best At match: AT5G57290												Psort: NUC,PLA,CYT
			Best Cs match: Cs3g01110.1												Best Cs match: Cs3g09140.1												Best Cs match: Cs1g16310.1												Best At match: AT1G59960
78	Cit.6443.1.S1_at	NA	Function_At: unknown protein	0.68	227	1034	30	242	682			66	Cit.16738.1.S1_at	NA	Function_At: NA	0.73	221	2294	17732	476	713			72	Cit.6529.1.S1_at	ferredoxin	Function_At: ferredoxin-related	0.79	159	4950	6660	640	2642						Best Cs match: orange1.1t02573.1
			Function_Cs: Putative uncharacterized protein Sb01g049210												Function_Cs: Putative uncharacterized protein												Function_Cs: Putative uncharacterized protein Sb04g038630									91	Cit.18692.1.S1_at	COX3	NA	0.7	224	22828	8635	16002	17647
			Psort: CYT,END,VAC												Psort: CHL,NUC,CYT												Psort: CHL,NUC,CYT									92	Cit.38057.1.S1_at	NA	Function_At: NA	0.7	226	607	5137	1400	87			78	Cit.23470.1.S1_s_at
			Best At match: AT1G65900												Best At match: 0												Best At match: AT1G02180												Function_Cs: GATA transcription factor 21
			Best Cs match: Cs6g15950.1												Best Cs match: Cs1g15580.2												Best Cs match: Cs4g06180.1												Psort: NUC,CHL,CYT
78	Cit.6703.1.S1_at	NA	Function_At: unknown protein	0.6	227	3827	385	3144	13445			67	Cit.283.1.S1_x_at	B5 #4	NA	0.73	226	1568	10976	291	3630			73	Cit.11529.1.S1_s_at	MYB91	Function_At: AS1 (ASYMMETRIC LEAVES 1)	0.75	160	436	519	86	129						Best At match: 0
			Function_Cs: Putative uncharacterized protein									68	Cit.2475.1.S1_at	CYP93D1	Function_At: CYP93D1	0.73	227	1054	6709	201	701						Function_Cs: Transcription factor AS1												Best Cs match: Cs4g18500.1
			Psort: CHL,NUC,MIT												Function_Cs: Cytochrome P450 probable flavone synthase												Psort: NUC,CYT,MIT									93	Cit.16607.1.S1_at	VH1	Function_At: BRL2 (BRI1-LIKE 2)	0.74	230	1007	7875	1162	945			79	Cit.26649.1.S1_at
			Best At match: AT1G68585												Psort: END,CHL,PLA												Best At match: AT2G37630												Function_Cs: Serine/threonine-protein kinase BRI1-like 2
			Best Cs match: Cs7g26580.1												Best At match: AT5G06900												Best Cs match: Cs6g06480.1												Psort: PLA,MIT,NUC
78	Cit.36861.1.S1_at	FLA1	Function_At: FLA1 (FASCICLIN-LIKE ARAB INOGALACTAN 1)	0.62	227	1745	429	2346	2196						Best Cs match: Cs4g13780.1									74	Cit.5926.1.S1_at	BGAL1	Function_At: BGAL1 (Beta galactosidase 1)	0.77	162	1006	270	382	1662						Best At match: AT2G01950
			Function_Cs: Fasciclin-like arabinogalactan protein 1									69	Cit.15272.1.S1_s_at	FEI1	Function_At: FEI1 (FEI 1)	0.73	229	302	1242	552	939						Function_Cs: Beta-galactosidase 1												Best Cs match: Cs3g02610.1
			Psort: NUC,CYT,PLA												Function_Cs: BRASSINOSTEROID INSENSITIVE 1-associated receptor kinase 1, putative												Psort: PLA,NUC,CYT									94	Cit.19953.1.S1_at	AtTRS120<br>TRS120	Function_At: FUNCTIONS IN: molecular_function unknown	0.69	235	7345	10246	7827	12717			80	Cit.15381.1.S1_at
			Best At match: AT5G55730												Psort: NA												Best At match: AT3G13750												Function_Cs: Putative uncharacterized protein Sb06g021740
			Best Cs match: Cs4g08750.1												Best At match: AT1G31420												Best Cs match: Cs1g18300.2												Psort: CHL,MIT,PLA
79	Cit.13814.1.S1_at	SBH1	Function_At: SBH1 (SPHINGOID BASE HYDROXYLASE 1)	0.6	229	1020	2053	1460	1378						Best Cs match: Cs3g09490.3									75	Cit.13542.1.S1_s_at	NA	Function_At: unknown protein	0.71	163	22471	11353	4146	18562						Best At match: AT5G11040
			Function_Cs: Sphingoid base hydroxylase 1									70	Cit.17378.1.S1_at	F-box	Function_At: F-box family protein	0.73	230	1870	7484	2236	5809						Function_Cs: Uncharacterized basic helix-loop-helix protein At1g06150												Best Cs match: Cs7g05950.1
			Psort: CHL,CYT,NUC												Function_Cs: F-box protein CPR30												Psort: CHL,NUC,PLA									95	Cit.28881.1.S1_s_at	CYP86A2	Function_At: CYP86A2 (CYTOCHROME P450 86 A2)	0.72	237	1052	6210	940	915			81	Cit.21258.1.S1_at
			Best At match: AT1G69640												Psort: CYT,CHL,PLA												Best At match: AT5G53900												Function_Cs: Cytochrome P450, family 86, subfamily A, polypeptide 4
			Best Cs match: Cs7g16740.1												Best At match: AT4G12560												Best Cs match: Cs1g07650.2												Psort: END,NUC,CHL
80	Cit.3925.1.S1_s_at	nucleolar gar2	Function_At: nucleolar protein gar2-related	0.64	233	1502	268	1504	3541						Best Cs match: Cs8g14670.1									75	Cit.14796.1.S1_at	NA	NA	0.74	163	3753	1820	658	4540						Best At match: AT4G00360
			Function_Cs: Putative uncharacterized protein Sb02g028255									71	Cit.15886.1.S1_at	myc1	Function_At: myc-related transcription factor (MYC1)	0.74	232	933	1374	501	2473			76	Cit.21116.1.S1_s_at	SHM4	Function_At: SHM4 (serine hydroxymethyltransferase 4)	0.71	165	6641	12023	1659	3171						Best Cs match: Cs5g03440.1
			Psort: CYT,NUC,MIT												Function_Cs: Transcription factor GLABRA 3												Function_Cs: Serine hydroxymethyltransferase 2									96	Cit.635.1.S1_at	plastocyanin-like	Function_At: plastocyanin-like domain-containing protein	0.72	239	2610	4288	3314	5204			82	Cit.15119.1.S1_s_at
			Best At match: AT2G42320												Psort: NUC,CHL,CYT												Psort: MIT,CHL,PLA												Function_Cs: Blue copper protein
			Best Cs match: Cs9g14040.1												Best At match: AT4G00480												Best At match: AT4G13930												Psort: NUC,CYT,PLA
81	Cit.6257.1.S1_at	oxidoreductase	Function_At: oxidoreductase family protein	0.62	236	3655	665	4207	13266						Best Cs match: orange1.1t00363.2												Best Cs match: orange1.1t01890.1												Best At match: AT1G22480
			Function_Cs: Glyoxylate reductase									72	Cit.36781.1.S1_s_at	PIP1A	Function_At: PIP1A (PLASMA MEMBRANE INTRINSIC PROTEIN 1A)	0.75	233	2826	15211	1146	5320			77	Cit.12033.1.S1_at	RNase H	Function_At: RNase H domain-containing protein	0.73	168	2923	7038	471	2148						Best Cs match: Cs3g17810.1
			Psort: PLA,CYT,NUC												Function_Cs: Putative uncharacterized protein (Fragment)												Function_Cs: Uncharacterized protein Mb2253c									97	Cit.31482.1.S1_at	zinc finger	NA	0.69	240	6027	19784	4421	1138			83	Cit.4958.1.S1_at
			Best At match: AT2G45630												Psort: PLA,NUC,CHL												Psort: CHL,NUC,CYT									98	Cit.14638.1.S1_at	NA	NA	0.69	241	16689	12435	10888	20332
			Best Cs match: orange1.1t00270.1												Best At match: AT3G61430												Best At match: AT3G01410									99	Cit.21365.1.S1_s_at	ORFB	NA	0.69	249	16586	23029	19735	16931
82	Cit.13692.1.S1_at	lipase	Function_At: GDSL-motif lipase/hydrolase family protein	0.64	237	287	864	252	988						Best Cs match: Cs8g08820.1												Best Cs match: Cs6g20240.2									100	Cit.27418.1.S1_s_at	NA	Function_At: unknown protein	0.76	252	22296	13841	19971	24007
			Function_Cs: Esterase									72	Cit.34966.1.S1_at	proline-rich	NA	0.73	233	1418	9401	253	2218			77	Cit.14030.1.S1_s_at	zinc finger	Function_At: zinc finger (C3HC4-type RING finger) family protein	0.71	168	14243	3613	2585	12707						Function_Cs: Putative uncharacterized protein Sb02g023280
			Psort: EXC,CYT,CHL									73	Cit.17289.1.S1_at	NA	Function_At: NA	0.73	235	707	4487	571	1121						Function_Cs: Putative uncharacterized protein Sb09g019240												Psort: NUC,CHL,CYT									84	Cit.18579.1.S1_at
			Best At match: AT3G26430												Function_Cs: NA												Psort: CHL,CYT,MIT												Best At match: AT1G78110									85	Cit.283.1.S1_x_at
			Best Cs match: Cs3g19620.1												Psort: CHL,NUC,PLA												Best At match: AT5G45290												Best Cs match: Cs3g18430.1									86	Cit.25646.1.S1_s_at
83	Cit.31530.1.S1_at	cytochrome B561	Function_At: cytochrome B561-related	0.6	238	1914	334	1598	1016						Best At match: 0												Best Cs match: orange1.1t03598.3																					87	Cit.2850.1.S1_s_at
			Function_Cs: Cytochrome b561/ferric reductase transmembrane family protein												Best Cs match: Cs6g08350.1									78	Cit.1801.1.S1_at	cinnamoyl-CoA reductase	Function_At: cinnamoyl-CoA reductase family	0.7	169	662	5847	178	890
			Psort: CHL,NUC,CYT									73	Cit.3767.1.S1_at	WAV5	Function_At: AUX1 (AUXIN RESISTANT 1)	0.79	235	406	1148	1137	1507						Function_Cs: NAD dependent epimerase/dehydratase family protein, expressed
			Best At match: AT4G18260												Function_Cs: Putative auxin permease protein 1 (Fragment)												Psort: CSK,CYT,PLA
			Best Cs match: Cs2g03550.1												Psort: PLA,NUC,CYT												Best At match: AT2G02400
84	Cit.24663.1.S1_s_at	FLA2	Function_At: FLA2 (FASCICLIN-LIKE ARABINOGALACTAN 2)	0.62	245	1463	1187	1605	688						Best At match: AT2G38120												Best Cs match: Cs3g01140.1																					88	Cit.7475.1.S1_at
			Function_Cs: Fasciclin-like arabinogalactan protein 2												Best Cs match: Cs6g07990.1									79	Cit.13517.1.S1_at	NA	Function_At: unknown protein	0.7	171	15251	10537	1262	5601															89	Cit.31724.1.S1_at
			Psort: CHL,NUC,VAC									74	Cit.71.1.S1_s_at	NA	Function_At: NA	0.8	237	3480	13409	1125	13396						Function_Cs: PPPDE putative thiol peptidase family protein
			Best At match: AT4G12730												Function_Cs: Photosystem II type I chlorophyll a/b-binding protein (Precursor)												Psort: NA
			Best Cs match: Cs2g19350.1												Psort: CHL,NUC,PLA												Best At match: AT1G47740
84	Cit.16402.1.S1_at	MCA1	Function_At: MCA1 (mid1-complementing activity 1)	0.71	245	544	213	524	1185						Best At match: 0												Best Cs match: Cs3g24520.4
			Function_Cs: Protein MID1-COMPLEMENTING ACTIVITY 1												Best Cs match: Cs2g03780.1									80	Cit.5275.1.S1_s_at	BB2	Function_At: BB (BIG BROTHER)	0.76	172	2183	941	99	1695															90	Cit.20443.1.S1_at
			Psort: PLA,CYT,CHL									75	Cit.37553.1.S1_at	NA	Function_At: unknown protein	0.82	240	1779	7827	651	4081						Function_Cs: E3 ubiquitin ligase BIG BROTHER																					90	Cit.20688.1.S1_s_at
			Best At match: AT4G35920												Function_Cs: Putative uncharacterized protein												Psort: CHL,NUC,MIT
			Best Cs match: Cs1g25850.1												Psort: CHL,CYT,PLA												Best At match: AT3G63530
85	Cit.15922.1.S1_at	RPT3	Function_At: NPH3 (NON-PHOTOTROPIC HYPOCOTYL 3)	0.61	247	1500	914	3146	1255						Best At match: AT4G30845												Best Cs match: Cs2g30000.1
			Function_Cs: Transposon protein, putative, Mutator sub-class, expressed												Best Cs match: Cs4g02180.1									80	Cit.22329.1.S1_at	ECHIA	Function_At: ECHIA (ENOYL-COA HYDRATASE/ISOMERASE A)	0.7	172	4446	12988	2650	5718
			Psort: NA									75	Cit.15385.1.S1_at	ACA9	Function_At: ACA9 (AUTOINHIBITED CA(2+)-ATPASE 9)	0.73	240	3707	16226	765	4086						Function_Cs: Peroxisomal enoyl-CoA hydratase/isomerase family protein																					91	Cit.15702.1.S1_at
			Best At match: AT5G64330												Function_Cs: Calcium-transporting ATPase 9, plasma membrane-type												Psort: NUC,CHL,CYT
			Best Cs match: orange1.1t04233.4												Psort: PLA,END,VAC												Best At match: AT4G16210
86	Cit.26012.1.S1_at	pectinesterase	Function_At: pectinesterase family protein	0.72	249	329	420	207	1649						Best At match: AT3G21180												Best Cs match: Cs9g02160.1
			Function_Cs: Probable pectinesterase/pectinesterase inhibitor 40												Best Cs match: orange1.1t01343.4									81	Cit.6431.1.S1_at	PAR1	NA	0.71	174	8198	1145	862	1999
			Psort: NUC,CHL,PLA									76	Cit.30729.1.S1_at	pectinacetylesterase	Function_At: pectinacetylesterase, putative	0.74	241	964	894	1014	1128			82	Cit.6639.1.S1_at	PPR	Function_At: pentatricopeptide (PPR) repeat-containing protein	0.7	175	16712	12620	2684	13822															92	Cit.7306.1.S1_s_at
			Best At match: AT4G02300												Function_Cs: Putative uncharacterized protein Sb02g040470												Function_Cs: Pentatricopeptide repeat-containing protein, putative
			Best Cs match: Cs5g33450.1												Psort: PLA,CYT,MIT												Psort: NUC,PLA,CHL
87	Cit.23405.1.S1_at	TF	Function_At: DNA binding / transcription factor	0.63	252	4067	204	1530	6448						Best At match: AT3G05910												Best At match: AT1G02150
			Function_Cs: Transcription factor bHLH74												Best Cs match: Cs6g01740.1												Best Cs match: Cs1g03080.1
			Psort: NUC,CYT,PLA									77	Cit.26263.1.S1_at	CYP82C4	Function_At: CYP82C4	0.74	243	1375	9617	338	723			83	Cit.39954.1.S1_at	HYD2	Function_At: FK (FACKEL)	0.7	176	12670	9079	1835	7915															93	Cit.29086.1.S1_at
			Best At match: AT1G10120												Function_Cs: (S)-N-methylcoclaurine 3'-hydroxylase												Function_Cs: Delta(14)-sterol reductase
			Best Cs match: Cs3g16330.1												Psort: CYT,PLA,CHL												Psort: CHL,PLA,MIT
88	Cit.24850.1.S1_s_at	XTH33	Function_At: XTH33	0.6	255	1798	644	634	1133						Best At match: AT4G31940												Best At match: AT3G52940
			Function_Cs: Probable xyloglucan endotransglucosylase/hydrolase protein 33												Best Cs match: Cs3g09090.1												Best Cs match: Cs6g15510.1
			Psort: NUC,CYT,PLA									77	Cit.1560.1.S1_s_at	NA	Function_At: NA	0.74	243	1210	4629	2211	4691			84	Cit.2093.1.S1_s_at	EXPA5	Function_At: EXPA5 (EXPANSIN A5)	0.72	177	5815	397	576	2524															94	Cit.39108.1.S1_at
			Best At match: AT1G10550												Function_Cs: Putative dienelactone hydrolase family protein												Function_Cs: Putative uncharacterized protein PtrEXPA11																					94	Cit.9002.1.S1_at
			Best Cs match: Cs7g08460.1												Psort: CHL,PLA,CYT												Psort: EXC,NUC,MIT
89	Cit.18554.1.S1_at	NA	NA	0.67	259	1485	92	1917	6032						Best At match: 0												Best At match: AT3G29030
90	Cit.14939.1.S1_at	band 7	Function_At: band 7 family protein	0.6	261	101	4870	267	412						Best Cs match: Cs9g05850.1												Best Cs match: Cs6g21460.1
			Function_Cs: Hypersensitive-induced response protein 1									78	Cit.10010.1.S1_at	NA	Function_At: NA	0.72	246	1221	4252	441	2258			84	Cit.5213.1.S1_at	auxin-responsive	Function_At: auxin-responsive family protein	0.76	177	2025	508	201	449
			Psort: CHL,NUC,PLA												Function_Cs: NA												Function_Cs: Auxin-induced protein 15A																					95	Cit.6675.1.S1_at
			Best At match: AT5G62740												Psort: CHL,NUC,MIT												Psort: CHL,NUC,CYT
			Best Cs match: Cs5g04260.2												Best At match: 0												Best At match: AT4G34760
91	Cit.6094.1.S1_s_at	TF	Function_At: transcription regulator	0.64	266	388	248	1742	827						Best Cs match: Cs3g01490.1												Best Cs match: Cs8g08010.1
			Function_Cs: Basic helix-loop-helix (BHLH) DNA-binding family protein									79	Cit.2293.1.S1_s_at	lipase	Function_At: esterase/lipase/thioesterase family protein	0.72	247	121	1456	1029	886			85	Cit.25185.1.S1_at	RLK	Function_At: RLK (Receptor-like kinase)	0.72	178	2067	1464	1344	7440
			Psort: NUC,CYT,CHL												Function_Cs: Putative uncharacterized protein Sb02g036570												Function_Cs: Leucine-rich repeat receptor-like protein kinase (Fragment)																					96	Cit.21179.1.S1_at
			Best At match: AT3G28857												Psort: NUC,MIT,CHL												Psort: PLA,CHL,MIT
			Best Cs match: Cs6g21120.1												Best At match: AT5G19290												Best At match: AT5G67280
91	Cit.26479.1.S1_s_at	SIS	NA	0.61	266	623	557	523	3763						Best Cs match: Cs7g25600.1												Best Cs match: Cs1g22300.1
92	Cit.9662.1.S1_at	GRF5	Function_At: GRF5 (GENERAL REGULATORY FACTOR 5)	0.66	273	543	287	680	1985			80	Cit.37267.1.S1_at	RALFL32	Function_At: RALFL32 (ralf-like 32)	0.75	249	1569	5347	1452	6960			86	Cit.30716.1.S1_s_at	gibberellin-responsive	Function_At: gibberellin-responsive protein, putative	0.74	180	4661	1165	747	2210
			Function_Cs: 14-3-3-like protein												Function_Cs: Putative uncharacterized protein At4g14010 (Fragment)												Function_Cs: Putative uncharacterized protein Sb02g024660																					97	Cit.13938.1.S1_at
			Psort: NUC,CYT,PLA												Psort: CHL,NUC,PLA												Psort: EXC,PLA,NUC
			Best At match: AT5G16050												Best At match: AT4G14010												Best At match: AT1G74670
			Best Cs match: Cs6g18830.1												Best Cs match: orange1.1t01872.1												Best Cs match: Cs5g10680.1
93	Cit.22545.1.S1_s_at	NA	Function_At: FUNCTIONS IN: molecular_function unknown	0.64	274	612	1019	755	6750			81	Cit.22736.1.S1_at	AtSWEET17<br>SWEET17	Function_At: INVOLVED IN: biological_process unknown	0.73	250	1928	5643	467	2521			87	Cit.16792.1.S1_at	ATRR4	Function_At: ARR9 (RESPONSE REGULATOR 9)	0.72	183	3132	9815	355	3928
			Function_Cs: Putative involved in polyketide (Linear poly-beta-ketones) synthesis												Function_Cs: Bidirectional sugar transporter SWEET17												Function_Cs: Two-component system sensor histidine kinase/response regulator, putative																					98	Cit.34677.1.S1_at
			Psort: CHL,CYT,NUC												Psort: PLA,CHL,NUC												Psort: NUC,CYT,MIT
			Best At match: AT1G02475												Best At match: AT4G15920												Best At match: AT3G57040
			Best Cs match: orange1.1t01746.1												Best Cs match: Cs9g04180.1												Best Cs match: Cs3g19780.1
94	Cit.15680.1.S1_at	CYP77A4	Function_At: CYP77A4	0.62	275	180	1002	857	1326			82	Cit.8908.1.S1_s_at	TIP2;1	Function_At: DELTA-TIP	0.72	252	1864	14241	474	990			88	Cit.6438.1.S1_at	AtGXMT1<br>GXM1GXMT1	Function_At: unknown protein	0.7	184	255	889	8	1331
			Function_Cs: Cytochrome P450 77A3												Function_Cs: Aquaporin TIP2-1												Function_Cs: Putative uncharacterized protein At4g09990 (Fragment)																					99	Cit.11530.1.S1_at
			Psort: NUC,END,CYT												Psort: VAC,PLA,CHL												Psort: NUC,CHL,CYT
			Best At match: AT5G04660												Best At match: AT3G16240												Best At match: AT1G33800
			Best Cs match: orange1.1t01519.1												Best Cs match: Cs1g15440.1												Best Cs match: Cs5g18370.1
94	Cit.37525.1.S1_at	NA	NA	0.59	275	424	854	1490	3420			83	Cit.13106.1.S1_s_at	OBP4	Function_At: OBP4	0.72	253	24	281	343	930			89	Cit.11925.1.S1_at	NA	Function_At: FUNCTIONS IN: molecular_function unknown	0.72	185	7819	9715	3827	15150
95	Cit.4177.1.S1_at	lipase	Function_At: GDSL-motif lipase/hydrolase family protein	0.59	277	219	2693	418	647						Function_Cs: Putative uncharacterized protein At5g65590 (Fragment)												Function_Cs: Putative uncharacterized protein At5g62200 (Fragment)																					100	Cit.26263.1.S1_at
			Function_Cs: GDSL esterase/lipase At3g48460												Psort: NUC,CYT,CHL												Psort: PLA,CHL,CYT
			Psort: EXC,NUC,VAC												Best At match: AT5G60850												Best At match: AT2G41475
			Best At match: AT3G48460												Best Cs match: Cs7g25800.1												Best Cs match: Cs4g17830.2
			Best Cs match: Cs5g06720.1									84	Cit.10353.1.S1_at	CYP98A3	NA	0.72	254	2516	12267	450	3934			90	Cit.308.1.S1_at	NA	Function_At: NA	0.72	186	710	946	212	1197
96	Cit.30218.1.S1_at	MYB32	Function_At: AtMYB32 (myb domain protein 32)	0.59	278	2289	897	2132	20640			85	Cit.761.1.S1_x_at	CXE5	Function_At: AtCXE5 (Arabidopsis thaliana carboxyesterase 5)	0.72	255	40	67	364	729						Function_Cs: Adipocyte plasma membrane-associated protein
			Function_Cs: Myb-related protein 308												Function_Cs: A/G-specific adenine glycosylase muty, putative												Psort: CHL,CYT,PLA
			Psort: NUC,CHL,CYT												Psort: CHL,NUC,PLA												Best At match: 0
			Best At match: AT4G34990												Best At match: AT1G49660												Best Cs match: Cs7g20260.1
			Best Cs match: Cs8g02740.1												Best Cs match: Cs5g33920.1									90	Cit.1989.1.S1_at	JP630	Function_At: JP630	0.72	186	13052	11081	2161	17417
97	Cit.7051.1.S1_at	NA	NA	0.69	280	630	264	1207	10843			86	Cit.15492.1.S1_at	POT	Function_At: proton-dependent oligopeptide transport (POT) family protein	0.72	256	1906	10965	1028	2580						Function_Cs: Polygalacturonase non-catalytic subunit AroGP2, putative
97	Cit.16305.1.S1_at	NCED4	Function_At: NCED4 (NINE-CIS-EPOXYCAROTENOID DIOXYGENASE 4)	0.61	280	2462	765	2416	14525						Function_Cs: Proton-dependent oligopeptide transport family protein												Psort: MIT,CYT,NUC
			Function_Cs: Probable carotenoid cleavage dioxygenase 4, chloroplastic												Psort: NA												Best At match: AT1G23760
			Psort: CHL,CYT,NUC												Best At match: AT5G13400												Best Cs match: Cs7g08620.1
			Best At match: AT4G19170												Best Cs match: Cs8g10860.2									91	Cit.5534.1.S1_s_at	annexin	Function_At: annexin, putative	0.7	187	4017	1576	1564	8146
			Best Cs match: Cs7g14820.1									87	Cit.11501.1.S1_at	LHCB3*1	Function_At: LHCB3 (LIGHT-HARVESTING CHLOROPHYLL B-BINDING PROTEIN 3)	0.75	257	1100	1211	591	3652						Function_Cs: Putative uncharacterized protein Sb02g024090
98	Cit.6670.1.S1_at	GH9B7	Function_At: AtGH9B7 (Arabidopsis thaliana glycosyl hydrolase 9B7)	0.7	281	487	147	99	2356						Function_Cs: Chlorophyll a-b binding protein 13, chloroplastic												Psort: PLA,CHL,NUC
			Function_Cs: Endoglucanase 10												Psort: CHL,NUC,MIT												Best At match: AT5G12380
			Psort: MIT,PLA,CHL												Best At match: AT5G54270												Best Cs match: Cs5g26910.1
			Best At match: AT1G75680												Best Cs match: Cs1g06360.1									92	Cit.29240.1.S1_at	FLS	Function_At: FLS (FLAVONOL SYNTHASE)	0.73	188	24390	22590	3629	23415
			Best Cs match: Cs3g25940.1									88	Cit.2704.1.S1_s_at	lipase	Function_At: GDSL-motif lipase/hydrolase family protein	0.76	258	1147	2472	1065	6310						Function_Cs: Flavonol synthase/flavanone 3-hydroxylase
99	Cit.7685.1.S1_at	SDR	Function_At: short-chain dehydrogenase/reductase (SDR) family protein	0.59	282	839	1153	531	5431						Function_Cs: Putative Anter-specific proline-rich protein APG												Psort: CYT,NUC,PLA
			Function_Cs: Rossmann-fold NAD(P)-binding domain-containing protein												Psort: CHL,CYT,NUC												Best At match: AT5G08640
			Psort: CHL,NUC,CYT												Best At match: AT2G04570												Best Cs match: Cs1g19280.1
			Best At match: AT5G02540												Best Cs match: Cs2g20400.1									93	Cit.13164.1.S1_at	CYCP1;1	Function_At: CYCP1	0.76	189	1723	1354	91	583
			Best Cs match: Cs6g06060.1									89	Cit.26191.1.S1_s_at	protease	Function_At: aspartyl protease family protein	0.76	259	1867	3678	1729	3699						Function_Cs: Nuc-1 negative regulatory protein preg, putative
100	Cit.26282.1.S1_at	aldo/	Function_At: aldo/keto reductase family protein	0.59	283	1955	1833	2002	451						Function_Cs: Putative uncharacterized protein Sb06g018170												Psort: NA
		keto reductase	Function_Cs: Auxin-induced protein PCNT115												Psort: CHL,NUC,PLA												Best At match: AT3G63120
			Psort: CHL,CYT,NUC												Best At match: AT3G52500												Best Cs match: Cs5g31280.5
			Best At match: AT1G60730												Best Cs match: Cs6g13860.1									93	Cit.37286.1.S1_at	nuclease	Function_At: exonuclease/ nucleic acid binding / zinc ion binding	0.72	189	1094	3109	437	3730
			Best Cs match: Cs9g07690.1									90	Cit.21955.1.S1_s_at	lipase	Function_At: lipase class 3 family protein	0.72	264	564	6677	536	3736						Function_Cs: RNA exonuclease 4
															Function_Cs: Sn1-specific diacylglycerol lipase alpha												Psort: CHL,NUC,PLA
															Psort: CHL,NUC,PLA												Best At match: AT3G27970
															Best At match: AT4G16070												Best Cs match: Cs5g31740.1
															Best Cs match: Cs9g03770.1									94	Cit.18581.1.S1_s_at	enzyme inhibitor/<br> pectinesterase	Function_At: enzyme inhibitor/ pectinesterase	0.7	191	1204	11584	51	1633
												91	Cit.14764.1.S1_at	chaperonin	Function_At: chaperone protein dnaJ-related	0.82	267	1227	1957	787	3962						Function_Cs: Pectinesterase/pectinesterase inhibitor PPE8B
															Function_Cs: Putative uncharacterized protein Sb06g018690												Psort: NUC,CHL,MIT
															Psort: CHL,MIT,PLA												Best At match: AT4G33220
															Best At match: AT1G75690												Best Cs match: Cs4g06650.1
															Best Cs match: Cs3g25980.1									95	Cit.5427.1.S1_at	zinc finger	NA	0.7	195	16978	2857	882	7284
												92	Cit.28486.1.S1_at	LRR	Function_At: leucine-rich repeat family protein	0.74	268	30	252	86	308			96	Cit.15373.1.S1_at	biotin/<br>lipoyl attachment	Function_At: biotin/lipoyl attachment domain-containing protein	0.7	196	3005	2193	403	1212
															Function_Cs: DNA-damage-repair/toleration protein DRT100												Function_Cs: Biotin carboxyl carrier protein of acetyl-CoA carboxylase, putative
															Psort: PLA,CHL,NUC												Psort: CHL,NUC,PLA
															Best At match: AT4G03010												Best At match: AT3G56130
															Best Cs match: Cs5g32150.1												Best Cs match: Cs7g30370.3
												93	Cit.38122.1.S1_at	NA	Function_At: unknown protein	0.78	272	1371	2816	422	3752			97	Cit.9000.1.S1_s_at	ROPGEF14	Function_At: ROPGEF14	0.74	199	71	2084	188	1383
															Function_Cs: Senescence-inducible chloroplast stay-green protein 1												Function_Cs: Glutathione S-transferase DHAR2
															Psort: CHL,NUC,PLA												Psort: CHL,NUC,PLA
															Best At match: AT1G44000												Best At match: AT1G31650
															Best Cs match: Cs3g20450.1												Best Cs match: Cs7g28340.1
												94	Cit.5328.1.S1_at	KCS2	Function_At: KCS2 (3-KETOACYL-COA SYNTHASE 2)	0.74	275	1405	6666	1324	3910			98	Cit.14463.1.S1_at	TMK1	Function_At: TMK1 (TRANSMEMBRANE KINASE 1)	0.7	200	888	1837	431	761
															Function_Cs: 3-ketoacyl-CoA synthase 11												Function_Cs: Receptor-like protein kinase-like protein (Fragment)
															Psort: PLA,MIT,EXC												Psort: MIT,PLA,NUC
															Best At match: AT1G04220												Best At match: AT1G66150
															Best Cs match: Cs9g07920.1												Best Cs match: orange1.1t04304.2
												95	Cit.5278.1.S1_at	GPAT8	Function_At: GPAT8 (glycerol-3-phosphate acyltransferase 8)	0.72	276	1257	6803	550	620			99	Cit.18653.1.S1_at	NA	NA	0.71	201	1904	1136	709	2794
															Function_Cs: Phospholipid/glycerol acyltransferase family protein									99	Cit.10917.1.S1_at	NA	Function_At: unknown protein	0.75	201	9765	2214	985	4803
															Psort: MIT,PLA,CHL												Function_Cs: Putative uncharacterized protein At1g65295 (Fragment)
															Best At match: AT4G00400												Psort: MIT,CHL,NUC
															Best Cs match: orange1.1t00375.1												Best At match: AT1G65295
												96	Cit.4669.1.S1_at	CIB1	Function_At: CIB1 (CRYPTOCHROME-INTERACTING BASIC-HELIX-LOOP-HELIX 1)	0.78	277	2309	12584	1277	1746						Best Cs match: Cs6g02540.1
															Function_Cs: Putative basic helix-loop-helix protein BHLH7									100	Cit.9596.1.S1_s_at	COB	Function_At: COB (COBRA)	0.7	202	3741	11889	669	2467
															Psort: NUC,CYT,CHL												Function_Cs: Putative uncharacterized protein Sb02g038720
															Best At match: AT4G34530												Psort: MIT,CHL,CYT
															Best Cs match: Cs2g16420.1												Best At match: AT5G60920
												97	Cit.7728.1.S1_at	TIR1	Function_At: TIR1 (TRANSPORT INHIBITOR RESPONSE 1)	0.74	279	3346	6522	6180	13395						Best Cs match: Cs5g12210.1
															Function_Cs: NA
															Psort: CHL,MIT,NUC
															Best At match: AT3G62980
															Best Cs match: Cs5g22725.1
												98	Cit.29646.1.S1_s_at	hydrolase	Function_At: catalytic/ cation binding / hydrolase, hydrolyzing O-glycosyl compounds	0.74	280	50	131	384	824
															Function_Cs: Glucan endo-1,3-beta-glucosidase 1
															Psort: NUC,MIT,EXC
															Best At match: AT1G11820
															Best Cs match: Cs2g02970.1
												99	Cit.19332.1.S1_at	LBD21	Function_At: LBD21 (LOB DOMAIN-CONTAINING PROTEIN 21)	0.72	281	3	28	781	901
															Function_Cs: NA
															Psort: NUC,CHL,PLA
															Best At match: AT3G11090
															Best Cs match: Cs5g18180.1
												99	Cit.15146.1.S1_at	FAD-binding	Function_At: FAD-binding domain-containing protein	0.73	281	1663	4538	858	5318
															Function_Cs: FAD linked oxidase, N-terminal
															Psort: NA
															Best At match: AT1G30700
															Best Cs match: Cs3g10950.2
												100	Cit.24517.1.S1_at	CYP706A6	NA	0.72	282	1762	5249	1025	2045
[truncated: 8 more columns]

## Sheet: Table S4
Rank	Target	symbol	Function	PCC	Citrus	Csin	Fruit	Stress	Leaf			Rank	Target	symbol	Function	PCC	Csin	Citrus	Fruit	Stress	Leaf			Rank	Target	symbol	Function	PCC	Fruit	Stress	Leaf	Citrus	Csin			Rank	Target	symbol	Function	PCC	Leaf	Stress	Fruit	Citrus	Csin			Rank	Target
1	Cit.23640.1.S1_s_at	GME	NA	0.96	1	1	1	1	1			1	Cit.23640.1.S1_s_at	GME	NA	0.97	1	1	1	1	1			1	Cit.23640.1.S1_s_at	GME	NA	0.96	1	1	1	1	1			1	Cit.23640.1.S1_s_at	GME	NA	0.98	1	1	1	1	1			1	Cit.23640.1.S1_s_at
2	Cit.19332.1.S1_at	LBD21	Function_At: LBD21 (LOB DOMAIN-CONTAINING PROTEIN 21)	0.77	5	90	10	525	503			2	Cit.7984.1.S1_at	GME	Function_At: GME (GDP-D-MANNOSE 3',5'-EPIMERASE)	0.95	2	1897	13348	2	2			2	Cit.15190.1.S1_at	glycosyl transferase 17	Function_At: glycosyl transferase family 17 protein	0.82	5	18418	7117	3259	18960			2	Cit.7984.1.S1_at	GME	Function_At: GME (GDP-D-MANNOSE 3',5'-EPIMERASE)	0.92	2	2	13348	1897	2			2	Cit.7984.1.S1_at
			Function_Cs: NA												Function_Cs: GDP-mannose 3,5-epimerase 1												Function_Cs: Acetylglucosaminyltransferase/ transferase, transferring glycosyl groups												Function_Cs: GDP-mannose 3,5-epimerase 1
			Psort: NUC,CHL,PLA												Psort: NUC,CYT,PLA												Psort: NA												Psort: NUC,CYT,PLA
			Best At match: AT3G11090												Best At match: AT5G28840												Best At match: AT2G13290												Best At match: AT5G28840
			Best Cs match: Cs5g18180.1												Best Cs match: Cs3g10840.1												Best Cs match: Cs4g18220.2												Best Cs match: Cs3g10840.1
3	Cit.28678.1.S1_at	OBP4	Function_At: OBP4	0.74	6	663	46	206	75			3	Cit.1115.1.S1_s_at	aldo/<br>keto reductase	Function_At: aldo/keto reductase, putative	0.85	10	12489	25161	1125	135			3	Cit.19332.1.S1_at	LBD21	Function_At: LBD21 (LOB DOMAIN-CONTAINING PROTEIN 21)	0.86	10	525	503	5	90			3	Cit.22561.1.S1_at	sulfotransferase	Function_At: sulfotransferase family protein	0.83	6	5	2850	697	187			3	Cit.22561.1.S1_at
			Function_Cs: Putative uncharacterized protein At5g65590 (Fragment)												Function_Cs: NAD(P)H-dependent 6'-deoxychalcone synthase												Function_Cs: NA												Function_Cs: Flavonol sulfotransferase-like
			Psort: NUC,CYT,CHL												Psort: NUC,PLA,CYT												Psort: NUC,CHL,PLA												Psort: CYT,PLA,NUC
			Best At match: AT5G60850												Best At match: AT1G59960												Best At match: AT3G11090												Best At match: AT3G45070
			Best Cs match: Cs7g25800.1												Best Cs match: orange1.1t02573.2												Best Cs match: Cs5g18180.1												Best Cs match: Cs7g11940.1
4	Cit.15152.1.S1_at	NA	Function_At: LOCATED IN: cellular_component unknown	0.75	12	535	14	283	1057			4	Cit.16855.1.S1_at	NA	Function_At: unknown protein	0.85	11	931	2770	272	316			4	Cit.15152.1.S1_at	NA	Function_At: LOCATED IN: cellular_component unknown	0.79	14	283	1057	12	535			4	Cit.38050.1.S1_at	ST	Function_At: ST	0.83	7	35	2747	829	461			4	Cit.30238.1.S1_at
			Function_Cs: Alpha/beta-hydrolase domain-containing protein												Function_Cs: Putative uncharacterized protein Sb01g009520												Function_Cs: Alpha/beta-hydrolase domain-containing protein												Function_Cs: Flavonol sulfotransferase-like
			Psort: NUC,MIT,EXC												Psort: CHL,PLA,MIT												Psort: NUC,MIT,EXC												Psort: CYT,PLA,NUC
			Best At match: AT5G50890												Best At match: AT2G25737												Best At match: AT5G50890												Best At match: AT2G03760
			Best Cs match: Cs7g17450.1												Best Cs match: Cs1g23990.1												Best Cs match: Cs7g17450.1												Best Cs match: Cs7g11940.1
5	Cit.14109.1.S1_s_at	hydrolase	Function_At: hydrolase, alpha/beta fold family protein	0.77	13	50	90	562	1234			5	Cit.23435.1.S1_s_at	MYB91	Function_At: AS1 (ASYMMETRIC LEAVES 1)	0.85	14	256	476	436	292			5	Cit.7155.1.S1_at	ISA1	NA	0.83	15	6368	7249	845	2946			5	Cit.8972.1.S1_s_at	SLR	Function_At: IAA14 (INDOLE-3-ACETIC ACID INDUCIBLE 14)	0.82	10	7408	4336	4427	12798			5	Cit.19564.1.S1_at
			Function_Cs: Putative uncharacterized protein F24B22.200 (Fragment)												Function_Cs: Transcription factor AS1									6	Cit.13620.1.S1_at	enzyme inhibitor/<br> pectinesterase	Function_At: enzyme inhibitor/ pectinesterase	0.81	16	1692	9984	55	2912						Function_Cs: Indole-3-acetic acid 14 transcription factor like
			Psort: NUC,CYT,EXC												Psort: NUC,CYT,MIT												Function_Cs: Pectinesterase/pectinesterase inhibitor PPE8B												Psort: NUC,CYT,MIT
			Best At match: AT2G36290												Best At match: AT2G37630												Psort: NUC,CHL,MIT												Best At match: AT4G14550
			Best Cs match: Cs7g20560.2												Best Cs match: Cs6g06480.1												Best At match: AT4G33220												Best Cs match: Cs1g13960.1
6	Cit.6438.1.S1_at	AtGXMT1	Function_At: unknown protein	0.7	15	1541	163	384	1458			6	Cit.9002.1.S1_at	NA	Function_At: FUNCTIONS IN: molecular_function unknown	0.87	16	1428	10878	388	182						Best Cs match: Cs4g06650.1									6	Cit.25188.1.S1_s_at	ceramidase	Function_At: ceramidase family protein	0.82	11	6740	13664	5337	2825			6	Cit.28486.1.S1_at
		GXM1GXMT1	Function_Cs: Putative uncharacterized protein At4g09990 (Fragment)												Function_Cs: Putative uncharacterized protein Sb01g018095 (Fragment)									7	Cit.19396.1.S1_s_at	NA	Function_At: Encodes a Gibberellin-regulated GASA/GAST/Snakin family protein	0.8	19	3202	1294	898	1647						Function_Cs: Neutral ceramidase
			Psort: NUC,CHL,CYT												Psort: NUC,CHL,PLA												Function_Cs: NA												Psort: CHL,PLA,NUC
			Best At match: AT1G33800												Best At match: AT5G53750												Psort: NUC,CHL,PLA												Best At match: AT2G38010
			Best Cs match: Cs5g18370.1												Best Cs match: Cs2g06270.1												Best At match: AT3G10185												Best Cs match: Cs8g19670.1
7	Cit.35675.1.S1_at	NTL1	Function_At: ATNRT1:2 (ARABIDOPSIS THALIANA NITRATE TRANSPORTER 1:2)	0.69	24	27	571	509	42			7	Cit.6971.1.S1_at	LACS9	Function_At: LACS9 (LONG CHAIN ACYL-COA SYNTHETASE 9)	0.86	17	419	4544	239	994						Best Cs match: orange1.1t00730.1									7	Cit.21506.1.S1_s_at	NA	NA	0.83	18	2342	8978	2519	868			7	Cit.23259.1.S1_s_at
			Function_Cs: Nitrate transporter 1.2												Function_Cs: cDNA FLJ13129 fis, clone NT2RP3002969, highly similar to Long-chain-fatty-acid--CoA ligase 3 (EC 6.2.1.3)									8	Cit.10687.1.S1_at	EXPA4	Function_At: ATEXPA4 (ARABIDOPSIS THALIANA EXPANSIN A4)	0.8	20	7249	5548	1237	8657			8	Cit.21389.1.S1_at	NA	NA	0.79	30	3509	13519	4549	2002
			Psort: CHL,PLA,NUC												Psort: CHL,CYT,NUC												Function_Cs: Expansin-A4									9	Cit.28142.1.S1_s_at	CYP90D1	Function_At: CYP90D1	0.79	31	875	22213	17800	10569
			Best At match: AT1G69850												Best At match: AT1G77590												Psort: CYT,PLA,EXC												Function_Cs: Cytochrome P450 probable 6-deoxoteasterone to 3-dehydro 6-deoxoteasterone or teasterone to 3-dehydro teasterone
			Best Cs match: Cs5g04280.1												Best Cs match: Cs3g19600.1												Best At match: AT2G39700												Psort: CHL,NUC,PLA
8	Cit.25096.1.S1_at	ATN1	Function_At: ATN1	0.68	25	539	759	53	161			8	Cit.15870.1.S1_at	CAX3	Function_At: CAX3 (CATION EXCHANGER 3)	0.83	25	508	550	431	494						Best Cs match: Cs6g06530.1												Best At match: AT3G13730									8	Cit.13908.1.S1_at
			Function_Cs: Serine/threonine-protein kinase HT1												Function_Cs: Vacuolar cation/proton exchanger 3									9	Cit.14030.1.S1_s_at	zinc finger	Function_At: zinc finger (C3HC4-type RING finger) family protein	0.77	28	16065	5056	2572	12372						Best Cs match: Cs1g18360.1
			Psort: PLA,NUC,CYT												Psort: CHL,VAC,PLA												Function_Cs: Putative uncharacterized protein Sb09g019240									10	Cit.4958.1.S1_at	NA	Function_At: unknown protein	0.85	37	70	1032	101	78
			Best At match: AT3G27560												Best At match: AT3G51860												Psort: CHL,CYT,MIT												Function_Cs: Putative uncharacterized protein Sb06g033960
			Best Cs match: Cs2g27230.1												Best Cs match: Cs8g20150.1												Best At match: AT5G45290												Psort: NUC,CHL,CYT
8	Cit.29646.1.S1_s_at	hydrolase	Function_At: catalytic/ cation binding / hydrolase, hydrolyzing O-glycosyl compounds	0.74	25	147	76	259	771			9	Cit.38688.1.S1_at	NA	Function_At: unknown protein	0.83	26	718	1374	188	130						Best Cs match: orange1.1t03598.3												Best At match: AT1G21830									9	Cit.2712.1.S1_s_at
			Function_Cs: Glucan endo-1,3-beta-glucosidase 1												Function_Cs: Putative uncharacterized protein Sb01g009520									10	Cit.6443.1.S1_at	NA	Function_At: unknown protein	0.83	29	91	574	260	657						Best Cs match: Cs3g19610.1
			Psort: NUC,MIT,EXC												Psort: CHL,PLA,MIT												Function_Cs: Putative uncharacterized protein Sb01g049210									10	Cit.18242.1.S1_at	NA	NA	0.79	37	1686	11471	2305	459
			Best At match: AT1G11820												Best At match: AT2G25737												Psort: CYT,END,VAC									11	Cit.15447.1.S1_at	ATNUDT13<br>ATNUDX13NUDX13	Function_At: ATNUDX13 (ARABIDOPSIS THALIANA NUDIX HYDROLASE HOMOLOG 13)	0.78	39	1119	16578	2770	1063
			Best Cs match: Cs2g02970.1												Best Cs match: Cs1g23990.1												Best At match: AT1G65900												Function_Cs: Nudix hydrolase 13, mitochondrial
9	Cit.38373.1.S1_at	NA	Function_At: unknown protein	0.72	33	41	92	237	1528			10	Cit.35675.1.S1_at	NTL1	Function_At: ATNRT1:2 (ARABIDOPSIS THALIANA NITRATE TRANSPORTER 1:2)	0.83	27	24	571	509	42						Best Cs match: Cs6g15950.1												Psort: NA									9	Cit.6443.1.S1_s_at
			Function_Cs: Putative uncharacterized protein Sb07g004270												Function_Cs: Nitrate transporter 1.2									11	Cit.29534.1.S1_s_at	SIP1A	Function_At: SIP1A (SMALL AND BASIC INTRINSIC PROTEIN 1A)	0.79	30	1636	2130	75	3198						Best At match: AT3G26690
			Psort: CHL,NUC,PLA												Psort: CHL,PLA,NUC												Function_Cs: Putative uncharacterized protein Sb01g036970												Best Cs match: Cs2g14760.2
			Best At match: AT3G07510												Best At match: AT1G69850												Psort: NUC,CHL,CYT									12	Cit.17047.1.S1_at	NA	Function_At: NA	0.81	40	18097	16334	11425	7122
			Best Cs match: Cs2g18010.1												Best Cs match: Cs5g04280.1												Best At match: AT3G04090												Function_Cs: Putative uncharacterized protein orf121-a-ct
10	Cit.36991.1.S1_at	TBL23	Function_At: unknown protein	0.67	36	480	329	928	1509			11	Cit.6831.1.S1_at	PGP13	Function_At: PGP13 (P-GLYCOPROTEIN 13)	0.84	29	1086	12899	256	130						Best Cs match: Cs3g01900.1												Psort: CHL,NUC,MIT									10	Cit.10824.1.S1_at
			Function_Cs: Putative uncharacterized protein Sb09g006930												Function_Cs: ABC transporter B family member 13									12	Cit.17071.1.S1_s_at	NA	Function_At: unknown protein	0.78	31	10735	1088	1707	7988						Best At match: 0
			Psort: PLA,CHL,MIT												Psort: PLA,CHL,VAC												Function_Cs: Putative uncharacterized protein												Best Cs match: Cs4g14960.1
			Best At match: AT4G11090												Best At match: AT1G27940												Psort: CHL,PLA,END									13	Cit.325.1.S1_at	transferase	Function_At: transferase family protein	0.8	41	5803	13988	6505	11648
			Best Cs match: Cs5g02500.1												Best Cs match: Cs3g26380.1												Best At match: AT3G06890												Function_Cs: Putative uncharacterized protein Sb01g008360
11	Cit.13106.1.S1_s_at	OBP4	Function_At: OBP4	0.71	45	338	285	665	760			12	Cit.13939.1.S1_at	HEMA1	Function_At: HEMA1	0.83	35	586	4885	771	2967						Best Cs match: Cs9g04260.1												Psort: CHL,NUC,CYT									11	Cit.38050.1.S1_at
			Function_Cs: Putative uncharacterized protein At5g65590 (Fragment)												Function_Cs: Glutamyl-tRNA reductase 1, chloroplastic									13	Cit.3648.1.S1_at	DES-1-LIKE	Function_At: DES-1-LIKE	0.77	34	8087	3000	2326	4769						Best At match: AT4G29250
			Psort: NUC,CYT,CHL												Psort: CHL,NUC,CYT												Function_Cs: Sphingolipid delta(4)-desaturase DES1												Best Cs match: Cs3g10550.1
			Best At match: AT5G60850												Best At match: AT1G58290												Psort: PLA,MIT,CYT									14	Cit.35675.1.S1_at	NTL1	Function_At: ATNRT1:2 (ARABIDOPSIS THALIANA NITRATE TRANSPORTER 1:2)	0.78	42	509	571	24	27
			Best Cs match: Cs7g25800.1												Best Cs match: Cs3g16730.2												Best At match: AT4G04930												Function_Cs: Nitrate transporter 1.2
12	Cit.28486.1.S1_at	LRR	Function_At: leucine-rich repeat family protein	0.67	54	125	476	21	230			12	Cit.13868.1.S1_at	SLR	Function_At: IAA14 (INDOLE-3-ACETIC ACID INDUCIBLE 14)	0.82	35	685	4578	79	115						Best Cs match: Cs2g06240.1												Psort: CHL,PLA,NUC									12	Cit.27666.1.S1_at
			Function_Cs: DNA-damage-repair/toleration protein DRT100												Function_Cs: Indole-3-acetic acid 14 transcription factor like									13	Cit.6431.1.S1_at	PAR1	NA	0.78	34	6340	952	509	1278						Best At match: AT1G69850
			Psort: PLA,CHL,NUC												Psort: NUC,CYT,CHL									14	Cit.17421.1.S1_at	pectinesterase	Function_At: pectinesterase family protein	0.78	35	2621	4687	83	3698						Best Cs match: Cs5g04280.1
			Best At match: AT4G03010												Best At match: AT4G14550												Function_Cs: Pectinesterase/pectinesterase inhibitor PPE8B									15	Cit.2890.1.S1_s_at	TT6	Function_At: F3H (FLAVANONE 3-HYDROXYLASE)	0.78	43	20443	2707	10719	22125
			Best Cs match: Cs5g32150.1												Best Cs match: Cs9g08110.2												Psort: NUC,CHL,MIT												Function_Cs: Mutant protein of flavanone-3-hydroxylase
13	Cit.13620.1.S1_at	enzyme inhibitor/	Function_At: enzyme inhibitor/ pectinesterase	0.68	55	2912	16	1692	9984			13	Cit.22262.1.S1_at	MYB85	Function_At: MYB85 (myb domain protein 85)	0.82	38	1559	10747	343	235						Best At match: AT3G43270												Psort: CYT,CHL,NUC									13	Cit.31724.1.S1_at
		pectinesterase	Function_Cs: Pectinesterase/pectinesterase inhibitor PPE8B												Function_Cs: Putative uncharacterized protein Sb02g024260												Best Cs match: Cs4g06650.1												Best At match: AT3G51240
			Psort: NUC,CHL,MIT												Psort: NUC,MIT,END									15	Cit.13626.1.S1_at	kinase	Function_At: leucine-rich repeat transmembrane protein kinase, putative	0.79	39	615	2806	61	1235						Best Cs match: Cs1g25280.1
			Best At match: AT4G33220												Best At match: AT4G22680												Function_Cs: Leucine-rich repeat receptor-like protein kinase (Fragment)									16	Cit.40284.1.S1_at	YCF10	NA	0.84	46	1793	14061	2566	380
			Best Cs match: Cs4g06650.1												Best Cs match: Cs9g14240.1												Psort: PLA,NUC,CHL									17	Cit.17508.1.S1_at	auxin efflux carrier	Function_At: auxin efflux carrier family protein	0.79	49	2445	19553	4237	2699
14	Cit.13626.1.S1_at	kinase	Function_At: leucine-rich repeat transmembrane protein kinase, putative	0.72	61	1235	39	615	2806			14	Cit.38373.1.S1_at	NA	Function_At: unknown protein	0.84	41	33	92	237	1528						Best At match: AT5G67200												Function_Cs: Auxin efflux carrier component, auxin transport protein									14	Cit.25096.1.S1_at
			Function_Cs: Leucine-rich repeat receptor-like protein kinase (Fragment)												Function_Cs: Putative uncharacterized protein Sb07g004270												Best Cs match: orange1.1t04063.1												Psort: NUC,PLA,CYT
			Psort: PLA,NUC,CHL												Psort: CHL,NUC,PLA									16	Cit.38368.1.S1_at	CYCP4;1	Function_At: CYCP4	0.78	40	2948	880	656	1141						Best At match: AT5G01990
			Best At match: AT5G67200												Best At match: AT3G07510												Function_Cs: Nuc-1 negative regulatory protein preg, putative												Best Cs match: Cs6g10480.1
			Best Cs match: orange1.1t04063.1												Best Cs match: Cs2g18010.1												Psort: NUC,CHL,CYT									18	Cit.30246.1.S1_at	CXE18	Function_At: AtCXE18 (Arabidopsis thaliana carboxyesterase 18)	0.8	51	4129	24433	16476	16525
14	Cit.19571.1.S1_s_at	dirigent	Function_At: disease resistance-responsive protein-related / dirigent protein-related	0.66	61	3112	342	1848	2166			15	Cit.9223.1.S1_at	LHCB5	Function_At: LHCB5 (LIGHT HARVESTING COMPLEX OF PHOTOSYSTEM II 5)	0.89	42	2102	8835	914	7721						Best At match: AT2G44740												Function_Cs: Probable carboxylesterase 18									15	Cit.27402.1.S1_at
			Function_Cs: Disease resistance response protein 206												Function_Cs: Chlorophyll a-b binding protein CP26, chloroplastic												Best Cs match: Cs1g03070.1												Psort: CHL,PLA,MIT
			Psort: NUC,CYT,MIT												Psort: CHL,NUC,PLA									17	Cit.31163.1.S1_at	39295	Function_At: FUNCTIONS IN: molecular_function unknown	0.76	41	3213	18961	316	3633						Best At match: AT5G23530
			Best At match: AT1G58170												Best At match: AT4G10340												Function_Cs: Putative uncharacterized protein At5g17620 (Fragment)												Best Cs match: Cs5g19160.1
			Best Cs match: orange1.1t02077.1												Best Cs match: Cs5g18620.1												Psort: CHL,NUC,CYT									18	Cit.21780.1.S1_at	glycosyl transferase 17	Function_At: glycosyl transferase family 17 protein	0.8	51	16189	16305	11397	15002
15	Cit.761.1.S1_at	CXE5	Function_At: AtCXE5 (Arabidopsis thaliana carboxyesterase 5)	0.66	62	221	142	802	382			15	Cit.11529.1.S1_s_at	MYB91	Function_At: AS1 (ASYMMETRIC LEAVES 1)	0.83	42	153	312	294	430						Best At match: AT5G17620												Function_Cs: Acetylglucosaminyltransferase/ transferase, transferring glycosyl groups									16	Cit.37067.1.S1_s_at
			Function_Cs: A/G-specific adenine glycosylase muty, putative												Function_Cs: Transcription factor AS1												Best Cs match: Cs7g15880.1												Psort: CYT,PLA,NUC									16	Cit.29883.1.S1_a_at
			Psort: CHL,NUC,PLA												Psort: NUC,CYT,MIT									17	Cit.6443.1.S1_s_at	NA	Function_At: unknown protein	0.79	41	33	312	121	426						Best At match: AT1G12990
			Best At match: AT1G49660												Best At match: AT2G37630												Function_Cs: Putative uncharacterized protein Sb01g049210												Best Cs match: Cs7g09410.1
			Best Cs match: Cs5g33920.1												Best Cs match: Cs6g06480.1												Psort: CYT,END,VAC									19	Cit.14663.1.S1_at	nodulin MtN21	Function_At: nodulin MtN21 family protein	0.78	55	22942	3449	9020	21608
16	Cit.29534.1.S1_s_at	SIP1A	Function_At: SIP1A (SMALL AND BASIC INTRINSIC PROTEIN 1A)	0.69	75	3198	30	1636	2130			16	Cit.335.1.S1_at	CXE5	Function_At: AtCXE5 (Arabidopsis thaliana carboxyesterase 5)	0.82	43	444	3168	89	178						Best At match: AT1G65900												Function_Cs: Auxin-induced protein 5NG4
			Function_Cs: Putative uncharacterized protein Sb01g036970												Function_Cs: A/G-specific adenine glycosylase muty, putative												Best Cs match: Cs6g15950.1												Psort: CHL,PLA,NUC									17	Cit.4958.1.S1_at
			Psort: NUC,CHL,CYT												Psort: CHL,NUC,PLA									18	Cit.15311.1.S1_at	NA	Function_At: NA	0.77	42	17440	11463	4195	20796						Best At match: AT3G28050
			Best At match: AT3G04090												Best At match: AT1G49660												Function_Cs: NA												Best Cs match: Cs2g28610.1
			Best Cs match: Cs3g01900.1												Best Cs match: Cs5g33920.1												Psort: PLA,CHL,MIT									20	Cit.18092.1.S1_at	NA	NA	0.79	58	3950	7575	3032	4728
17	Cit.9257.1.S1_s_at	PMEPCRA	Function_At: PMEPCRA (METHYLESTERASE PCR A)	0.65	82	1328	224	1654	569			17	Cit.20668.1.S1_s_at	PGP13	Function_At: PGP13 (P-GLYCOPROTEIN 13)	0.82	44	1457	13012	497	312						Best At match: 0									21	Cit.29407.1.S1_s_at	VTC1	Function_At: CYT1 (CYTOKINESIS DEFECTIVE 1)	0.81	60	6361	1467	306	2304
			Function_Cs: Putative uncharacterized protein												Function_Cs: ABC transporter B family member 13												Best Cs match: orange1.1t02584.1												Function_Cs: Mannose-1-phosphate guanyltransferase beta, putative									18	Cit.21258.1.S1_at
			Psort: NUC,CYT,MIT												Psort: PLA,CHL,VAC									19	Cit.28678.1.S1_at	OBP4	Function_At: OBP4	0.75	46	206	75	6	663						Psort: CHL,VAC,MIT
			Best At match: AT1G11580												Best At match: AT1G27940												Function_Cs: Putative uncharacterized protein At5g65590 (Fragment)												Best At match: AT2G39770
			Best Cs match: Cs2g07660.1												Best Cs match: Cs3g26380.1												Psort: NUC,CYT,CHL												Best Cs match: Cs7g31960.1
18	Cit.7475.1.S1_at	EMB3135	NA	0.68	83	2114	57	267	656			18	Cit.3818.1.S1_at	pectinase	Function_At: glycoside hydrolase family 28 protein / polygalacturonase (pectinase) family protein	0.82	45	1485	13112	912	105						Best At match: AT5G60850									22	Cit.37811.1.S1_s_at	PMI1	Function_At: MEE31 (MATERNAL EFFECT EMBRYO ARREST 31)	0.77	61	19334	2493	6220	19893
18	Cit.17421.1.S1_at	pectinesterase	Function_At: pectinesterase family protein	0.68	83	3698	35	2621	4687						Function_Cs: Probable polygalacturonase												Best Cs match: Cs7g25800.1												Function_Cs: Putative uncharacterized protein Sb05g023560									19	Cit.13868.1.S1_at
			Function_Cs: Pectinesterase/pectinesterase inhibitor PPE8B												Psort: CHL,MIT,CYT									20	Cit.10917.1.S1_at	NA	Function_At: unknown protein	0.81	53	10594	2782	807	4545						Psort: MIT,CYT,NUC
			Psort: NUC,CHL,MIT												Best At match: AT4G23820												Function_Cs: Putative uncharacterized protein At1g65295 (Fragment)												Best At match: AT3G02570
			Best At match: AT3G43270												Best Cs match: Cs5g02370.1												Psort: MIT,CHL,NUC												Best Cs match: Cs6g18580.1
			Best Cs match: Cs4g06650.1									19	Cit.13939.1.S1_s_at	HEMA1	Function_At: HEMA1	0.81	46	647	5473	459	1301						Best At match: AT1G65295									23	Cit.31482.1.S1_at	zinc finger	NA	0.77	62	4088	19467	3451	595
18	Cit.39871.1.S1_s_at	NA	Function_At: unknown protein	0.65	83	661	995	576	960						Function_Cs: Glutamyl-tRNA reductase 1, chloroplastic												Best Cs match: Cs6g02540.1									24	Cit.12992.1.S1_s_at	CXE18	Function_At: AtCXE18 (Arabidopsis thaliana carboxyesterase 18)	0.84	63	3397	2527	1291	4437			20	Cit.36704.1.S1_at
			Function_Cs: Putative uncharacterized protein At5g19190												Psort: CHL,NUC,CYT									20	Cit.12794.1.S1_at	PGY2	Function_At: PGY2 (PIGGYBACK2)	0.77	53	25064	26508	7200	22083						Function_Cs: NA
			Psort: CHL,NUC,CYT												Best At match: AT1G58290												Function_Cs: 60S ribosomal protein L9-1												Psort: CYT,EXC,NUC
			Best At match: AT3G06070												Best Cs match: Cs3g16730.2												Psort: NUC,CYT,CHL												Best At match: AT5G23530
			Best Cs match: Cs9g06310.1									20	Cit.9555.1.S1_at	glucosyl transferase	Function_At: UDP-glucoronosyl/UDP-glucosyl transferase family protein	0.81	48	2104	8113	968	1475						Best At match: AT1G33140												Best Cs match: Cs1g19750.1
19	Cit.28621.1.S1_at	EMB3009	Function_At: EMB3009 (embryo defective 3009)	0.66	86	136	909	687	384						Function_Cs: Putative uncharacterized protein Sb01g007610												Best Cs match: orange1.1t04514.1									25	Cit.6501.1.S1_at	NDHD	Function_At: Represents a plastid-encoded subunit of a NAD(P)H dehydrogenase complex. Its mRNA is edited at four positions. Translation data is	0.81	64	2290	11924	2420	1154			21	Cit.335.1.S1_at
			Function_Cs: BAHD acyltransferase DCR												Psort: CYT,NUC,MIT									21	Cit.7545.1.S1_at	hydrolase	Function_At: hydrolase, alpha/beta fold family protein	0.81	55	4997	15611	271	3944						Function_Cs: NA
			Psort: CYT,NUC,MIT												Best At match: AT3G02100												Function_Cs: Monoglyceride lipase												Psort: PLA,CHL,CYT
			Best At match: AT5G23940												Best Cs match: Cs3g08390.1												Psort: CHL,MIT,PLA												Best At match: ATCG01050
			Best Cs match: Cs9g17750.1									21	Cit.14109.1.S1_s_at	hydrolase	Function_At: hydrolase, alpha/beta fold family protein	0.84	50	13	90	562	1234						Best At match: AT1G11090												Best Cs match: Cs3g21240.1
20	Cit.39950.1.S1_s_at	LIL3:1	Function_At: LIL3:1	0.73	88	145	476	357	2928						Function_Cs: Putative uncharacterized protein F24B22.200 (Fragment)												Best Cs match: Cs2g06500.1									26	Cit.23869.1.S1_at	aldo/<br>keto reductase	Function_At: aldo/keto reductase, putative	0.77	66	640	21811	4062	289			22	Cit.11680.1.S1_s_at
			Function_Cs: Low molecular mass early light-induced protein												Psort: NUC,CYT,EXC									22	Cit.7475.1.S1_at	EMB3135	NA	0.75	57	267	656	83	2114						Function_Cs: NADH-dependent oxidoreductase 1, putative, expressed
			Psort: CHL,NUC,PLA												Best At match: AT2G36290									23	Cit.38882.1.S1_at	NA	Function_At: NA	0.79	58	12764	4443	1806	11014						Psort: NUC,PLA,CYT
			Best At match: AT4G17600												Best Cs match: Cs7g20560.2												Function_Cs: NA												Best At match: AT1G59960
			Best Cs match: Cs5g07840.1									21	Cit.1597.1.S1_at	integral membrane	Function_At: integral membrane protein, putative	0.84	50	559	1097	213	613						Psort: CHL,NUC,CYT												Best Cs match: orange1.1t02573.1
20	Cit.18581.1.S1_s_at	enzyme inhibitor/	Function_At: enzyme inhibitor/ pectinesterase	0.68	88	2577	115	2175	13835						Function_Cs: Solute carrier family 35 member F1												Best At match: 0									27	Cit.21519.1.S1_at	NA	NA	0.78	67	2940	7842	2263	920			23	Cit.6443.1.S1_at
		pectinesterase	Function_Cs: Pectinesterase/pectinesterase inhibitor PPE8B												Psort: PLA,MIT,CYT												Best Cs match: Cs8g19170.1									28	Cit.9532.1.S1_s_at	thaumatin	Function_At: thaumatin, putative	0.79	68	5577	14544	13808	14525
			Psort: NUC,CHL,MIT												Best At match: AT3G59320									23	Cit.10482.1.S1_s_at	NA	Function_At: unknown protein	0.79	58	1723	8415	478	3072						Function_Cs: Bifunctional inhibitor/lipid-transfer protein/seed storage 2S albumin-like protein
			Best At match: AT4G33220												Best Cs match: Cs6g15080.5												Function_Cs: Putative uncharacterized protein T8G24.2 (Fragment)												Psort: CHL,PLA,NUC
			Best Cs match: Cs4g06650.1									22	Cit.11530.1.S1_at	MYB91	Function_At: AS1 (ASYMMETRIC LEAVES 1)	0.85	58	509	1475	783	2985						Psort: NA												Best At match: AT4G38660
21	Cit.761.1.S1_x_at	CXE5	Function_At: AtCXE5 (Arabidopsis thaliana carboxyesterase 5)	0.64	89	156	240	682	297						Function_Cs: Transcription factor AS1												Best At match: AT3G08030												Best Cs match: Cs2g31080.1									24	Cit.37231.1.S1_at
			Function_Cs: A/G-specific adenine glycosylase muty, putative												Psort: NUC,CYT,MIT												Best Cs match: Cs7g01530.2									28	Cit.17572.1.S1_at	NA	NA	0.78	68	505	3033	424	532
			Psort: CHL,NUC,PLA												Best At match: AT2G37630									23	Cit.6258.1.S1_at	NA	NA	0.75	58	7214	17707	2932	13030			28	Cit.11614.1.S1_s_at	ACT3	Function_At: ACT3 (actin 3)	0.83	68	3994	2884	2166	7073
			Best At match: AT1G49660												Best Cs match: Cs6g06480.1									24	Cit.2093.1.S1_s_at	EXPA5	Function_At: EXPA5 (EXPANSIN A5)	0.76	62	5417	383	526	2119						Function_Cs: Stem cambial region actin protein
			Best Cs match: Cs5g33920.1									23	Cit.38760.1.S1_at	NA	Function_At: unknown protein	0.8	59	619	2042	839	314						Function_Cs: Putative uncharacterized protein PtrEXPA11												Psort: CSK,NUC,MIT
21	Cit.9662.1.S1_s_at	GRF5	Function_At: GRF5 (GENERAL REGULATORY FACTOR 5)	0.71	89	594	92	304	1037						Function_Cs: Putative uncharacterized protein Sb0017s003030 (Fragment)												Psort: EXC,NUC,MIT												Best At match: AT3G53750									25	Cit.30875.1.S1_at
			Function_Cs: 14-3-3-like protein												Psort: MIT,CHL,PLA												Best At match: AT3G29030												Best Cs match: Cs6g06250.5
			Psort: NUC,CYT,PLA												Best At match: AT2G04790												Best Cs match: Cs6g21460.1									29	Cit.16796.1.S1_at	FUC95A	Function_At: FUC95A	0.8	72	142	1951	749	428
			Best At match: AT5G16050												Best Cs match: Cs2g20000.1									24	Cit.18268.1.S1_at	zinc finger	Function_At: zinc finger (C3HC4-type RING finger) family protein	0.77	62	1195	1000	118	1555						Function_Cs: Putative uncharacterized protein OSJNBa0050M22.6
			Best Cs match: Cs6g18830.1									24	Cit.14299.1.S1_at	SVP	Function_At: SVP (SHORT VEGETATIVE PHASE)	0.84	62	2114	8872	774	1080						Function_Cs: RING-H2 finger protein ATL68												Psort: PLA,NUC,CYT
22	Cit.11105.1.S1_s_at	auxin-responsive	Function_At: auxin-responsive family protein	0.64	91	534	754	1299	215						Function_Cs: MADS-box protein SVP												Psort: NUC,CYT,MIT												Best At match: AT4G34260									26	Cit.23836.1.S1_s_at
			Function_Cs: Auxin-induced in root cultures protein 12												Psort: NUC,CYT,CHL												Best At match: AT2G46160												Best Cs match: Cs8g04690.1
			Psort: CHL,CYT,NUC												Best At match: AT2G22540												Best Cs match: orange1.1t00427.1									30	Cit.25379.1.S1_at	remorin	Function_At: DNA-binding family protein / remorin family protein	0.77	74	4713	2386	1478	8428
			Best At match: AT3G25290												Best Cs match: Cs3g17260.2									25	Cit.22179.1.S1_s_at	SAH7	Function_At: SAH7	0.79	63	6018	4060	325	2535						Function_Cs: Putative uncharacterized protein Sb04g033660
			Best Cs match: Cs7g16830.2									25	Cit.16687.1.S1_at	ankyrin repeat	Function_At: ankyrin repeat family protein	0.8	69	563	3718	426	438						Function_Cs: Pollen-specific protein C13												Psort: NUC,CHL,PLA
23	Cit.4958.1.S1_at	NA	Function_At: unknown protein	0.65	101	78	1032	70	37						Function_Cs: Ankyrin repeat and sterile alpha motif domain-containing protein 1B												Psort: NUC,EXC,CYT												Best At match: AT3G61260									27	Cit.26263.1.S1_at
			Function_Cs: Putative uncharacterized protein Sb06g033960												Psort: NUC,CYT,PLA												Best At match: AT4G08685												Best Cs match: Cs5g03630.1
			Psort: NUC,CHL,CYT												Best At match: AT3G54070												Best Cs match: Cs3g18550.1									31	Cit.28678.1.S1_at	OBP4	Function_At: OBP4	0.76	75	206	46	6	663
			Best At match: AT1G21830												Best Cs match: Cs5g30770.1									26	Cit.5534.1.S1_s_at	annexin	Function_At: annexin, putative	0.75	64	2969	1704	1433	8080						Function_Cs: Putative uncharacterized protein At5g65590 (Fragment)
			Best Cs match: Cs3g19610.1									26	Cit.38647.1.S1_at	GNC	Function_At: GNC (GATA, nitrate-inducible, carbon metabolism-involved)	0.8	72	1351	2227	630	739						Function_Cs: Putative uncharacterized protein Sb02g024090												Psort: NUC,CYT,CHL
24	Cit.16843.1.S1_at	NA	Function_At: unknown protein	0.65	102	252	466	382	941						Function_Cs: GATA transcription factor 21												Psort: PLA,CHL,NUC												Best At match: AT5G60850									28	Cit.20578.1.S1_at
			Function_Cs: Putative uncharacterized protein Sb01g036010												Psort: NUC,CHL,CYT												Best At match: AT5G12380												Best Cs match: Cs7g25800.1
			Psort: NUC,CHL,CYT												Best At match: AT5G56860												Best Cs match: Cs5g26910.1									32	Cit.21391.1.S1_at	NA	NA	0.77	76	4139	25574	19484	11379
			Best At match: AT2G40480												Best Cs match: Cs4g18500.1									26	Cit.18631.1.S1_at	NA	Function_At: unknown protein	0.74	64	10536	249	733	5560			33	Cit.39526.1.S1_s_at	CAX3	Function_At: CAX3 (CATION EXCHANGER 3)	0.76	82	227	8761	802	86
			Best Cs match: Cs7g30110.1									27	Cit.11501.1.S1_at	LHCB3*1	Function_At: LHCB3 (LIGHT-HARVESTING CHLOROPHYLL B-BINDING PROTEIN 3)	0.81	73	1142	1795	724	3607						Function_Cs: Putative uncharacterized protein Sb0224s002010 (Fragment)												Function_Cs: Low affinity calcium transporter CAX2 (Fragment)
25	Cit.15680.1.S1_s_at	CYP77A4	Function_At: CYP77A4	0.67	105	132	636	436	627						Function_Cs: Chlorophyll a-b binding protein 13, chloroplastic												Psort: NUC,MIT,CYT												Psort: PLA,CHL,EXC									29	Cit.18411.1.S1_at
			Function_Cs: Cytochrome P450 77A3												Psort: CHL,NUC,MIT												Best At match: AT3G22540												Best At match: AT3G51860
			Psort: NUC,END,CYT												Best At match: AT5G54270												Best Cs match: Cs9g07140.1												Best Cs match: Cs6g08320.1
			Best At match: AT5G04660												Best Cs match: Cs1g06360.1									27	Cit.9594.1.S1_s_at	COB	Function_At: COB (COBRA)	0.74	73	6475	10026	1816	3199			34	Cit.14275.1.S1_at	CYP86A2	Function_At: CYP86A2 (CYTOCHROME P450 86 A2)	0.76	83	1177	5053	2991	4245
			Best Cs match: orange1.1t01519.1									27	Cit.5268.1.S1_at	PBP1	Function_At: PBP1 (PINOID-BINDING PROTEIN 1)	0.8	73	1300	1580	512	1174						Function_Cs: Putative phytochelatin synthetase, 3'-partial (Fragment)												Function_Cs: Cytochrome P450, family 86, subfamily A, polypeptide 4
25	Cit.24771.1.S1_s_at	ADP-glucose pyrophosphorylase	Function_At: ADP-glucose pyrophosphorylase family protein	0.65	105	2181	382	3985	492						Function_Cs: Calcium-binding protein PBP1												Psort: CHL,PLA,MIT												Psort: END,NUC,MIT									30	Cit.5905.1.S1_at
			Function_Cs: Mannose-1-phosphate guanyltransferase alpha												Psort: CHL,CYT,NUC												Best At match: AT5G60920												Best At match: AT4G00360
			Psort: CHL,PLA,CYT												Best At match: AT5G54490												Best Cs match: Cs5g12190.1												Best Cs match: orange1.1t00377.1
			Best At match: AT1G74910												Best Cs match: Cs1g06020.1									28	Cit.29646.1.S1_s_at	hydrolase	Function_At: catalytic/ cation binding / hydrolase, hydrolyzing O-glycosyl compounds	0.74	76	259	771	25	147			35	Cit.37518.1.S1_s_at	A11<br>AtCHICFI/<br>nCHI/nTT5	Function_At: TT5 (TRANSPARENT TESTA 5)	0.8	84	547	4593	1367	5032
			Best Cs match: Cs5g04870.1									28	Cit.15381.1.S1_at	LRD2	Function_At: LACS2 (LONG-CHAIN ACYL-COA SYNTHETASE 2)	0.82	74	429	1019	477	2406						Function_Cs: Glucan endo-1,3-beta-glucosidase 1												Function_Cs: Chalcone--flavonone isomerase
26	Cit.13164.1.S1_at	CYCP1;1	Function_At: CYCP1	0.72	106	841	146	1509	1803						Function_Cs: Long chain acyl-CoA synthetase 2												Psort: NUC,MIT,EXC												Psort: NUC,CHL,CYT									31	Cit.25458.1.S1_s_at
			Function_Cs: Nuc-1 negative regulatory protein preg, putative												Psort: END,POX,CHL												Best At match: AT1G11820												Best At match: AT3G55120
			Psort: NA												Best At match: AT1G49430												Best Cs match: Cs2g02970.1												Best Cs match: Cs7g28130.1
			Best At match: AT3G63120												Best Cs match: Cs5g28330.2									29	Cit.7107.1.S1_at	NA	Function_At: unknown protein	0.81	79	2379	2835	163	1068			36	Cit.21484.1.S1_at	NA	NA	0.76	92	14219	4581	5176	10696
			Best Cs match: Cs5g31280.5									29	Cit.4958.1.S1_at	NA	Function_At: unknown protein	0.79	78	101	1032	70	37						Function_Cs: Putative uncharacterized protein Sb01g004400									37	Cit.8971.1.S1_at	NA	NA	0.81	95	7354	507	1824	3927
27	Cit.8827.1.S1_s_at	ML	Function_At: MD-2-related lipid recognition domain-containing protein / ML domain-containing protein	0.66	115	980	746	1069	298						Function_Cs: Putative uncharacterized protein Sb06g033960												Psort: CHL,NUC,PLA									38	Cit.18411.1.S1_at	dynein light chain	Function_At: dynein light chain, putative	0.8	97	115	2943	553	747			32	Cit.18521.1.S1_at
			Function_Cs: Putative phosphatidylglycerol/phosphatidylinositol transfer protein DDB_G0282179												Psort: NUC,CHL,CYT												Best At match: AT5G28150												Function_Cs: Dynein light chain LC6, flagellar outer arm
			Psort: MIT,CYT,NUC												Best At match: AT1G21830												Best Cs match: Cs5g31130.1												Psort: NUC,CHL,PLA
			Best At match: AT5G06480												Best Cs match: Cs3g19610.1									29	Cit.14209.1.S1_at	copper-binding	Function_At: copper-binding family protein	0.75	79	4506	563	395	4082						Best At match: AT5G20110
			Best Cs match: Cs8g14300.1									30	Cit.7306.1.S1_at	RSR4	Function_At: RSR4 (REDUCED SUGAR RESPONSE 4)	0.79	80	1469	8979	395	2865						Function_Cs: Heavy metal-associated domain containing protein, expressed												Best Cs match: Cs1g16330.1
27	Cit.15713.1.S1_at	YAB1	Function_At: AFO (ABNORMAL FLORAL ORGANS)	0.63	115	344	99	1716	373						Function_Cs: Probable pyridoxal biosynthesis protein PDX1												Psort: CHL,NUC,CYT									39	Cit.14141.1.S1_s_at	ERF7	Function_At: ERF7 (ETHYLINE RESPONSE FACTOR 7)	0.78	99	11422	9295	2874	8203			33	Cit.32338.1.S1_at
			Function_Cs: Axial regulator YABBY 1												Psort: CYT,PLA,CHL												Best At match: AT2G28660												Function_Cs: Ethylene-responsive element binding factor-like protein (Fragment)
			Psort: NUC,CHL,PLA												Best At match: AT5G01410												Best Cs match: Cs8g17830.1												Psort: NUC,CYT,CHL
			Best At match: AT2G45190												Best Cs match: Cs8g20230.1									30	Cit.32197.1.S1_at	NA	Function_At: NA	0.77	83	2680	16361	344	2905						Best At match: AT3G20310
			Best Cs match: orange1.1t00208.1									31	Cit.39526.1.S1_s_at	CAX3	Function_At: CAX3 (CATION EXCHANGER 3)	0.79	86	802	8761	227	82						Function_Cs: Putative uncharacterized protein At2g28140/F24D13.7												Best Cs match: Cs4g09770.1
28	Cit.40083.1.S1_s_at	NA	Function_At: unknown protein	0.65	117	2776	441	2356	234						Function_Cs: Low affinity calcium transporter CAX2 (Fragment)												Psort: NUC,CHL,PLA									40	Cit.2511.1.S1_at	PMI1	Function_At: MEE31 (MATERNAL EFFECT EMBRYO ARREST 31)	0.75	102	18875	3206	6401	18044			33	Cit.5767.1.S1_at
			Function_Cs: Putative uncharacterized protein 1G01 (Fragment)												Psort: PLA,CHL,EXC												Best At match: 0												Function_Cs: Putative uncharacterized protein Sb05g023560
			Psort: PLA,CHL,CYT												Best At match: AT3G51860												Best Cs match: Cs8g15670.1												Psort: MIT,CYT,NUC
			Best At match: AT4G27435												Best Cs match: Cs6g08320.1									31	Cit.2437.1.S1_at	PRF5	Function_At: PRF5 (PROFILIN5)	0.79	84	4569	5048	330	5205						Best At match: AT3G02570
			Best Cs match: Cs1g06830.1									32	Cit.38057.1.S1_at	NA	Function_At: NA	0.79	88	1497	5599	297	380						Function_Cs: Profilin												Best Cs match: Cs6g18580.1
28	Cit.25359.1.S1_at	ACA11	Function_At: ACA11 (autoinhibited Ca2+-ATPase 11)	0.63	117	2096	1691	714	502						Function_Cs: GATA transcription factor 21												Psort: CSK,PLA,CYT									41	Cit.15706.1.S1_at	NA	Function_At: unknown protein	0.75	103	3396	23925	15112	2430			34	Cit.681.1.S1_x_at
			Function_Cs: Putative calcium-transporting ATPase 11, plasma membrane-type												Psort: NUC,CHL,CYT												Best At match: AT2G19770												Function_Cs: Putative uncharacterized protein (Precursor)									35	Cit.31216.1.S1_at
			Psort: PLA,VAC,END												Best At match: 0												Best Cs match: Cs4g12970.1												Psort: NUC,CYT,CHL
			Best At match: AT3G57330												Best Cs match: Cs4g18500.1									32	Cit.14109.1.S1_s_at	hydrolase	Function_At: hydrolase, alpha/beta fold family protein	0.75	90	562	1234	13	50						Best At match: AT5G25770
			Best Cs match: orange1.1t02347.1									32	Cit.26263.1.S1_at	CYP82C4	Function_At: CYP82C4	0.83	88	1275	11418	109	340						Function_Cs: Putative uncharacterized protein F24B22.200 (Fragment)												Best Cs match: Cs4g19740.1
29	Cit.308.1.S1_s_at	SSL4	Function_At: SSL4 (STRICTOSIDINE SYNTHASE-LIKE 4)	0.65	118	677	281	484	783						Function_Cs: (S)-N-methylcoclaurine 3'-hydroxylase												Psort: NUC,CYT,EXC									41	Cit.2373.1.S1_s_at	CYP82C4	Function_At: CYP82C4	0.78	103	4421	4373	2147	5327
			Function_Cs: Adipocyte plasma membrane-associated protein												Psort: CYT,PLA,CHL												Best At match: AT2G36290												Function_Cs: Cytochrome P450 82C4									36	Cit.24163.1.S1_s_at
			Psort: CHL,CYT,PLA												Best At match: AT4G31940												Best Cs match: Cs7g20560.2												Psort: END,CHL,NUC
			Best At match: AT3G51420												Best Cs match: Cs3g09090.1									33	Cit.52.1.S1_s_at	UBQ6	Function_At: UBQ6	0.73	91	26570	26994	19453	25647						Best At match: AT4G31940
			Best Cs match: Cs7g20260.1									32	Cit.15643.1.S1_s_at	CYP82C4	Function_At: CYP82C4	0.8	88	1704	10627	528	386						Function_Cs: Ubiquitin-40S ribosomal protein S27a												Best Cs match: Cs1g10540.1
29	Cit.18268.1.S1_at	zinc finger	Function_At: zinc finger (C3HC4-type RING finger) family protein	0.65	118	1555	62	1195	1000						Function_Cs: Putative uncharacterized protein												Psort: CHL,NUC,PLA									41	Cit.17295.1.S1_at	YCF4	Function_At: Encodes a protein required for photosystem I assembly and stability. In cyanobacteria, loss of function mutation in this gene increas	0.79	103	2166	11872	2271	914
			Function_Cs: RING-H2 finger protein ATL68												Psort: CHL,CYT,END												Best At match: AT2G47110												Function_Cs: NA									36	Cit.37302.1.S1_at
			Psort: NUC,CYT,MIT												Best At match: AT4G31940												Best Cs match: Cs7g08910.1												Psort: NUC,CHL,PLA
			Best At match: AT2G46160												Best Cs match: Cs3g09140.1									34	Cit.38373.1.S1_at	NA	Function_At: unknown protein	0.73	92	237	1528	33	41						Best At match: ATCG00520
			Best Cs match: orange1.1t00427.1									33	Cit.19332.1.S1_at	LBD21	Function_At: LBD21 (LOB DOMAIN-CONTAINING PROTEIN 21)	0.79	90	5	10	525	503						Function_Cs: Putative uncharacterized protein Sb07g004270												Best Cs match: orange1.1t04818.1
30	Cit.20327.1.S1_s_at	WAV5	NA	0.63	120	231	578	1553	2733						Function_Cs: NA												Psort: CHL,NUC,PLA									42	Cit.3818.1.S1_at	pectinase	Function_At: glycoside hydrolase family 28 protein / polygalacturonase (pectinase) family protein	0.78	105	912	13112	1485	45
31	Cit.6443.1.S1_s_at	NA	Function_At: unknown protein	0.72	121	426	41	33	312						Psort: NUC,CHL,PLA												Best At match: AT3G07510												Function_Cs: Probable polygalacturonase									37	Cit.13098.1.S1_at
			Function_Cs: Putative uncharacterized protein Sb01g049210												Best At match: AT3G11090												Best Cs match: Cs2g18010.1												Psort: CHL,MIT,CYT
			Psort: CYT,END,VAC												Best Cs match: Cs5g18180.1									34	Cit.9662.1.S1_s_at	GRF5	Function_At: GRF5 (GENERAL REGULATORY FACTOR 5)	0.75	92	304	1037	89	594						Best At match: AT4G23820
			Best At match: AT1G65900									34	Cit.10075.1.S1_at	cell wall precursor	Function_At: cell wall protein precursor, putative	0.79	91	2042	9151	2003	2350						Function_Cs: 14-3-3-like protein												Best Cs match: Cs5g02370.1
			Best Cs match: Cs6g15950.1												Function_Cs: NA												Psort: NUC,CYT,PLA									43	Cit.24792.1.S1_at	YCF4	Function_At: Encodes a protein required for photosystem I assembly and stability. In cyanobacteria, loss of function mutation in this gene increas	0.79	109	1745	14818	3398	1024
32	Cit.4949.1.S1_at	kinase	Function_At: leucine-rich repeat transmembrane protein kinase, putative	0.68	132	1960	117	189	396						Psort: CHL,NUC,PLA												Best At match: AT5G16050												Function_Cs: NA									38	Cit.16796.1.S1_at
			Function_Cs: Leucine-rich repeat receptor-like protein kinase (Fragment)												Best At match: AT2G20870												Best Cs match: Cs6g18830.1												Psort: NUC,CHL,PLA
			Psort: PLA,MIT,CHL												Best Cs match: orange1.1t00829.1									35	Cit.31126.1.S1_at	NA	Function_At: CONTAINS InterPro DOMAIN/s: Uncharacterised protein family UPF0005 (InterPro:IPR006214)	0.73	95	6484	7867	3866	9872						Best At match: ATCG00520
			Best At match: AT5G58300									35	Cit.9555.1.S1_s_at	glucosyl transferase	Function_At: UDP-glucoronosyl/UDP-glucosyl transferase family protein	0.86	92	2565	15271	1092	1817						Function_Cs: Putative aluminum activated malate transporter												Best Cs match: orange1.1t04818.1
			Best Cs match: Cs7g29420.1												Function_Cs: Putative uncharacterized protein Sb01g007610												Psort: PLA,CHL,VAC									43	Cit.29468.1.S1_s_at	KRP1	Function_At: ICK1	0.78	109	6589	494	699	4402
33	Cit.30691.1.S1_s_at	embryo-specific	Function_At: embryo-specific protein-related	0.64	141	3031	331	4029	2184						Psort: CYT,NUC,MIT												Best At match: AT1G08440												Function_Cs: Cyclin-dependent kinase inhibitor 6									39	Cit.29566.1.S1_s_at
			Function_Cs: Putative uncharacterized protein At5g62200 (Fragment)												Best At match: AT3G02100												Best Cs match: Cs6g12780.1												Psort: CHL,NUC,CYT
			Psort: NUC,CHL,PLA												Best Cs match: Cs3g08390.1									36	Cit.15713.1.S1_at	YAB1	Function_At: AFO (ABNORMAL FLORAL ORGANS)	0.73	99	1716	373	115	344						Best At match: AT2G23430
			Best At match: AT5G62200									35	Cit.37267.1.S1_at	RALFL32	Function_At: RALFL32 (ralf-like 32)	0.79	92	1524	5721	1240	4936						Function_Cs: Axial regulator YABBY 1												Best Cs match: Cs1g22780.1
			Best Cs match: Cs1g12650.1												Function_Cs: Putative uncharacterized protein At4g14010 (Fragment)												Psort: NUC,CHL,PLA									44	Cit.18852.1.S1_at	nodulin	Function_At: nodulin-related	0.75	110	2376	5881	607	1391
34	Cit.13814.1.S1_at	SBH1	Function_At: SBH1 (SPHINGOID BASE HYDROXYLASE 1)	0.62	149	1137	1173	1412	1585						Psort: CHL,NUC,PLA												Best At match: AT2G45190												Function_Cs: Contains similarity to integral membrane protein nodulin									40	Cit.15288.1.S1_at
			Function_Cs: Sphingoid base hydroxylase 1												Best At match: AT4G14010												Best Cs match: orange1.1t00208.1												Psort: CHL,PLA,CYT
			Psort: CHL,CYT,NUC												Best Cs match: orange1.1t01872.1									37	Cit.5609.1.S1_at	NA	Function_At: unknown protein	0.73	100	3874	980	2319	7118						Best At match: AT5G40230
			Best At match: AT1G69640									36	Cit.40094.1.S1_s_at	NA	Function_At: NA	0.82	95	1147	8942	265	944						Function_Cs: Putative uncharacterized protein (Fragment)												Best Cs match: Cs7g08310.1
			Best Cs match: Cs7g16740.1												Function_Cs: NA												Psort: CHL,NUC,MIT									45	Cit.3242.1.S1_s_at	PP2A-3	Function_At: PP2A-3 (PROTEIN PHOSPHATASE 2A-3)	0.75	115	20357	1850	4860	17241
35	Cit.13294.1.S1_at	MES14	Function_At: MES14 (METHYL ESTERASE 14)	0.62	153	2223	621	574	7467						Psort: PLA,CYT,CHL												Best At match: AT5G19340												Function_Cs: Serine/threonine protein phosphatase 2A, catalytic subunit, putative									41	Cit.21179.1.S1_at
			Function_Cs: Avr9/Cf-9 rapidly elicited protein 246 (Fragment)												Best At match: 0												Best Cs match: Cs9g06530.1												Psort: CYT,NUC,END
			Psort: NUC,CYT,MIT												Best Cs match: Cs6g08360.1									38	Cit.5670.1.S1_s_at	U-box	Function_At: armadillo/beta-catenin repeat family protein / U-box domain-containing protein	0.75	101	3727	5771	815	3504						Best At match: AT3G58500
			Best At match: AT1G33990									37	Cit.15298.1.S1_s_at	iqd2	Function_At: iqd2 (IQ-domain 2)	0.82	97	1869	15654	343	711						Function_Cs: Armadillo/beta-catenin repeat family protein												Best Cs match: Cs6g12850.1
			Best Cs match: Cs5g17550.1												Function_Cs: Protein IQ-DOMAIN 1												Psort: NUC,CYT,PLA									45	Cit.13868.1.S1_at	SLR	Function_At: IAA14 (INDOLE-3-ACETIC ACID INDUCIBLE 14)	0.75	115	79	4578	685	35
35	Cit.11529.1.S1_s_at	MYB91	Function_At: AS1 (ASYMMETRIC LEAVES 1)	0.7	153	42	312	294	430						Psort: NA												Best At match: AT1G71020												Function_Cs: Indole-3-acetic acid 14 transcription factor like									42	Cit.14435.1.S1_at
			Function_Cs: Transcription factor AS1												Best At match: AT5G03040												Best Cs match: orange1.1t04784.1												Psort: NUC,CYT,CHL
			Psort: NUC,CYT,MIT												Best Cs match: Cs7g27510.5									39	Cit.39628.1.S1_at	NA	NA	0.73	102	22385	17599	3618	20547						Best At match: AT4G14550
			Best At match: AT2G37630									38	Cit.15146.1.S1_at	FAD-binding	Function_At: FAD-binding domain-containing protein	0.8	99	1753	7362	859	3922			39	Cit.15400.1.S1_at	UDP-glucuronic acid/<br>UDP-N-acetylgalactosamine transporter	Function_At: UDP-glucuronic acid/UDP-N-acetylgalactosamine transporter-related	0.73	102	4114	5423	351	1379						Best Cs match: Cs9g08110.2
			Best Cs match: Cs6g06480.1												Function_Cs: FAD linked oxidase, N-terminal												Function_Cs: Whole genome shotgun assembly, allelic scaffold set, scaffold scaffoldA_103									46	Cit.16058.1.S1_at	OBP3	Function_At: OBP3 (OBF-BINDING PROTEIN 3)	0.75	117	1361	14633	1985	1558
36	Cit.2113.1.S1_at	dirigent	Function_At: disease resistance-responsive protein-related / dirigent protein-related	0.63	154	3611	214	2354	11268						Psort: NA												Psort: CHL,MIT,PLA												Function_Cs: Putative uncharacterized protein At2g37590 (Fragment)									43	Cit.14252.1.S1_at
			Function_Cs: Disease resistance response protein 206												Best At match: AT1G30700												Best At match: AT4G31600												Psort: NUC,CHL,PLA
			Psort: NUC,CYT,MIT												Best Cs match: Cs3g10950.2												Best Cs match: Cs7g07040.3												Best At match: AT3G55370
			Best At match: AT1G58170									39	Cit.4177.1.S1_at	lipase	Function_At: GDSL-motif lipase/hydrolase family protein	0.79	101	280	2893	622	557			40	Cit.7680.1.S1_at	exostosin	Function_At: exostosin family protein	0.74	103	5570	1868	1340	3776						Best Cs match: Cs7g29050.1
			Best Cs match: orange1.1t02077.1												Function_Cs: GDSL esterase/lipase At3g48460												Function_Cs: Xyloglucan galactosyltransferase KATAMARI1									47	Cit.14699.1.S1_at	SUB1	Function_At: SUB1	0.78	118	1187	740	437	3089
37	Cit.5275.1.S1_s_at	BB2	Function_At: BB (BIG BROTHER)	0.64	161	1646	306	2171	765						Psort: EXC,NUC,VAC												Psort: CYT,NUC,GOL												Function_Cs: Putative uncharacterized protein Sb01g020270									44	Cit.34966.1.S1_at
			Function_Cs: E3 ubiquitin ligase BIG BROTHER												Best At match: AT3G48460												Best At match: AT1G68470												Psort: CYT,NUC,PLA									45	Cit.146.1.S1_x_at
			Psort: CHL,NUC,MIT												Best Cs match: Cs5g06720.1												Best Cs match: Cs9g17880.1												Best At match: AT4G08810									46	Cit.38688.1.S1_at
			Best At match: AT3G63530									40	Cit.4889.1.S1_s_at	ATHB13	Function_At: ATHB13	0.8	102	660	779	557	360			41	Cit.40091.1.S1_at	VIT	Function_At: TTL3 (TETRATRICOPETIDE-REPEAT THIOREDOXIN-LIKE 3)	0.75	105	3288	1326	940	1468						Best Cs match: Cs9g03030.1
			Best Cs match: Cs2g30000.1												Function_Cs: Homeobox-leucine zipper protein HAT7 , putative (Fragment)												Function_Cs: TPR repeat-containing thioredoxin TTL1									47	Cit.29311.1.S1_at	NDHD	NA	0.76	118	2878	16043	3175	1435
38	Cit.7107.1.S1_at	NA	Function_At: unknown protein	0.67	163	1068	79	2379	2835						Psort: NUC,CHL,PLA												Psort: CHL,NUC,CYT									48	Cit.24296.1.S1_s_at	AtFAD8<br>FAD8	Function_At: FAD8 (FATTY ACID DESATURASE 8)	0.75	119	586	12413	2124	2205
			Function_Cs: Putative uncharacterized protein Sb01g004400												Best At match: AT1G69780												Best At match: AT2G42580												Function_Cs: Omega-3 fatty acid desaturase, chloroplastic
			Psort: CHL,NUC,PLA												Best Cs match: Cs7g04110.1												Best Cs match: Cs2g15600.1												Psort: END,CHL,CYT									46	Cit.13692.1.S1_at
			Best At match: AT5G28150									40	Cit.40431.1.S1_at	NA	Function_At: NA	0.81	102	1206	1036	739	2452			42	Cit.13938.1.S1_at	RabGAP	Function_At: RabGAP/TBC domain-containing protein	0.72	112	487	747	402	3184						Best At match: AT5G05580
			Best Cs match: Cs5g31130.1												Function_Cs: Putative uncharacterized protein												Function_Cs: TBC1 domain family member 2A												Best Cs match: Cs6g08600.2
39	Cit.30534.1.S1_s_at	NA	Function_At: unknown protein	0.67	167	4008	497	906	6785						Psort: EXC,NUC,PLA												Psort: CHL,PLA,NUC									48	Cit.18155.1.S1_at	NA	Function_At: NA	0.78	119	5049	16555	6700	3530
			Function_Cs: Protein E6												Best At match: 0												Best At match: AT3G07890												Function_Cs: Protein ycf2
			Psort: CHL,NUC,PLA												Best Cs match: Cs2g16810.1												Best Cs match: Cs2g20090.2												Psort: CHL,VAC,PLA									47	Cit.4949.1.S1_at
			Best At match: AT1G28400									41	Cit.23780.1.S1_s_at	LRR	Function_At: leucine-rich repeat family protein	0.79	103	1780	4377	938	1155			43	Cit.35205.1.S1_at	NA	Function_At: unknown protein	0.72	113	3557	1370	838	2327						Best At match: 0
			Best Cs match: Cs2g05560.1												Function_Cs: Uncharacterized protein At4g06744												Function_Cs: Putative uncharacterized protein At1g17030/F20D23_27												Best Cs match: Cs3g09470.1
40	Cit.4672.1.S1_s_at	NA	Function_At: unknown protein	0.61	175	3119	148	8897	664						Psort: PLA,NUC,CHL												Psort: CHL,NUC,CYT									49	Cit.29783.1.S1_at	BZR1	Function_At: BZR1 (BRASSINAZOLE-RESISTANT 1)	0.78	120	17421	13844	13670	14635
			Function_Cs: Protein XRI1												Best At match: AT1G49750												Best At match: AT2G47010												Function_Cs: Putative mature anther-specific protein LAT61
			Psort: NUC,CHL,CYT												Best Cs match: Cs8g05230.1												Best Cs match: orange1.1t01766.1												Psort: NUC,CYT,CHL									48	Cit.29489.1.S1_at
			Best At match: AT1G14630									42	Cit.32063.1.S1_at	NA	Function_At: unknown protein	0.78	104	1183	1909	1136	2578			44	Cit.28426.1.S1_s_at	BGAL10	Function_At: BGAL10 (beta-galactosidase 10)	0.76	115	4133	6613	1019	3564						Best At match: AT1G75080
			Best Cs match: orange1.1t01624.1												Function_Cs: Putative uncharacterized protein Sb05g016800												Function_Cs: Putative uncharacterized protein Sb03g041450												Best Cs match: Cs1g23700.1
41	Cit.4053.1.S1_s_at	senescence-associated	Function_At: senescence-associated protein-related	0.61	178	175	261	1294	2066						Psort: CHL,NUC,MIT												Psort: CYT,NUC,EXC									50	Cit.31513.1.S1_at	exostosin	Function_At: exostosin family protein	0.75	122	5435	15460	12935	9493
			Function_Cs: Putative uncharacterized protein P0441A12.55												Best At match: AT3G27050												Best At match: AT5G63810												Function_Cs: Secondary cell wall-related glycosyltransferase family 47, putative, expressed
			Psort: NUC,CHL,CYT												Best Cs match: Cs2g25380.1												Best Cs match: Cs1g08380.1												Psort: CHL,NUC,CYT									49	Cit.25646.1.S1_s_at
			Best At match: AT1G78020									43	Cit.6145.1.S1_at	PRR1	Function_At: PRR1 (PINORESINOL REDUCTASE 1)	0.78	106	1210	7742	320	1081			44	Cit.18581.1.S1_s_at	enzyme inhibitor/<br> pectinesterase	Function_At: enzyme inhibitor/ pectinesterase	0.72	115	2175	13835	88	2577						Best At match: AT3G45400									50	Cit.18080.1.S1_at
			Best Cs match: Cs3g18610.1												Function_Cs: Isoflavone reductase homolog												Function_Cs: Pectinesterase/pectinesterase inhibitor PPE8B												Best Cs match: Cs7g16400.1
42	Cit.30503.1.S1_s_at	PMEPCRA	Function_At: PMEPCRA (METHYLESTERASE PCR A)	0.61	179	1437	141	2349	470						Psort: CYT,CHL,NUC												Psort: NUC,CHL,MIT									51	Cit.11316.1.S1_s_at	AGP13	Function_At: AGP13 (arabinogalactan protein 13)	0.79	126	1543	8385	1216	269
			Function_Cs: Putative uncharacterized protein												Best At match: AT1G32100												Best At match: AT4G33220												Function_Cs: NA
			Psort: NUC,CYT,MIT												Best Cs match: Cs3g08290.1												Best Cs match: Cs4g06650.1												Psort: NUC,CHL,MIT
			Best At match: AT1G11580									44	Cit.2475.1.S1_at	CYP93D1	Function_At: CYP93D1	0.8	109	1448	8652	401	732			45	Cit.4949.1.S1_at	kinase	Function_At: leucine-rich repeat transmembrane protein kinase, putative	0.73	117	189	396	132	1960						Best At match: AT4G26320									51	Cit.23008.1.S1_at
			Best Cs match: Cs2g07660.1												Function_Cs: Cytochrome P450 probable flavone synthase												Function_Cs: Leucine-rich repeat receptor-like protein kinase (Fragment)												Best Cs match: Cs9g03160.1
43	Cit.6380.1.S1_at	EXL3	Function_At: family II extracellular lipase 3 (EXL3)	0.61	183	2190	713	3200	1882						Psort: END,CHL,PLA												Psort: PLA,MIT,CHL									51	Cit.14470.1.S1_at	invertase	Function_At: invertase/pectin methylesterase inhibitor family protein	0.8	126	20025	1762	5525	19058
			Function_Cs: GDSL-like Lipase/Acylhydrolase family protein, expressed												Best At match: AT5G06900												Best At match: AT5G58300												Function_Cs: 21 kDa protein
			Psort: PLA,CYT,NUC												Best Cs match: Cs4g13780.1												Best Cs match: Cs7g29420.1												Psort: CHL,MIT,CYT
			Best At match: AT1G75900									45	Cit.7556.1.S1_at	methyladenine glycosylase	Function_At: methyladenine glycosylase family protein	0.8	111	414	947	792	2321			46	Cit.12612.1.S1_at	strictosidine synthase	Function_At: strictosidine synthase family protein	0.72	119	12457	1314	2544	5095						Best At match: AT3G62820									51	Cit.22533.1.S1_at
			Best Cs match: Cs3g26470.1												Function_Cs: DNA-3-methyladenine glycosylase, putative (Fragment)												Function_Cs: Adipocyte plasma membrane-associated protein												Best Cs match: Cs5g33170.1
44	Cit.3925.1.S1_s_at	nucleolar gar2	Function_At: nucleolar protein gar2-related	0.66	185	1831	132	1447	4180						Psort: NUC,CYT,PLA												Psort: CYT,NUC,CHL									52	Cit.17235.1.S1_s_at	NCED5	Function_At: NCED5 (NINE-CIS-EPOXYCAROTENOID DIOXYGENASE 5)	0.76	127	21861	17661	19880	21849
			Function_Cs: Putative uncharacterized protein Sb02g028255												Best At match: AT5G44680												Best At match: AT1G08470												Function_Cs: 9-cis-epoxycarotenoid dioxygenase (Fragment)
			Psort: CYT,NUC,MIT												Best Cs match: Cs2g11940.1												Best Cs match: Cs8g14250.1												Psort: CHL,CYT,NUC
			Best At match: AT2G42320									46	Cit.14252.1.S1_at	NA	Function_At: NA	0.81	113	1155	8813	173	751			47	Cit.23618.1.S1_s_at	subtilase	Function_At: subtilase family protein	0.75	120	5689	7243	1053	2462						Best At match: AT1G30100									52	Cit.30043.1.S1_at
			Best Cs match: Cs9g14040.1												Function_Cs: NA												Function_Cs: Subtilisin-like protease												Best Cs match: Cs2g03270.1
45	Cit.1908.1.S1_s_at	pectinacetylesterase	Function_At: pectinacetylesterase family protein	0.64	192	695	760	335	2415						Psort: NA												Psort: CHL,EXC,NUC									53	Cit.14979.1.S1_at	MYOS1	Function_At: ATM2 (ARABIDOPSIS THALIANA MYOSIN 2)	0.75	128	982	15514	4295	1909
			Function_Cs: Putative uncharacterized protein Sb02g040470												Best At match: 0												Best At match: AT4G30020												Function_Cs: Myosin-J heavy chain
			Psort: CHL,CYT,MIT												Best Cs match: Cs6g08360.2												Best Cs match: Cs4g04030.1												Psort: NUC,PLA,EXC
			Best At match: AT3G62060									47	Cit.26651.1.S1_at	PMR5	Function_At: PMR5 (POWDERY MILDEW RESISTANT 5)	0.79	114	1053	4534	203	633			47	Cit.32955.1.S1_at	ROPGEF1	Function_At: ROPGEF1	0.72	120	3825	859	281	2178						Best At match: AT5G54280									53	Cit.23129.1.S1_at
			Best Cs match: orange1.1t01789.1												Function_Cs: Putative uncharacterized protein At2g31120 (Fragment)												Function_Cs: Ropgefa ROP GTPase guanyl-nucleotide exchange factor, PRONE domain-containing (Fragment)												Best Cs match: Cs1g06370.1
46	Cit.24663.1.S1_s_at	FLA2	Function_At: FLA2 (FASCICLIN-LIKE ARABINOGALACTAN 2)	0.64	193	1345	581	1334	1077						Psort: NUC,CHL,MIT												Psort: CHL,PLA,CYT									54	Cit.14722.1.S1_at	TCP4	Function_At: TCP4 (TCP family transcription factor 4)	0.76	129	2754	6456	1612	207
			Function_Cs: Fasciclin-like arabinogalactan protein 2												Best At match: AT5G58600												Best At match: AT4G38430												Function_Cs: Transcription factor TCP4
			Psort: CHL,NUC,VAC												Best Cs match: Cs8g20400.1												Best Cs match: Cs8g01920.1												Psort: NA
			Best At match: AT4G12730									47	Cit.19558.1.S1_at	BGLU17	Function_At: BGLU17 (BETA GLUCOSIDASE 17)	0.82	114	4608	19191	458	811			48	Cit.9662.1.S1_at	GRF5	Function_At: GRF5 (GENERAL REGULATORY FACTOR 5)	0.75	122	618	2329	258	552						Best At match: AT3G15030									54	Cit.26651.1.S1_at
			Best Cs match: Cs2g19350.1												Function_Cs: Beta-glucosidase 17												Function_Cs: 14-3-3-like protein												Best Cs match: Cs7g25460.2
47	Cit.37525.1.S1_at	NA	NA	0.61	194	154	1353	466	2496						Psort: VAC,CHL,POX												Psort: NUC,CYT,PLA									55	Cit.38688.1.S1_at	NA	Function_At: unknown protein	0.74	130	188	1374	718	26
48	Cit.10209.1.S1_s_at	WLIM1	Function_At: WLIM1	0.66	200	1906	628	681	402						Best At match: AT2G44480												Best At match: AT5G16050												Function_Cs: Putative uncharacterized protein Sb01g009520
			Function_Cs: Pollen-specific protein SF3												Best Cs match: Cs7g01380.1												Best Cs match: Cs6g18830.1												Psort: CHL,PLA,MIT
			Psort: NA									47	Cit.6253.1.S1_s_at	LOL1	Function_At: LOL1 (LSD ONE LIKE 1)	0.78	114	978	1914	1445	692			48	Cit.17847.1.S1_s_at	NA	Function_At: unknown protein	0.72	122	23852	24851	6997	20551						Best At match: AT2G25737									55	Cit.28678.1.S1_at
			Best At match: AT1G10200												Function_Cs: Charged multivesicular body protein 2b-B, putative												Function_Cs: cDNA, FLJ92180, highly similar to Homo sapiens brain protein 44 (BRP44)												Best Cs match: Cs1g23990.1
			Best Cs match: Cs8g04070.2												Psort: NUC,CYT,MIT												Psort: CYT,NUC,MIT									55	Cit.6831.1.S1_at	PGP13	Function_At: PGP13 (P-GLYCOPROTEIN 13)	0.74	130	256	12899	1086	29
49	Cit.8047.1.S1_s_at	SMO2-1	Function_At: SMO2-1 (STEROL 4-ALPHA-METHYL-OXIDASE 2-1)	0.65	205	1227	683	4121	1701						Best At match: AT1G32540												Best At match: AT5G20090												Function_Cs: ABC transporter B family member 13
			Function_Cs: 4-alpha-methyl-sterol C4-methyl-oxidase (Fragment)												Best Cs match: Cs7g22980.1												Best Cs match: Cs5g07020.1												Psort: PLA,CHL,VAC
			Psort: NUC,CYT,PLA									48	Cit.5328.1.S1_at	KCS2	Function_At: KCS2 (3-KETOACYL-COA SYNTHASE 2)	0.78	116	1647	7506	1806	2822			49	Cit.22329.1.S1_at	ECHIA	Function_At: ECHIA (ENOYL-COA HYDRATASE/ISOMERASE A)	0.72	123	4516	12799	2911	6187						Best At match: AT1G27940									56	Cit.20580.1.S1_s_at
			Best At match: AT1G07420												Function_Cs: 3-ketoacyl-CoA synthase 11												Function_Cs: Peroxisomal enoyl-CoA hydratase/isomerase family protein												Best Cs match: Cs3g26380.1
			Best Cs match: Cs8g19150.1												Psort: PLA,MIT,EXC												Psort: NUC,CHL,CYT									56	Cit.15312.1.S1_at	NA	Function_At: unknown protein	0.79	131	981	1514	497	760
50	Cit.36861.1.S1_at	FLA1	Function_At: FLA1 (FASCICLIN-LIKE ARAB INOGALACTAN 1)	0.63	208	1582	234	2364	2893						Best At match: AT1G04220												Best At match: AT4G16210												Function_Cs: Putative uncharacterized protein Sb08g018830
			Function_Cs: Fasciclin-like arabinogalactan protein 1												Best Cs match: Cs9g07920.1												Best Cs match: Cs9g02160.1												Psort: NUC,CHL,CYT
			Psort: NUC,CYT,PLA									49	Cit.31292.1.S1_at	lipase	Function_At: GDSL-motif lipase/hydrolase family protein	0.78	122	1243	5677	252	415			50	Cit.490.1.S1_at	EF-1-alpha	Function_At: elongation factor 1-alpha / EF-1-alpha	0.71	125	18734	19649	4423	17102						Best At match: AT3G55420									56	Cit.8282.1.S1_s_at
			Best At match: AT5G55730												Function_Cs: Putative Anter-specific proline-rich protein APG												Function_Cs: Elongation factor 1-alpha												Best Cs match: Cs7g29250.1
			Best Cs match: Cs4g08750.1												Psort: CHL,CYT,NUC												Psort: CYT,CHL,NUC									57	Cit.25646.1.S1_s_at	protein binding	NA	0.74	132	194	11509	1661	834
51	Cit.10599.1.S1_s_at	UGT88A1	Function_At: UDP-glucoronosyl/UDP-glucosyl transferase family protein	0.63	213	3169	292	4490	6249						Best At match: AT2G04570												Best At match: AT5G60390									58	Cit.31404.1.S1_s_at	methyltransferase	NA	0.74	133	808	3028	1301	873
			Function_Cs: UDP-glucose: anthocyanidin 5,3-O-glucosyltransferase												Best Cs match: Cs2g20400.1												Best Cs match: Cs7g27470.1									59	Cit.1115.1.S1_s_at	aldo/<br>keto reductase	Function_At: aldo/keto reductase, putative	0.76	135	1125	25161	12489	10
			Psort: CYT,CHL,NUC									50	Cit.13098.1.S1_at	aspartic-type endopeptidase	Function_At: aspartic-type endopeptidase	0.78	123	475	1768	140	507			51	Cit.6529.1.S1_s_at	ferredoxin	Function_At: ferredoxin-related	0.78	130	3709	2888	517	1762						Function_Cs: NAD(P)H-dependent 6'-deoxychalcone synthase									57	Cit.1597.1.S1_at
			Best At match: AT3G16520												Function_Cs: Aspartic proteinase nepenthesin-1												Function_Cs: Putative uncharacterized protein Sb04g038630												Psort: NUC,PLA,CYT
			Best Cs match: Cs7g03170.1												Psort: CHL,NUC,PLA												Psort: CHL,NUC,CYT												Best At match: AT1G59960
52	Cit.16596.1.S1_at	pyrophosphate-dependent 6-phosphofructose-1-kinase	Function_At: pyrophosphate--fructose-6-phosphate 1-phosphotransferase alpha subunit, putative / pyrophosphate-dependent 6-phosphofructose-1-	0.62	214	1546	158	1721	9106						Best At match: AT3G20015												Best At match: AT1G02180												Best Cs match: orange1.1t02573.2
			Function_Cs: Pyrophosphate--fructose 6-phosphate 1-phosphotransferase subunit alpha												Best Cs match: Cs7g13360.1												Best Cs match: Cs4g06180.1									59	Cit.4340.1.S1_s_at	phosphatidate cytidylyltransferase	Function_At: phosphatidate cytidylyltransferase family protein	0.75	135	1160	2177	533	308
			Psort: CHL,MIT,PLA									51	Cit.28486.1.S1_at	LRR	Function_At: leucine-rich repeat family protein	0.82	125	54	476	21	230			51	Cit.5649.1.S1_at	BG_PPAP	Function_At: ATBG_PAP	0.74	130	2756	8004	470	1161						Function_Cs: Probable phytol kinase 3, chloroplastic									58	Cit.16178.1.S1_at
			Best At match: AT1G76550												Function_Cs: DNA-damage-repair/toleration protein DRT100												Function_Cs: Glucan endo-1,3-beta-glucosidase 11												Psort: NUC,PLA,CHL
			Best Cs match: Cs6g10780.1												Psort: PLA,CHL,NUC												Psort: CHL,EXC,VAC												Best At match: AT5G58560
53	Cit.29671.1.S1_s_at	zinc finger	Function_At: zinc finger (C3HC4-type RING finger) family protein	0.6	222	895	407	1393	2487						Best At match: AT4G03010												Best At match: AT5G42100												Best Cs match: Cs8g20520.1
			Function_Cs: Zinc finger, C3HC4 type family protein, expressed												Best Cs match: Cs5g32150.1												Best Cs match: Cs5g01290.1									60	Cit.40088.1.S1_at	PSBE	NA	0.74	139	1091	17142	5180	1261
			Psort: NUC,PLA,CHL									52	Cit.5213.1.S1_at	auxin-responsive	Function_At: auxin-responsive family protein	0.78	127	377	397	1132	378			52	Cit.3925.1.S1_s_at	nucleolar gar2	Function_At: nucleolar protein gar2-related	0.73	132	1447	4180	185	1831			60	Cit.21157.1.S1_s_at	SUB1	Function_At: SUB1	0.78	139	1268	1602	467	2548			59	Cit.37174.1.S1_at
			Best At match: AT2G34990												Function_Cs: Auxin-induced protein 15A												Function_Cs: Putative uncharacterized protein Sb02g028255												Function_Cs: Putative uncharacterized protein 2A10 (Fragment)
			Best Cs match: orange1.1t01521.1												Psort: CHL,NUC,CYT												Psort: CYT,NUC,MIT												Psort: PLA,CYT,MIT
54	Cit.23842.1.S1_s_at	EMB3009	Function_At: EMB3009 (embryo defective 3009)	0.63	226	772	884	1161	338						Best At match: AT4G34760												Best At match: AT2G42320												Best At match: AT4G08810
			Function_Cs: BAHD acyltransferase DCR												Best Cs match: Cs8g08010.1												Best Cs match: Cs9g14040.1												Best Cs match: Cs9g03020.1
			Psort: CYT,NUC,MIT									53	Cit.18287.1.S1_at	NA	Function_At: unknown protein	0.83	131	1722	5673	789	2708			53	Cit.7804.1.S1_s_at	TMK1	Function_At: TMK1 (TRANSMEMBRANE KINASE 1)	0.71	138	2734	1278	285	3185			61	Cit.26077.1.S1_at	ARF8	Function_At: ARF8 (AUXIN RESPONSE FACTOR 8)	0.74	141	6770	14236	11943	4952			60	Cit.22697.1.S1_x_at
			Best At match: AT5G23940												Function_Cs: Putative uncharacterized protein OSJNBb0034B12.21												Function_Cs: Probable receptor protein kinase TMK1												Function_Cs: Putative uncharacterized protein Sb04g004430									60	Cit.29883.1.S1_at
			Best Cs match: Cs9g17750.1												Psort: CHL,NUC,PLA												Psort: PLA,MIT,NUC												Psort: NUC,CHL,CYT
54	Cit.4219.1.S1_s_at	NA	Function_At: unknown protein	0.6	226	757	2306	1750	580						Best At match: AT1G21500												Best At match: AT1G66150												Best At match: AT5G37020
			Function_Cs: Putative uncharacterized protein (Fragment)												Best Cs match: orange1.1t02182.1												Best Cs match: Cs6g13710.1												Best Cs match: Cs6g16030.3
			Psort: CHL,NUC,CYT									54	Cit.15680.1.S1_s_at	CYP77A4	Function_At: CYP77A4	0.77	132	105	636	436	627			54	Cit.6639.1.S1_at	PPR	Function_At: pentatricopeptide (PPR) repeat-containing protein	0.71	141	15750	13248	2437	12986			62	Cit.17423.1.S1_at	GDA1/<br>CD39	Function_At: nucleoside phosphatase family protein / GDA1/CD39 family protein	0.74	145	19953	10685	15586	17877
			Best At match: AT1G67910												Function_Cs: Cytochrome P450 77A3												Function_Cs: Pentatricopeptide repeat-containing protein, putative												Function_Cs: GDA1/CD39 nucleoside phosphatase family protein									61	Cit.26317.1.S1_at
			Best Cs match: Cs7g09380.1												Psort: NUC,END,CYT												Psort: NUC,PLA,CHL												Psort: CYT,CHL,NUC
55	Cit.29340.1.S1_s_at	PMEPCRF	Function_At: PMEPCRF (PECTIN METHYLESTERASE PCR FRAGMENT F)	0.6	228	901	915	536	1598						Best At match: AT5G04660												Best At match: AT1G02150												Best At match: AT2G02970
			Function_Cs: Putative uncharacterized protein Sb03g000660												Best Cs match: orange1.1t01519.1												Best Cs match: Cs1g03080.1												Best Cs match: Cs7g03790.1
			Psort: NUC,MIT,PLA									54	Cit.4669.1.S1_at	CIB1	Function_At: CIB1 (CRYPTOCHROME-INTERACTING BASIC-HELIX-LOOP-HELIX 1)	0.84	132	2113	11665	1104	1376			54	Cit.30503.1.S1_s_at	PMEPCRA	Function_At: PMEPCRA (METHYLESTERASE PCR A)	0.71	141	2349	470	179	1437			63	Cit.17117.1.S1_at	NA	NA	0.74	146	337	11039	2459	1698
			Best At match: AT5G53370												Function_Cs: Putative basic helix-loop-helix protein BHLH7												Function_Cs: Putative uncharacterized protein									64	Cit.35454.1.S1_s_at	kinase	Function_At: protein kinase family protein	0.74	147	7928	8196	5171	13091			62	Cit.39526.1.S1_s_at
			Best Cs match: orange1.1t02719.1												Psort: NUC,CYT,CHL												Psort: NUC,CYT,MIT												Function_Cs: Probable receptor-like protein kinase At1g80640
56	Cit.4906.1.S1_s_at	NA	Function_At: unknown protein	0.6	232	2295	1151	1231	8378						Best At match: AT4G34530												Best At match: AT1G11580												Psort: PLA,MIT,CHL
			Function_Cs: Poly(U)-specific endoribonuclease-B												Best Cs match: Cs2g16420.1												Best Cs match: Cs2g07660.1												Best At match: AT1G80640
			Psort: CYT,NUC,PLA									55	Cit.28621.1.S1_at	EMB3009	Function_At: EMB3009 (embryo defective 3009)	0.78	136	86	909	687	384			55	Cit.761.1.S1_at	CXE5	Function_At: AtCXE5 (Arabidopsis thaliana carboxyesterase 5)	0.71	142	802	382	62	221						Best Cs match: Cs1g11800.1
			Best At match: AT4G17100												Function_Cs: BAHD acyltransferase DCR												Function_Cs: A/G-specific adenine glycosylase muty, putative									65	Cit.4331.1.S1_s_at	SDR	Function_At: short-chain dehydrogenase/reductase (SDR) family protein	0.73	156	2645	16715	4935	1147			63	Cit.25416.1.S1_s_at
			Best Cs match: Cs5g07540.1												Psort: CYT,NUC,MIT												Psort: CHL,NUC,PLA												Function_Cs: Uncharacterized oxidoreductase C663.09c									64	Cit.14649.1.S1_at
57	Cit.37302.1.S1_at	kinase	Function_At: leucine-rich repeat transmembrane protein kinase, putative	0.69	233	190	302	138	799						Best At match: AT5G23940												Best At match: AT1G49660												Psort: CHL,MIT,NUC
			Function_Cs: Probably inactive leucine-rich repeat receptor-like protein kinase At3g28040												Best Cs match: Cs9g17750.1												Best Cs match: Cs5g33920.1												Best At match: AT4G20760
			Psort: PLA,NUC,CHL									56	Cit.29402.1.S1_s_at	CAX3	Function_At: CAX3 (CATION EXCHANGER 3)	0.81	138	1194	7985	779	191			56	Cit.30055.1.S1_at	PTL	Function_At: PTL (PETAL LOSS)	0.71	143	22471	781	3665	19025						Best Cs match: Cs2g16680.1
			Best At match: AT3G28040												Function_Cs: Low affinity calcium transporter CAX2 (Fragment)												Function_Cs: GT-like trihelix DNA-binding protein, putative									66	Cit.11959.1.S1_s_at	TET2	Function_At: TET2 (TETRASPANIN2)	0.77	157	7283	11400	6556	4044
			Best Cs match: orange1.1t04113.1												Psort: PLA,CHL,EXC												Psort: NUC,CHL,CYT												Function_Cs: Putative uncharacterized protein Sb01g050590									65	Cit.38373.1.S1_at
57	Cit.6574.1.S1_at	NA	Function_At: unknown protein	0.6	233	442	380	1597	3903						Best At match: AT3G51860												Best At match: AT5G03680												Psort: PLA,END,EXC
			Function_Cs: Putative uncharacterized protein OSJNBb0106M04.15												Best Cs match: Cs6g08320.1												Best Cs match: Cs6g15420.1												Best At match: AT2G19580
			Psort: NUC,PLA,CHL									57	Cit.34966.1.S1_at	proline-rich	NA	0.78	140	925	6412	180	2024			57	Cit.6447.1.S1_s_at	NA	Function_At: unknown protein	0.74	144	21866	1401	3861	20664						Best Cs match: Cs4g13890.1
			Best At match: AT5G66600									58	Cit.12048.1.S1_s_at	lipase	Function_At: GDSL-motif lipase/hydrolase family protein	0.78	141	853	1760	803	1337						Function_Cs: Putative uncharacterized protein OSJNBa0052M16.13									67	Cit.25096.1.S1_at	ATN1	Function_At: ATN1	0.73	161	53	759	25	539
			Best Cs match: Cs1g23500.1												Function_Cs: GDSL esterase/lipase At5g33370												Psort: CHL,PLA,EXC												Function_Cs: Serine/threonine-protein kinase HT1									66	Cit.6971.1.S1_at
58	Cit.14153.1.S1_s_at	RTFL15	NA	0.7	236	254	501	1352	2281						Psort: CYT,NUC,CHL												Best At match: AT3G48660												Psort: PLA,NUC,CYT
59	Cit.16402.1.S1_at	MCA1	Function_At: MCA1 (mid1-complementing activity 1)	0.71	239	377	319	631	1083						Best At match: AT5G33370												Best Cs match: orange1.1t02586.1												Best At match: AT3G27560
			Function_Cs: Protein MID1-COMPLEMENTING ACTIVITY 1												Best Cs match: Cs5g25600.1									57	Cit.25558.1.S1_x_at	EXL5	Function_At: EXL5 (EXORDIUM LIKE 5)	0.73	144	6292	3333	858	3677						Best Cs match: Cs2g27230.1
			Psort: PLA,CYT,CHL									58	Cit.1017.1.S1_x_at	LTP	Function_At: protease inhibitor/seed storage/lipid transfer protein (LTP) family protein	0.77	141	2063	9584	1193	1487						Function_Cs: Phosphate-responsive 1 family protein (Fragment)									67	Cit.29478.1.S1_s_at	CYP82C4	Function_At: CYP82C4	0.78	161	4599	3393	2218	5406
			Best At match: AT4G35920												Function_Cs: Bifunctional inhibitor/lipid-transfer protein/seed storage 2S albumin-like protein												Psort: NUC,CYT,CHL												Function_Cs: Cytochrome P450 82C4									66	Cit.34677.1.S1_at
			Best Cs match: Cs1g25850.1												Psort: NA												Best At match: AT2G17230												Psort: END,CHL,NUC
60	Cit.31710.1.S1_s_at	DHAR1	Function_At: DHAR1 (dehydroascorbate reductase)	0.62	241	1875	403	4337	4445						Best At match: AT1G62500												Best Cs match: Cs8g01410.1												Best At match: AT4G31940
			Function_Cs: Glutathione S-transferase DHAR2												Best Cs match: Cs4g05470.2									58	Cit.20396.1.S1_at	BGLU42	Function_At: BGLU42 (BETA GLUCOSIDASE 42)	0.71	145	1956	6559	279	2427						Best Cs match: Cs1g10540.1
			Psort: CHL,NUC,PLA									59	Cit.15680.1.S1_at	CYP77A4	Function_At: CYP77A4	0.77	142	300	964	763	1441						Function_Cs: Putative uncharacterized protein Sb01g043030									67	Cit.33387.1.S1_at	NA	Function_At: unknown protein	0.74	161	5669	21749	16804	13725
			Best At match: AT1G19570												Function_Cs: Cytochrome P450 77A3												Psort: CHL,END,VAC												Function_Cs: Protein E03H4.4, partially confirmed by transcript evidence									67	Cit.16404.1.S1_at
			Best Cs match: Cs7g28340.1												Psort: NUC,END,CYT												Best At match: AT5G36890												Psort: CYT,END,NUC
61	Cit.6642.1.S1_at	RSW2	Function_At: ATGH9A1 (ARABIDOPSIS THALIANA GLYCOSYL HYDROLASE 9A1)	0.61	244	1217	365	571	1121						Best At match: AT5G04660												Best Cs match: Cs2g12100.1												Best At match: AT2G41770
			Function_Cs: Endoglucanase 25												Best Cs match: orange1.1t01519.1									59	Cit.13164.1.S1_at	CYCP1;1	Function_At: CYCP1	0.78	146	1509	1803	106	841						Best Cs match: Cs9g13470.1
			Psort: PLA,MIT,NUC									60	Cit.31724.1.S1_at	acetylesterase	Function_At: acetylesterase, putative	0.8	143	295	346	42	285						Function_Cs: Nuc-1 negative regulatory protein preg, putative									68	Cit.3570.1.S1_at	LEA	Function_At: LEA (DEHYDRIN LEA)	0.73	164	21950	4788	16115	20245
			Best At match: AT5G49720												Function_Cs: GDSL esterase/lipase At4g01130												Psort: NA												Function_Cs: Late embryogenesis abundant protein									68	Cit.37701.1.S1_at
			Best Cs match: Cs3g01110.1												Psort: EXC,PLA,CYT												Best At match: AT3G63120												Psort: NUC,CHL,CYT
62	Cit.1898.1.S1_at	NA	Function_At: unknown protein	0.64	245	2420	435	2363	1459						Best At match: AT4G01130												Best Cs match: Cs5g31280.5												Best At match: AT2G21490
			Function_Cs: Putative uncharacterized protein 1G01 (Fragment)												Best Cs match: orange1.1t00452.1									60	Cit.24584.1.S1_x_at	kinase	Function_At: protein kinase, putative	0.71	147	6610	4107	1519	9627						Best Cs match: Cs8g07520.1
			Psort: PLA,CHL,CYT									60	Cit.37231.1.S1_at	acetylesterase	Function_At: acetylesterase, putative	0.81	143	637	1015	98	443						Function_Cs: Putative uncharacterized protein Sb02g022880									69	Cit.17936.1.S1_s_at	NA	NA	0.74	166	4876	12705	2788	2364
			Best At match: AT4G27435												Function_Cs: GDSL esterase/lipase At4g01130												Psort: PLA,MIT,NUC									69	Cit.25825.1.S1_x_at	NA	NA	0.73	166	13428	10554	7821	15074			68	Cit.23474.1.S1_at
			Best Cs match: Cs1g06830.1												Psort: EXC,PLA,CYT												Best At match: AT5G15080									70	Cit.29901.1.S1_at	NA	Function_At: unknown protein	0.75	167	19045	7646	5520	16635
63	Cit.26282.1.S1_at	aldo/	Function_At: aldo/keto reductase family protein	0.59	248	1824	1149	1865	608						Best At match: AT4G01130												Best Cs match: Cs7g04350.1												Function_Cs: Putative uncharacterized protein Sb07g023793 (Fragment)
		keto reductase	Function_Cs: Auxin-induced protein PCNT115												Best Cs match: orange1.1t00452.1									60	Cit.17347.1.S1_at	NA	Function_At: FUNCTIONS IN: molecular_function unknown	0.74	147	13546	12337	1300	4648						Psort: CHL,NUC,CYT
			Psort: CHL,CYT,NUC									61	Cit.23634.1.S1_at	phosphoinositide binding	Function_At: phosphoinositide binding	0.77	144	662	279	646	5537						Function_Cs: NA												Best At match: AT2G39560
			Best At match: AT1G60730												Function_Cs: Putative uncharacterized protein OJ1112_F09.11												Psort: CHL,NUC,CYT												Best Cs match: Cs8g18290.1									69	Cit.36524.1.S1_at
			Best Cs match: Cs9g07690.1												Psort: CHL,NUC,PLA												Best At match: AT2G37975									70	Cit.16379.1.S1_at	kinase	Function_At: protein kinase family protein	0.81	167	567	1064	267	1031
64	Cit.29743.1.S1_at	dihydroneopterin aldolase	Function_At: dihydroneopterin aldolase, putative	0.63	252	1131	1127	2663	2724						Best At match: AT3G22810												Best Cs match: Cs4g02995.1												Function_Cs: Probable receptor-like serine/threonine-protein kinase At5g57670
			Function_Cs: Dihydroneopterin aldolase												Best Cs match: Cs9g07540.1									61	Cit.4672.1.S1_s_at	NA	Function_At: unknown protein	0.77	148	8897	664	175	3119						Psort: PLA,NUC,MIT
			Psort: CHL,CYT,NUC									62	Cit.39950.1.S1_s_at	LIL3:1	Function_At: LIL3:1	0.82	145	88	476	357	2928						Function_Cs: Protein XRI1												Best At match: AT5G37790
			Best At match: AT3G11750												Function_Cs: Low molecular mass early light-induced protein												Psort: NUC,CHL,CYT												Best Cs match: Cs6g17620.1									69	Cit.23470.1.S1_s_at
			Best Cs match: Cs6g13480.1												Psort: CHL,NUC,PLA												Best At match: AT1G14630									71	Cit.12119.1.S1_s_at	KAO2	Function_At: KAO2 (ENT-KAURENOIC ACID HYDROXYLASE 2)	0.74	169	3300	7075	2125	3925
65	Cit.23435.1.S1_s_at	MYB91	Function_At: AS1 (ASYMMETRIC LEAVES 1)	0.67	256	14	476	436	292						Best At match: AT4G17600												Best Cs match: orange1.1t01624.1												Function_Cs: Putative ent-Kaurenoic acid hydroxylase-like cytochrome P450
			Function_Cs: Transcription factor AS1												Best Cs match: Cs5g07840.1									62	Cit.14796.1.S1_at	NA	NA	0.74	150	3279	1924	696	3926						Psort: END,NUC,CYT
			Psort: NUC,CYT,MIT									63	Cit.12048.1.S1_at	lipase	Function_At: GDSL-motif lipase/hydrolase family protein	0.78	147	1880	13683	1168	1373			62	Cit.8558.1.S1_s_at	MIPS2	Function_At: MIPS2 (MYO-INOSITOL-1-PHOSTPATE SYNTHASE 2)	0.71	150	3645	7044	447	1977						Best At match: AT2G32440
			Best At match: AT2G37630												Function_Cs: GDSL esterase/lipase At5g33370												Function_Cs: Inositol-3-phosphate synthase												Best Cs match: Cs7g22820.3									70	Cit.7276.1.S1_at
			Best Cs match: Cs6g06480.1												Psort: CYT,NUC,CHL												Psort: CYT,NUC,CHL									72	Cit.15504.1.S1_s_at	ethylene-responsive	Function_At: ethylene-responsive protein -related	0.75	170	6744	11820	5532	11287
65	Cit.32450.1.S1_at	NA	Function_At: NA	0.59	256	3746	201	2185	9971						Best At match: AT5G33370												Best At match: AT2G22240												Function_Cs: Putative uncharacterized protein homologue of AT4g29100
			Function_Cs: Plant-specific domain TIGR01568 family protein												Best Cs match: Cs5g25600.1												Best Cs match: Cs1g01700.1												Psort: NUC,PLA,MIT
			Psort: NUC,CHL,PLA									63	Cit.29646.1.S1_s_at	hydrolase	Function_At: catalytic/ cation binding / hydrolase, hydrolyzing O-glycosyl compounds	0.79	147	25	76	259	771			63	Cit.10687.1.S1_s_at	EXPA4	Function_At: ATEXPA4 (ARABIDOPSIS THALIANA EXPANSIN A4)	0.71	151	7894	3593	1592	3392						Best At match: AT3G19500
			Best At match: 0												Function_Cs: Glucan endo-1,3-beta-glucosidase 1												Function_Cs: Expansin-A4												Best Cs match: Cs8g04720.1									70	Cit.31292.1.S1_at
			Best Cs match: Cs6g09800.1												Psort: NUC,MIT,EXC												Psort: CYT,PLA,EXC									73	Cit.21441.1.S1_at	RPS2	NA	0.76	171	5371	15071	6750	4691
66	Cit.16551.1.S1_at	PDR4	Function_At: PDR4 (PLEIOTROPIC DRUG RESISTANCE 4)	0.61	257	586	691	986	1752						Best At match: AT1G11820												Best At match: AT2G39700									74	Cit.12485.1.S1_s_at	kinase	Function_At: protein kinase family protein	0.75	172	4835	10281	4037	2868
			Function_Cs: ABC transporter G family member 32												Best Cs match: Cs2g02970.1												Best Cs match: Cs6g06530.1												Function_Cs: Adenine nucleotide alpha hydrolases-domain containing protein kinase
			Psort: PLA,NUC,MIT									64	Cit.13692.1.S1_at	lipase	Function_At: GDSL-motif lipase/hydrolase family protein	0.8	148	376	2289	188	693			64	Cit.9596.1.S1_s_at	COB	Function_At: COB (COBRA)	0.71	153	4417	13035	930	2792						Psort: PLA,MIT,NUC
			Best At match: AT2G26910												Function_Cs: Esterase												Function_Cs: Putative uncharacterized protein Sb02g038720												Best At match: AT1G77280									70	Cit.2370.1.S1_at
			Best Cs match: Cs4g17100.1												Psort: EXC,CYT,CHL												Psort: MIT,CHL,CYT												Best Cs match: Cs1g10100.3
66	Cit.31530.1.S1_at	cytochrome B561	Function_At: cytochrome B561-related	0.59	257	1787	261	1074	780						Best At match: AT3G26430												Best At match: AT5G60920									75	Cit.37848.1.S1_s_at	NA	Function_At: unknown protein	0.78	175	14262	11714	8526	18095
			Function_Cs: Cytochrome b561/ferric reductase transmembrane family protein												Best Cs match: Cs3g19620.1												Best Cs match: Cs5g12210.1												Function_Cs: Putative uncharacterized protein Sb06g014630
			Psort: CHL,NUC,CYT									65	Cit.23129.1.S1_at	allergen V5/<br>Tpx-1	Function_At: allergen V5/Tpx-1-related family protein	0.78	149	1567	7451	200	1017			65	Cit.16596.1.S1_at	pyrophosphate-dependent 6-phosphofructose-1-kinase	Function_At: pyrophosphate--fructose-6-phosphate 1-phosphotransferase alpha subunit, putative / pyrophosphate-dependent 6-phosphofructose-1-	0.7	158	1721	9106	214	1546						Psort: NUC,CYT,VAC
			Best At match: AT4G18260												Function_Cs: STS14 protein												Function_Cs: Pyrophosphate--fructose 6-phosphate 1-phosphotransferase subunit alpha												Best At match: AT5G13310									71	Cit.15702.1.S1_at
			Best Cs match: Cs2g03550.1												Psort: CHL,VAC,EXC												Psort: CHL,MIT,PLA												Best Cs match: Cs8g10610.1
67	Cit.9662.1.S1_at	GRF5	Function_At: GRF5 (GENERAL REGULATORY FACTOR 5)	0.66	258	552	122	618	2329						Best At match: AT5G66590												Best At match: AT1G76550									76	Cit.19564.1.S1_at	NA	Function_At: unknown protein	0.75	176	16	951	413	166
			Function_Cs: 14-3-3-like protein												Best Cs match: Cs1g23490.1												Best Cs match: Cs6g10780.1												Function_Cs: Putative uncharacterized protein OSJNBa0009J19.26
			Psort: NUC,CYT,PLA									66	Cit.20578.1.S1_at	NA	Function_At: unknown protein	0.79	151	1496	9497	114	535			66	Cit.6094.1.S1_s_at	TF	Function_At: transcription regulator	0.77	160	1247	707	260	193						Psort: CHL,PLA,NUC
			Best At match: AT5G16050												Function_Cs: Putative LuxR transcriptional regulator (Fragment)												Function_Cs: Basic helix-loop-helix (BHLH) DNA-binding family protein												Best At match: AT5G41761									72	Cit.6831.1.S1_at
			Best Cs match: Cs6g18830.1												Psort: NUC,CHL,MIT												Psort: NUC,CYT,CHL												Best Cs match: orange1.1t00460.1
68	Cit.9715.1.S1_s_at	permease	Function_At: permease, putative	0.63	259	2832	276	8433	4492						Best At match: AT5G16030												Best At match: AT3G28857									77	Cit.20603.1.S1_s_at	zinc finger	Function_At: zinc finger (B-box type) family protein	0.73	177	839	20301	4834	358
			Function_Cs: Putative uncharacterized protein Sb01g002960												Best Cs match: Cs6g18880.1												Best Cs match: Cs6g21120.1												Function_Cs: Zinc finger protein CONSTANS-LIKE 5
			Psort: PLA,NUC,CHL									66	Cit.13908.1.S1_at	NA	Function_At: unknown protein	0.77	151	918	2533	29	368			67	Cit.5071.1.S1_at	NA	Function_At: unknown protein	0.7	161	16296	10955	2862	9311						Psort: NUC,CHL,CYT
			Best At match: AT5G62890												Function_Cs: Periplasmic-binding protein of ABC transporter												Function_Cs: Putative uncharacterized protein Sb01g014351 (Fragment)												Best At match: AT5G57660									73	Cit.29646.1.S1_s_at
			Best Cs match: Cs5g05050.1												Psort: CYT,END,NUC												Psort: CHL,NUC,CYT												Best Cs match: Cs4g02910.1
69	Cit.6443.1.S1_at	NA	Function_At: unknown protein	0.67	260	657	29	91	574						Best At match: AT1G65900												Best At match: AT2G31490									78	Cit.29783.1.S1_s_at	BZR1	Function_At: BZR1 (BRASSINAZOLE-RESISTANT 1)	0.76	178	18975	12398	13260	17215
			Function_Cs: Putative uncharacterized protein Sb01g049210												Best Cs match: Cs6g15950.2												Best Cs match: Cs4g04500.1												Function_Cs: Putative mature anther-specific protein LAT61
			Psort: CYT,END,VAC									67	Cit.18521.1.S1_at	oxidoreductase	Function_At: oxidoreductase, 2OG-Fe(II) oxygenase family protein	0.77	152	2102	16463	125	765			67	Cit.38591.1.S1_at	THE1	Function_At: THE1 (THESEUS1)	0.72	161	3715	4883	1168	5624						Psort: NUC,CYT,CHL
			Best At match: AT1G65900												Function_Cs: 1-aminocyclopropane-1-carboxylate oxidase homolog 11												Function_Cs: Receptor-like protein kinase THESEUS 1												Best At match: AT1G75080									74	Cit.40357.1.S1_s_at
			Best Cs match: Cs6g15950.1												Psort: CYT,NUC,PLA												Psort: PLA,MIT,CHL												Best Cs match: Cs1g23700.1
69	Cit.6094.1.S1_s_at	TF	Function_At: transcription regulator	0.65	260	193	160	1247	707						Best At match: AT3G19000												Best At match: AT5G54380									78	Cit.5137.1.S1_at	methyltransferase	Function_At: methyltransferase	0.73	178	702	1094	330	1002
			Function_Cs: Basic helix-loop-helix (BHLH) DNA-binding family protein												Best Cs match: Cs5g28730.1												Best Cs match: Cs1g06650.1												Function_Cs: Demethylmenaquinone methyltransferase
			Psort: NUC,CYT,CHL									68	Cit.11683.1.S1_s_at	GPAT6	Function_At: GPAT6 (GLYCEROL-3-PHOSPHATE ACYLTRANSFERASE 6)	0.77	153	1609	7517	1140	1366			68	Cit.13023.1.S1_at	ROP9	Function_At: ROP9 (RHO-RELATED PROTEIN FROM PLANTS 9)	0.77	162	1596	1837	1027	5352						Psort: CHL,MIT,NUC
			Best At match: AT3G28857												Function_Cs: Phospholipid/glycerol acyltransferase family protein												Function_Cs: Rac-like GTP-binding protein ARAC7												Best At match: AT3G15530									75	Cit.31464.1.S1_at
			Best Cs match: Cs6g21120.1												Psort: PLA,MIT,NUC												Psort: CYT,PLA,NUC												Best Cs match: Cs1g06680.1
70	Cit.15306.1.S1_at	SCPL45	Function_At: SCPL45 (SERINE CARBOXYPEPTIDASE-LIKE 45 PRECURSOR)	0.59	261	1102	1354	2078	6528						Best At match: AT2G38110												Best At match: AT4G28950									78	Cit.335.1.S1_at	CXE5	Function_At: AtCXE5 (Arabidopsis thaliana carboxyesterase 5)	0.73	178	89	3168	444	43
			Function_Cs: Serine carboxypeptidase-like 45												Best Cs match: Cs6g07920.1												Best Cs match: Cs4g16130.2												Function_Cs: A/G-specific adenine glycosylase muty, putative
			Psort: EXC,CHL,PLA									69	Cit.8842.1.S1_at	SAH7	Function_At: SAH7	0.77	154	510	943	1106	1161			69	Cit.6438.1.S1_at	AtGXMT1<br>GXM1GXMT1	Function_At: unknown protein	0.7	163	384	1458	15	1541						Psort: CHL,NUC,PLA
			Best At match: AT1G28110												Function_Cs: Pollen-specific protein C13												Function_Cs: Putative uncharacterized protein At4g09990 (Fragment)												Best At match: AT1G49660									76	Cit.24690.1.S1_s_at
			Best Cs match: Cs6g16940.3												Psort: NUC,EXC,CYT												Psort: NUC,CHL,CYT												Best Cs match: Cs5g33920.1									77	Cit.40094.1.S1_s_at
71	Cit.308.1.S1_at	NA	Function_At: NA	0.63	262	954	216	863	1440						Best At match: AT4G08685												Best At match: AT1G33800									79	Cit.31621.1.S1_at	AtTRS130<br>CLUB	NA	0.73	179	5308	11837	12760	11060
			Function_Cs: Adipocyte plasma membrane-associated protein												Best Cs match: Cs3g18550.1												Best Cs match: Cs5g18370.1									80	Cit.19505.1.S1_s_at	ACA11	Function_At: ACA11 (autoinhibited Ca2+-ATPase 11)	0.73	181	563	4290	369	1668
			Psort: CHL,CYT,PLA									69	Cit.37525.1.S1_at	NA	NA	0.77	154	194	1353	466	2496			70	Cit.2014.1.S1_s_at	TUB8	Function_At: TUB8	0.77	164	1462	4312	424	5418						Function_Cs: Putative calcium-transporting ATPase 11, plasma membrane-type
			Best At match: 0									70	Cit.761.1.S1_x_at	CXE5	Function_At: AtCXE5 (Arabidopsis thaliana carboxyesterase 5)	0.77	156	89	240	682	297						Function_Cs: Tubulin beta-5 chain												Psort: PLA,VAC,END
			Best Cs match: Cs7g20260.1												Function_Cs: A/G-specific adenine glycosylase muty, putative												Psort: CSK,NUC,CHL												Best At match: AT3G57330									78	Cit.7475.1.S1_at
72	Cit.35150.1.S1_s_at	OEP37	Function_At: OEP37	0.59	266	882	1555	2404	3699						Psort: CHL,NUC,PLA												Best At match: AT5G23860												Best Cs match: orange1.1t02347.1									79	Cit.7213.1.S1_at
			Function_Cs: Putative uncharacterized protein Sb04g025610												Best At match: AT1G49660												Best Cs match: Cs2g09970.1									81	Cit.9002.1.S1_at	NA	Function_At: FUNCTIONS IN: molecular_function unknown	0.73	182	388	10878	1428	16			80	Cit.28444.1.S1_s_at
			Psort: NUC,PLA,CHL												Best Cs match: Cs5g33920.1									71	Cit.18406.1.S1_s_at	SKU5	Function_At: SKU5	0.78	165	693	6001	604	1564						Function_Cs: Putative uncharacterized protein Sb01g018095 (Fragment)
			Best At match: AT2G43950									71	Cit.27402.1.S1_at	nuclease	Function_At: endonuclease/exonuclease/phosphatase family protein	0.77	157	1058	6524	57	598						Function_Cs: Multi-copper oxidase type I family protein, putative												Psort: NUC,CHL,PLA
			Best Cs match: orange1.1t02506.1												Function_Cs: Type I inositol-1,4,5-trisphosphate 5-phosphatase CVP2, putative, expressed												Psort: PLA,NUC,CHL												Best At match: AT5G53750
73	Cit.16379.1.S1_at	kinase	Function_At: protein kinase family protein	0.6	267	1031	1064	567	167						Psort: NUC,VAC,CYT												Best At match: AT4G12420												Best Cs match: Cs2g06270.1
			Function_Cs: Probable receptor-like serine/threonine-protein kinase At5g57670												Best At match: AT2G32010												Best Cs match: Cs5g09230.1									82	Cit.29902.1.S1_at	NA	NA	0.73	183	3087	14703	2968	599			80	Cit.16855.1.S1_at
			Psort: PLA,NUC,MIT												Best Cs match: Cs9g07380.1									72	Cit.15062.1.S1_at	PPa1	Function_At: AtPPa1 (Arabidopsis thaliana pyrophosphorylase 1)	0.7	166	20925	17889	7453	19003			83	Cit.14656.1.S1_at	PETA	Function_At: Encodes cytochrome f apoprotein	0.73	184	2450	15927	3314	1752
			Best At match: AT5G37790									71	Cit.30729.1.S1_at	pectinacetylesterase	Function_At: pectinacetylesterase, putative	0.77	157	1010	1201	938	990						Function_Cs: Probably inactive receptor-like protein kinase At2g46850												Function_Cs: Cytochrome f (Fragment)
			Best Cs match: Cs6g17620.1												Function_Cs: Putative uncharacterized protein Sb02g040470												Psort: CYT,PLA,NUC												Psort: CHL,MIT,CYT
74	Cit.5132.1.S1_at	integral membrane	Function_At: integral membrane family protein	0.59	268	3201	1318	933	400						Psort: PLA,CYT,MIT												Best At match: AT1G01050												Best At match: ATCG00540
			Function_Cs: Putative uncharacterized protein f15 (Fragment)												Best At match: AT3G05910												Best Cs match: orange1.1t00582.1												Best Cs match: orange1.1t04432.1									81	Cit.283.1.S1_x_at
			Psort: PLA,CHL,NUC												Best Cs match: Cs6g01740.1									73	Cit.6173.1.S1_s_at	calmodulin-binding	Function_At: calmodulin-binding protein	0.75	170	4728	4655	351	3190			84	Cit.31752.1.S1_s_at	TMP-A	Function_At: PIP1B (NAMED PLASMA MEMBRANE INTRINSIC PROTEIN 1B)	0.77	185	9909	2392	2030	5003			82	Cit.26012.1.S1_at
			Best At match: AT1G17200									72	Cit.27666.1.S1_at	glutaredoxin	Function_At: glutaredoxin family protein	0.77	158	769	1475	39	225						Function_Cs: RNA ligase/cyclic nucleotide phosphodiesterase family protein												Function_Cs: Putative uncharacterized protein Sb04g032430
			Best Cs match: Cs5g15150.1												Function_Cs: Uncharacterized protein At5g39865												Psort: CHL,NUC,CYT												Psort: PLA,NUC,VAC
75	Cit.7545.1.S1_at	hydrolase	Function_At: hydrolase, alpha/beta fold family protein	0.62	271	3944	55	4997	15611						Psort: NUC,CHL,MIT												Best At match: AT5G40190												Best At match: AT2G45960
			Function_Cs: Monoglyceride lipase												Best At match: AT2G41330												Best Cs match: Cs2g28700.1												Best Cs match: Cs5g03460.2
			Psort: CHL,MIT,PLA												Best Cs match: orange1.1t01859.1									74	Cit.16792.1.S1_at	ATRR4	Function_At: ARR9 (RESPONSE REGULATOR 9)	0.72	172	4196	13195	677	5175			85	Cit.26520.1.S1_at	protein binding	Function_At: protein binding / zinc ion binding	0.76	187	12693	23927	19432	4950			82	Cit.15152.1.S1_at
			Best At match: AT1G11090									73	Cit.30729.1.S1_s_at	pectinacetylesterase	Function_At: pectinacetylesterase, putative	0.78	159	955	1320	983	1046						Function_Cs: Two-component system sensor histidine kinase/response regulator, putative												Function_Cs: Baculoviral IAP repeat-containing protein 2
			Best Cs match: Cs2g06500.1												Function_Cs: Putative uncharacterized protein Sb02g040470												Psort: NUC,CYT,MIT												Psort: NUC,MIT,CHL
76	Cit.7685.1.S1_at	SDR	Function_At: short-chain dehydrogenase/reductase (SDR) family protein	0.59	272	1109	1072	684	5503						Psort: PLA,CYT,MIT												Best At match: AT3G57040												Best At match: AT1G10650
			Function_Cs: Rossmann-fold NAD(P)-binding domain-containing protein												Best At match: AT3G05910												Best Cs match: Cs3g19780.1												Best Cs match: Cs2g21130.1
			Psort: CHL,NUC,CYT												Best Cs match: Cs6g01740.1									75	Cit.18653.1.S1_at	NA	NA	0.72	174	1260	960	732	2393			86	Cit.8446.1.S1_s_at	calcium-binding EF hand	Function_At: sodium/calcium exchanger family protein / calcium-binding EF hand family protein	0.72	188	14888	15885	12421	18342			83	Cit.29153.1.S1_at
			Best At match: AT5G02540									74	Cit.15886.1.S1_at	myc1	Function_At: myc-related transcription factor (MYC1)	0.77	160	1012	1692	900	2649			75	Cit.22418.1.S1_x_at	NTRB	Function_At: NTRB (NADPH-DEPENDENT THIOREDOXIN REDUCTASE B)	0.7	174	23825	21227	8206	20855						Function_Cs: Calcium-binding EF-hand domain-containing protein
			Best Cs match: Cs6g06060.1												Function_Cs: Transcription factor GLABRA 3												Function_Cs: Thioredoxin reductase 1												Psort: CHL,PLA,CYT
77	Cit.8773.1.S1_s_at	POM1	Function_At: POM1 (POM-POM1)	0.6	275	2011	844	2973	461						Psort: NUC,CHL,CYT												Psort: CYT,MIT,CHL												Best At match: AT1G53210
			Function_Cs: Chitinase-like protein 1												Best At match: AT4G00480												Best At match: AT4G35460												Best Cs match: orange1.1t04543.1
			Psort: CHL,NUC,EXC												Best Cs match: orange1.1t00363.2												Best Cs match: Cs1g26810.1									87	Cit.29402.1.S1_s_at	CAX3	Function_At: CAX3 (CATION EXCHANGER 3)	0.73	191	779	7985	1194	138			84	Cit.16335.1.S1_at
			Best At match: AT1G05850									75	Cit.17541.1.S1_at	NA	Function_At: NA	0.78	161	1979	8896	1143	3338			76	Cit.13517.1.S1_at	NA	Function_At: unknown protein	0.7	176	17044	11789	1599	5928						Function_Cs: Low affinity calcium transporter CAX2 (Fragment)
			Best Cs match: Cs5g24680.1												Function_Cs: NA												Function_Cs: PPPDE putative thiol peptidase family protein												Psort: PLA,CHL,EXC
77	Cit.6703.1.S1_at	NA	Function_At: unknown protein	0.59	275	4016	265	3960	12902						Psort: NUC,CHL,CYT												Psort: NA												Best At match: AT3G51860
			Function_Cs: Putative uncharacterized protein												Best At match: 0												Best At match: AT1G47740												Best Cs match: Cs6g08320.1
			Psort: CHL,NUC,MIT												Best Cs match: Cs6g22380.1												Best Cs match: Cs3g24520.4									88	Cit.14435.1.S1_at	G7	Function_At: CER4 (ECERIFERUM 4)	0.77	192	172	8902	2529	5697			85	Cit.21518.1.S1_at
			Best At match: AT1G68585									76	Cit.14465.1.S1_at	NLM2	Function_At: NIP1	0.78	163	1003	3177	958	2543			76	Cit.25162.1.S1_at	calcineurin B subunit	Function_At: calcineurin B subunit-related	0.7	176	5747	1925	984	9622						Function_Cs: Oxidoreductase, acting on the CH-CH group of donors									86	Cit.13643.1.S1_at
			Best Cs match: Cs7g26580.1												Function_Cs: Aquaporin, MIP family, NIP subfamily (Fragment)												Function_Cs: Lysophosphatidylcholine acyltransferase / lyso-PAF acetyltransferase												Psort: NUC,PLA,END
78	Cit.40270.1.S1_s_at	CAD	Function_At: cinnamyl-alcohol dehydrogenase, putative (CAD)	0.59	276	1246	2154	2251	1944						Psort: PLA,VAC,CHL												Psort: NUC,CHL,CYT												Best At match: AT4G33790
			Function_Cs: Dihydroflavonol-4-reductase												Best At match: AT4G18910												Best At match: AT2G45670												Best Cs match: Cs8g15220.1
			Psort: NUC,CHL,MIT												Best Cs match: Cs6g21290.1												Best Cs match: orange1.1t00279.1									89	Cit.11433.1.S1_at	NA	Function_At: FUNCTIONS IN: molecular_function unknown	0.79	193	687	1551	895	374
			Best At match: AT5G19440									77	Cit.38122.1.S1_at	NA	Function_At: unknown protein	0.81	165	1638	5510	611	4058			77	Cit.9890.1.S1_s_at	gibberellin-regulated	Function_At: gibberellin-regulated family protein	0.73	177	5088	1038	1143	2764						Function_Cs: Putative uncharacterized protein P0046B10.2-1									86	Cit.29086.1.S1_at
			Best Cs match: Cs7g02090.1												Function_Cs: Senescence-inducible chloroplast stay-green protein 1												Function_Cs: Snakin-1												Psort: PLA,CHL,NUC
78	Cit.1625.1.S1_s_at	IAA8	Function_At: IAA8	0.61	276	1410	1078	2836	1763						Psort: CHL,NUC,PLA												Psort: PLA,CYT,CHL												Best At match: AT4G32460
			Function_Cs: Auxin-responsive protein IAA8												Best At match: AT1G44000												Best At match: AT2G14900												Best Cs match: Cs7g04900.2
			Psort: NUC,CHL,PLA												Best Cs match: Cs3g20450.1												Best Cs match: Cs8g04550.1									90	Cit.11721.1.S1_s_at	QRP1	Function_At: ER (ERECTA)	0.78	194	6015	1579	1750	6137
			Best At match: AT2G22670									77	Cit.5767.1.S1_at	CYP77B1	Function_At: CYP77B1	0.8	165	961	914	132	756			78	Cit.15557.1.S1_at	NA	Function_At: unknown protein	0.72	185	6446	15319	847	5090						Function_Cs: LRR receptor-like serine/threonine-protein kinase ERECTA									87	Cit.10354.1.S1_at
			Best Cs match: Cs1g15390.2												Function_Cs: Cytochrome P450 77A3												Function_Cs: RNA-directed DNA polymerase (Reverse transcriptase)-related protein												Psort: PLA,MIT,EXC
79	Cit.20396.1.S1_at	BGLU42	Function_At: BGLU42 (BETA GLUCOSIDASE 42)	0.59	279	2427	145	1956	6559						Psort: END,NUC,CHL												Psort: CHL,NUC,CYT												Best At match: AT2G26330
			Function_Cs: Putative uncharacterized protein Sb01g043030												Best At match: AT1G11600												Best At match: AT3G23910												Best Cs match: Cs4g06230.4
			Psort: CHL,END,VAC												Best Cs match: Cs2g07770.1												Best Cs match: orange1.1t02461.1									91	Cit.24391.1.S1_at	kinesin light chain	Function_At: kinesin light chain-related	0.72	196	1916	4932	2684	6767
			Best At match: AT5G36890									78	Cit.8838.1.S1_s_at	MLP423	Function_At: MLP423 (MLP-LIKE PROTEIN 423)	0.78	166	976	3735	733	1159			79	Cit.39683.1.S1_s_at	ADK2	Function_At: ADK2 (ADENOSINE KINASE 2)	0.75	187	15469	7480	1615	6345						Function_Cs: Kinesin light chain									88	Cit.11529.1.S1_s_at
			Best Cs match: Cs2g12100.1												Function_Cs: Putative uncharacterized protein Sb06g019320												Function_Cs: Adenosine kinase 2												Psort: CHL,PLA,MIT
80	Cit.4177.1.S1_at	lipase	Function_At: GDSL-motif lipase/hydrolase family protein	0.59	280	101	2893	622	557						Psort: CHL,NUC,MIT												Psort: NUC,PLA,MIT												Best At match: AT4G10840
			Function_Cs: GDSL esterase/lipase At3g48460												Best At match: AT1G24020												Best At match: AT5G03300												Best Cs match: orange1.1t00514.1
			Psort: EXC,NUC,VAC												Best Cs match: Cs7g08260.1												Best Cs match: Cs7g24930.1									92	Cit.29130.1.S1_at	SBT5.4	Function_At: SBT5.4	0.73	197	4020	2887	6781	2830
			Best At match: AT3G48460									78	Cit.19564.1.S1_at	NA	Function_At: unknown protein	0.76	166	413	951	16	176			80	Cit.4987.1.S1_s_at	SYP71	Function_At: SYP71 (SYNTAXIN OF PLANTS 71)	0.73	188	15613	17278	1697	8866						Function_Cs: Subtilisin-like protease									89	Cit.1909.1.S1_at
			Best Cs match: Cs5g06720.1												Function_Cs: Putative uncharacterized protein OSJNBa0009J19.26												Function_Cs: Syntaxin-71												Psort: CHL,EXC,CYT
81	Cit.32955.1.S1_at	ROPGEF1	Function_At: ROPGEF1	0.59	281	2178	120	3825	859						Psort: CHL,PLA,NUC												Psort: CHL,NUC,MIT												Best At match: AT5G59810
			Function_Cs: Ropgefa ROP GTPase guanyl-nucleotide exchange factor, PRONE domain-containing (Fragment)												Best At match: AT5G41761												Best At match: AT3G09740												Best Cs match: Cs2g18870.1
			Psort: CHL,PLA,CYT												Best Cs match: orange1.1t00460.1												Best Cs match: Cs6g04430.1									93	Cit.27418.1.S1_s_at	NA	Function_At: unknown protein	0.78	198	20505	12060	19251	22447
			Best At match: AT4G38430									79	Cit.38765.1.S1_at	NA	Function_At: NA	0.78	167	1437	9286	996	1414			80	Cit.31001.1.S1_at	NC	Function_At: NC domain-containing protein	0.7	188	1138	317	1074	3954						Function_Cs: Putative uncharacterized protein Sb02g023280									90	Cit.38057.1.S1_at
			Best Cs match: Cs8g01920.1												Function_Cs: 3-oxoacyl-[acyl-carrier-protein] synthase (Fragment)												Function_Cs: Putative uncharacterized protein OJ1323_A06.34												Psort: NUC,CHL,CYT
82	Cit.29795.1.S1_at	IMPL2	Function_At: IMPL2 (MYO-INOSITOL MONOPHOSPHATASE LIKE 2)	0.59	282	2082	413	1848	3773						Psort: CHL,MIT,NUC												Psort: CHL,MIT,PLA												Best At match: AT1G78110
			Function_Cs: Archaeal fructose-1,6-bisphosphatase and related enzyme of inositol monophosphatase family												Best At match: 0												Best At match: AT3G02700												Best Cs match: Cs3g18430.1
			Psort: CHL,CYT,MIT												Best Cs match: Cs5g01990.1												Best Cs match: Cs6g10970.1									93	Cit.6780.1.S1_s_at	RTFL14	NA	0.72	198	887	15415	2526	2404
			Best At match: AT4G39120									80	Cit.31429.1.S1_at	AP2	Function_At: AP2 domain-containing transcription factor, putative	0.76	169	438	2385	1555	431			81	Cit.6551.1.S1_at	NPH3	Function_At: phototropic-responsive NPH3 family protein	0.73	189	775	1890	539	236			94	Cit.8966.1.S1_s_at	IAA9	Function_At: IAA9 (INDOLE-3-ACETIC ACID INDUCIBLE 9)	0.74	199	14391	419	1227	6194			91	Cit.11160.1.S1_s_at
			Best Cs match: Cs8g07530.1												Function_Cs: Putative uncharacterized protein CBF2 (Fragment)												Function_Cs: Transposon protein, putative, Mutator sub-class, expressed												Function_Cs: Indole-3-acetic acid inducible 9 (Fragment)
83	Cit.8737.1.S1_s_at	IXR1	Function_At: CEV1 (CONSTITUTIVE EXPRESSION OF VSP 1)	0.59	283	1931	263	3564	4035						Psort: NUC,CHL,CYT												Psort: CHL,PLA,NUC												Psort: NUC,MIT,CHL
			Function_Cs: Cellulose synthase A catalytic subunit 3 [UDP-forming]												Best At match: AT1G01250												Best At match: AT5G66560												Best At match: AT5G65670
			Psort: PLA,CHL,NUC												Best Cs match: orange1.1t00506.1												Best Cs match: Cs1g23430.1												Best Cs match: Cs3g16750.1
			Best At match: AT5G05170									80	Cit.15702.1.S1_at	NA	Function_At: unknown protein	0.77	169	1186	1710	253	1223			82	Cit.8839.1.S1_x_at	NA	Function_At: NA	0.7	191	11697	8950	1913	13224			95	Cit.40475.1.S1_at	NA	NA	0.72	203	3546	13453	5866	1894			92	Cit.6675.1.S1_at
			Best Cs match: Cs7g01740.1												Function_Cs: Pollen Ole e 1 allergen and extensin family protein												Function_Cs: Pollen-specific protein C13									95	Cit.40073.1.S1_at	RPL20	Function_At: encodes a chloroplast ribosomal protein L20, a constituent of the large subunit of the ribosomal complex	0.73	203	5374	19607	11661	8264
84	Cit.7804.1.S1_s_at	TMK1	Function_At: TMK1 (TRANSMEMBRANE KINASE 1)	0.59	285	3185	138	2734	1278						Psort: CHL,MIT,PLA												Psort: NUC,EXC,CYT												Function_Cs: Putative uncharacterized protein OSJNBa0032M14.13
			Function_Cs: Probable receptor protein kinase TMK1												Best At match: AT5G41050												Best At match: 0												Psort: NUC,CYT,MIT
			Psort: PLA,MIT,NUC												Best Cs match: Cs2g25730.1												Best Cs match: Cs3g18550.1												Best At match: ATCG00660
			Best At match: AT1G66150									81	Cit.31512.1.S1_at	CAD9	Function_At: CAD9 (CINNAMYL ALCOHOL DEHYDROGENASE 9)	0.84	171	1274	4530	386	891			83	Cit.2932.1.S1_s_at	SKU5	Function_At: SKU5	0.77	193	678	4867	542	1099						Best Cs match: Cs2g10260.1									93	Cit.9662.1.S1_s_at
			Best Cs match: Cs6g13710.1												Function_Cs: Probable cinnamyl alcohol dehydrogenase 6												Function_Cs: Multi-copper oxidase type I family protein, putative									96	Cit.34677.1.S1_at	invertase	Function_At: invertase/pectin methylesterase inhibitor family protein	0.72	204	239	2196	1320	2730
85	Cit.14939.1.S1_at	band 7	Function_At: band 7 family protein	0.59	286	204	4310	515	812						Psort: CYT,CHL,NUC												Psort: PLA,NUC,CHL												Function_Cs: Putative invertase inhibitor
			Function_Cs: Hypersensitive-induced response protein 1												Best At match: AT4G39330												Best At match: AT4G12420												Psort: CHL,NUC,PLA
			Psort: CHL,NUC,PLA												Best Cs match: Cs3g26570.1												Best Cs match: Cs5g09230.1												Best At match: AT5G38610
			Best At match: AT5G62740									81	Cit.14797.1.S1_s_at	transferase	Function_At: transferase family protein	0.77	171	630	1131	1864	986			84	Cit.855.1.S1_s_at	RALFL33	Function_At: RALFL33 (ralf-like 33)	0.73	194	1366	2907	1252	6617						Best Cs match: Cs7g22190.1									93	Cit.6795.1.S1_at
			Best Cs match: Cs5g04260.2												Function_Cs: BAHD acyltransferase At5g47980												Function_Cs: Rapid alkalinization factor preproprotein (Precursor)									97	Cit.21510.1.S1_at	RRM	Function_At: zinc finger (CCCH-type) family protein / RNA recognition motif (RRM)-containing protein	0.72	206	15236	15903	18102	20094
86	Cit.37381.1.S1_s_at	IAA8	Function_At: IAA8	0.61	291	1110	1395	2686	823						Psort: PLA,NUC,CYT												Psort: CHL,NUC,VAC												Function_Cs: RRM-containing RNA-binding protein-like protein
			Function_Cs: Auxin-responsive protein IAA8												Best At match: AT3G26040												Best At match: AT4G15800												Psort: NUC,CYT,MIT
			Psort: NUC,CHL,PLA												Best Cs match: Cs9g19000.1												Best Cs match: Cs3g14280.1												Best At match: AT2G29580
			Best At match: AT2G22670									82	Cit.29896.1.S1_s_at	BGLU32	NA	0.84	174	2292	9842	1117	2313			85	Cit.30458.1.S1_s_at	TT4	Function_At: TT4 (TRANSPARENT TESTA 4)	0.69	196	1604	650	901	4802						Best Cs match: Cs8g19780.1									94	Cit.6746.1.S1_at
			Best Cs match: Cs1g15390.1									83	Cit.4053.1.S1_s_at	senescence-associated	Function_At: senescence-associated protein-related	0.76	175	178	261	1294	2066						Function_Cs: Chalcone synthase 2									98	Cit.871.1.S1_s_at	FLS	Function_At: FLS (FLAVONOL SYNTHASE)	0.72	209	14938	12287	11986	19777
86	Cit.30148.1.S1_at	NA	Function_At: FUNCTIONS IN: molecular_function unknown	0.69	291	406	906	1411	849						Function_Cs: Putative uncharacterized protein P0441A12.55												Psort: CYT,CHL,NUC												Function_Cs: Flavonol synthase/flavanone 3-hydroxylase
			Function_Cs: Transferase, transferring glycosyl groups, putative												Psort: NUC,CHL,CYT												Best At match: AT5G13930												Psort: CYT,NUC,PLA
			Psort: NUC,MIT,PLA												Best At match: AT1G78020												Best Cs match: Cs2g14720.1												Best At match: AT5G08640
			Best At match: AT3G23760												Best Cs match: Cs3g18610.1									86	Cit.22679.1.S1_s_at	NA	NA	0.7	197	5365	6876	672	3749						Best Cs match: Cs1g19280.1									95	Cit.31142.1.S1_at
			Best Cs match: Cs7g19470.1									84	Cit.5702.1.S1_s_at	kinase	Function_At: leucine-rich repeat transmembrane protein kinase, putative	0.76	176	1578	7279	2583	803			87	Cit.7759.1.S1_at	NA	Function_At: unknown protein	0.73	198	3753	4574	311	5887			99	Cit.15293.1.S1_at	kinase	Function_At: leucine-rich repeat family protein / protein kinase family protein	0.75	210	3146	3993	2441	6452
86	Cit.15017.1.S1_at	XTH33	Function_At: XTH33	0.58	291	2033	807	453	1355						Function_Cs: Probable inactive leucine-rich repeat receptor-like protein kinase At3g03770												Function_Cs: Putative uncharacterized protein (Fragment)												Function_Cs: BRASSINOSTEROID INSENSITIVE 1-associated receptor kinase 1, putative
			Function_Cs: Probable xyloglucan endotransglucosylase/hydrolase protein 33												Psort: PLA,CHL,NUC												Psort: NUC,CHL,PLA												Psort: PLA,END,NUC
			Psort: NUC,CYT,PLA												Best At match: AT3G03770												Best At match: AT3G06840												Best At match: AT4G30520
			Best At match: AT1G10550												Best Cs match: Cs5g27140.1												Best Cs match: Cs9g04040.1												Best Cs match: Cs4g02270.1									96	Cit.26649.1.S1_at
			Best Cs match: Cs7g08460.1									85	Cit.9940.1.S1_at	PORA	Function_At: PORA	0.78	177	1292	5097	347	359			87	Cit.33260.1.S1_at	RPL6B	Function_At: 60S ribosomal protein L6 (RPL6B)	0.69	198	3945	1147	3807	3769			99	Cit.17923.1.S1_s_at	HCF243	Function_At: unknown protein	0.78	210	1232	4905	3027	1296
87	Cit.29982.1.S1_at	glucosyl transferase	Function_At: UDP-glucoronosyl/UDP-glucosyl transferase family protein	0.62	292	505	1066	1546	4267						Function_Cs: Light dependent NADH:protochlorophyllide oxidoreductase 2 (Fragment)												Function_Cs: 60S ribosomal protein L6												Function_Cs: Putative uncharacterized protein Sb01g037260
			Function_Cs: UDP-glycosyltransferase 76F1												Psort: CHL,NUC,PLA												Psort: CHL,CYT,NUC												Psort: NUC,CHL,CYT
			Psort: NUC,CHL,EXC												Best At match: AT5G54190												Best At match: AT1G74060												Best At match: AT3G15095
			Best At match: AT3G11340												Best Cs match: Cs1g06850.1												Best Cs match: Cs7g19060.1												Best Cs match: Cs1g08150.1									97	Cit.13465.1.S1_s_at
			Best Cs match: Cs8g18310.1									86	Cit.30654.1.S1_at	ADH	Function_At: ADH1 (ALCOHOL DEHYDROGENASE 1)	0.76	178	342	462	773	5324			87	Cit.3318.1.S1_at	monodehydroascorbate reductase	Function_At: monodehydroascorbate reductase, putative	0.68	198	5099	21895	213	13384			100	Cit.29489.1.S1_s_at	CYP93D1	Function_At: CYP93D1	0.76	211	2106	13483	3526	1613
88	Cit.31724.1.S1_at	acetylesterase	Function_At: acetylesterase, putative	0.61	295	143	346	42	285						Function_Cs: Alcohol dehydrogenase												Function_Cs: Monodehydroascorbate reductase 1 (Fragment)												Function_Cs: Putative uncharacterized protein Sb10g024130
			Function_Cs: GDSL esterase/lipase At4g01130												Psort: CYT,PLA,MIT												Psort: CHL,NUC,CYT												Psort: END,CHL,NUC
			Psort: EXC,PLA,CYT												Best At match: AT1G77120												Best At match: AT1G63940												Best At match: AT5G06900
			Best At match: AT4G01130												Best Cs match: Cs5g34690.1												Best Cs match: Cs5g03080.1												Best Cs match: Cs5g18660.1									98	Cit.4483.1.S1_s_at
			Best Cs match: orange1.1t00452.1									87	Cit.23008.1.S1_at	kinase	Function_At: leucine-rich repeat transmembrane protein kinase, putative	0.76	180	487	580	197	614			88	Cit.32450.1.S1_at	NA	Function_At: NA	0.73	201	2185	9971	256	3746
89	Cit.30238.1.S1_at	kinase	Function_At: leucine-rich repeat transmembrane protein kinase, putative	0.67	299	240	498	13	385						Function_Cs: CLL1A clavata1-like receptor S/T protein kinase protein												Function_Cs: Plant-specific domain TIGR01568 family protein
			Function_Cs: Leucine-rich repeat receptor-like protein kinase (Fragment)												Psort: PLA,MIT,NUC												Psort: NUC,CHL,PLA
			Psort: PLA,MIT,NUC												Best At match: AT5G61480												Best At match: 0
			Best At match: AT4G23740												Best Cs match: Cs9g14980.1												Best Cs match: Cs6g09800.1																					98	Cit.6145.1.S1_at
			Best Cs match: Cs5g02650.1									88	Cit.32220.1.S1_at	extensin	NA	0.76	183	1139	2277	1676	919			88	Cit.8832.1.S1_s_at	PLDALPHA1	Function_At: PLDALPHA1 (PHOSPHOLIPASE D ALPHA 1)	0.69	201	6651	19295	1380	7694
90	Cit.15680.1.S1_at	CYP77A4	Function_At: CYP77A4	0.62	300	142	964	763	1441			89	Cit.7931.1.S1_at	NA	Function_At: unknown protein	0.85	185	1112	4577	904	2752						Function_Cs: Phospholipase D (Fragment)
			Function_Cs: Cytochrome P450 77A3												Function_Cs: Putative uncharacterized protein At5g12900 (Fragment)												Psort: CYT,VAC,PLA
			Psort: NUC,END,CYT												Psort: NUC,CHL,PLA												Best At match: AT3G15730
			Best At match: AT5G04660												Best At match: AT5G12900												Best Cs match: Cs1g12600.1																					99	Cit.7306.1.S1_s_at
			Best Cs match: orange1.1t01519.1												Best Cs match: orange1.1t03154.1									89	Cit.31030.1.S1_at	CSLG3	Function_At: ATCSLG3	0.69	202	22065	14013	9866	19459
90	Cit.22691.1.S1_s_at	NA	Function_At: NA	0.62	300	2974	433	8886	5949			90	Cit.28855.1.S1_at	transferase	Function_At: transferase family protein	0.76	186	1829	4295	2297	1385						Function_Cs: Putative uncharacterized protein Sb02g027570
			Function_Cs: Putative uncharacterized protein Sb01g002960												Function_Cs: BAHD acyltransferase At5g47980												Psort: PLA,NUC,CYT
			Psort: PLA,CHL,CYT												Psort: PLA,NUC,CYT												Best At match: AT4G23990
			Best At match: 0												Best At match: AT3G26040												Best Cs match: Cs9g08770.1																					100	Cit.5286.1.S1_at
			Best Cs match: Cs5g05050.2												Best Cs match: Cs9g19000.1									90	Cit.13517.1.S1_s_at	NA	Function_At: unknown protein	0.69	203	11107	5879	742	4873
90	Cit.4222.1.S1_at	NA	Function_At: NA	0.6	300	1720	447	3893	1287			91	Cit.22561.1.S1_at	sulfotransferase	Function_At: sulfotransferase family protein	0.76	187	697	2850	5	6						Function_Cs: PPPDE putative thiol peptidase family protein
			Function_Cs: Kh1 protein (Putative uncharacterized protein)												Function_Cs: Flavonol sulfotransferase-like												Psort: NA
			Psort: PLA,NUC,CYT												Psort: CYT,PLA,NUC												Best At match: AT1G47740
			Best At match: 0												Best At match: AT3G45070												Best Cs match: Cs3g24520.4
			Best Cs match: Cs4g08090.1												Best Cs match: Cs7g11940.1									91	Cit.16515.1.S1_at	homoserine dehydrogenase	Function_At: homoserine dehydrogenase family protein	0.73	204	20913	17832	2366	16797
91	Cit.38507.1.S1_at	NA	Function_At: unknown protein	0.58	301	2400	321	4837	4782			92	Cit.26191.1.S1_s_at	protease	Function_At: aspartyl protease family protein	0.78	188	1810	3382	1977	3675						Function_Cs: Aspartokinase I/homoserine dehydrogenase, threonine-sensitive
			Function_Cs: Putative uncharacterized protein												Function_Cs: Putative uncharacterized protein Sb06g018170												Psort: CHL,NUC,CYT
			Psort: CYT,NUC,PLA												Psort: CHL,NUC,PLA												Best At match: AT5G21060
			Best At match: AT3G60520												Best At match: AT3G52500												Best Cs match: Cs7g04570.1
			Best Cs match: orange1.1t00177.1												Best Cs match: Cs6g13860.1									92	Cit.13006.1.S1_s_at	ATFD3	Function_At: ATFD3 (ferredoxin 3)	0.69	205	21483	21400	2577	21551
92	Cit.4712.1.S1_at	DNA-binding	Function_At: DNA-binding protein-related	0.58	302	300	4011	677	799			93	Cit.26012.1.S1_at	pectinesterase	Function_At: pectinesterase family protein	0.79	189	347	595	283	1645						Function_Cs: Ferredoxin-3, chloroplastic
			Function_Cs: OB-fold nucleic acid binding domain containing protein												Function_Cs: Probable pectinesterase/pectinesterase inhibitor 40												Psort: NA
			Psort: CYT,NUC,MIT												Psort: NUC,CHL,PLA												Best At match: AT2G27510
			Best At match: AT1G23750												Best At match: AT4G02300												Best Cs match: Cs7g20360.3
			Best Cs match: Cs2g05590.1												Best Cs match: Cs5g33450.1									93	Cit.2015.1.S1_at	NA	Function_At: NA	0.72	208	2294	6073	1010	3382
93	Cit.29407.1.S1_s_at	VTC1	Function_At: CYT1 (CYTOKINESIS DEFECTIVE 1)	0.58	306	2304	1467	6361	60			94	Cit.37302.1.S1_at	kinase	Function_At: leucine-rich repeat transmembrane protein kinase, putative	0.78	190	233	302	138	799						Function_Cs: Putative uncharacterized protein Sb01g050310
			Function_Cs: Mannose-1-phosphate guanyltransferase beta, putative												Function_Cs: Probably inactive leucine-rich repeat receptor-like protein kinase At3g28040												Psort: CSK,NUC,CYT
			Psort: CHL,VAC,MIT												Psort: PLA,NUC,CHL												Best At match: 0
			Best At match: AT2G39770												Best At match: AT3G28040												Best Cs match: Cs9g17330.1
			Best Cs match: Cs7g31960.1												Best Cs match: orange1.1t04113.1									93	Cit.19125.1.S1_at	NA	NA	0.69	208	3414	2031	1353	2871
94	Cit.9664.1.S1_s_at	NA	Function_At: unknown protein	0.69	308	1356	534	1585	4987			95	Cit.6680.1.S1_at	NA	Function_At: NA	0.76	191	632	5586	736	2822			94	Cit.38029.1.S1_at	NA	Function_At: LOCATED IN: cellular_component unknown	0.71	210	20878	7546	6780	16611
			Function_Cs: Protein E6												Function_Cs: Putative uncharacterized protein												Function_Cs: Alpha-crystallin domain of heat shock protein-containing protein
			Psort: CHL,NUC,PLA												Psort: NUC,CHL,CYT												Psort: CHL,CYT,MIT
			Best At match: AT1G28400												Best At match: 0												Best At match: AT1G20870
			Best Cs match: Cs2g05560.1												Best Cs match: orange1.1t03477.1												Best Cs match: Cs3g27680.1
95	Cit.7759.1.S1_at	NA	Function_At: unknown protein	0.6	311	5887	198	3753	4574			96	Cit.12049.1.S1_at	lipase	Function_At: GDSL-motif lipase/hydrolase family protein	0.76	192	2967	19778	2938	938			95	Cit.5427.1.S1_at	zinc finger	NA	0.69	212	15845	3407	734	6754
			Function_Cs: Putative uncharacterized protein (Fragment)												Function_Cs: GDSL esterase/lipase At5g33370									96	Cit.25164.1.S1_s_at	APY2	Function_At: ATAPY2 (ARABIDOPSIS THALIANA APYRASE 2)	0.69	213	17752	15694	5437	16550
			Psort: NUC,CHL,PLA												Psort: CYT,NUC,CHL												Function_Cs: Nod factor binding lectin-nucleotide phosphohydrolase
			Best At match: AT3G06840												Best At match: AT5G33370												Psort: NUC,PLA,MIT
			Best Cs match: Cs9g04040.1												Best Cs match: Cs5g25600.1												Best At match: AT5G18280
96	Cit.7703.1.S1_at	NA	Function_At: unknown protein	0.63	313	2828	582	1526	4865			97	Cit.10009.1.S1_s_at	NA	Function_At: NA	0.76	193	2005	8290	543	1543						Best Cs match: Cs5g26110.1
			Function_Cs: Putative uncharacterized protein At1g29240 (Fragment)												Function_Cs: NA									97	Cit.2113.1.S1_at	dirigent	Function_At: disease resistance-responsive protein-related / dirigent protein-related	0.7	214	2354	11268	154	3611
			Psort: CHL,NUC,CYT												Psort: CYT,CHL,END												Function_Cs: Disease resistance response protein 206
			Best At match: AT2G34170												Best At match: 0												Psort: NUC,CYT,MIT
			Best Cs match: Cs2g04760.1												Best Cs match: Cs3g01480.1												Best At match: AT1G58170
96	Cit.40357.1.S1_s_at	HSP26.5-P	Function_At: 26.5 kDa class P-related heat shock protein (HSP26.5-P)	0.58	313	1237	2875	260	954			97	Cit.6094.1.S1_s_at	TF	Function_At: transcription regulator	0.76	193	260	160	1247	707						Best Cs match: orange1.1t02077.1
			Function_Cs: 15.4 kDa class V heat shock protein												Function_Cs: Basic helix-loop-helix (BHLH) DNA-binding family protein									97	Cit.24163.1.S1_at	hydrolase	Function_At: glycosyl hydrolase family 17 protein	0.69	214	4478	5353	1286	9885
			Psort: CHL,CYT,NUC												Psort: NUC,CYT,CHL												Function_Cs: Probable glucan endo-1,3-beta-glucosidase A6
			Best At match: AT4G21870												Best At match: AT3G28857												Psort: CHL,NUC,VAC
			Best Cs match: Cs2g07920.1												Best Cs match: Cs6g21120.1												Best At match: AT3G07320
97	Cit.31163.1.S1_at	39295	Function_At: FUNCTIONS IN: molecular_function unknown	0.62	316	3633	41	3213	18961			98	Cit.22730.1.S1_at	dehydration-responsive	Function_At: dehydration-responsive family protein	0.75	199	1353	2255	491	952						Best Cs match: Cs7g16520.1
			Function_Cs: Putative uncharacterized protein At5g17620 (Fragment)												Function_Cs: Probable methyltransferase PMT19									98	Cit.6258.1.S1_x_at	NA	NA	0.72	215	6444	19965	1401	8631
			Psort: CHL,NUC,CYT												Psort: GOL,CYT,CHL									99	Cit.308.1.S1_at	NA	Function_At: NA	0.71	216	863	1440	262	954
			Best At match: AT5G17620												Best At match: AT1G33170												Function_Cs: Adipocyte plasma membrane-associated protein
			Best Cs match: Cs7g15880.1												Best Cs match: Cs5g24420.1												Psort: CHL,CYT,PLA
98	Cit.26479.1.S1_s_at	SIS	NA	0.59	319	861	363	680	4856			99	Cit.18244.1.S1_at	gibberellin-responsive	Function_At: gibberellin-responsive protein, putative	0.75	200	1237	6013	544	2599						Best At match: 0
99	Cit.1801.1.S1_at	cinnamoyl-CoA reductase	Function_At: cinnamoyl-CoA reductase family	0.61	320	705	784	561	4430						Function_Cs: NA												Best Cs match: Cs7g20260.1
			Function_Cs: NAD dependent epimerase/dehydratase family protein, expressed												Psort: NUC,CHL,PLA									100	Cit.26039.1.S1_x_at	ADK2	Function_At: ADK2 (ADENOSINE KINASE 2)	0.71	218	19744	16392	2592	6496
			Psort: CSK,CYT,PLA												Best At match: AT1G22690												Function_Cs: Adenosine kinase 2
			Best At match: AT2G02400												Best Cs match: Cs3g22420.1												Psort: NUC,PLA,MIT
			Best Cs match: Cs3g01140.1									99	Cit.14764.1.S1_at	chaperonin	Function_At: chaperone protein dnaJ-related	0.84	200	1441	3202	999	3493						Best At match: AT5G03300
100	Cit.22545.1.S1_s_at	NA	Function_At: FUNCTIONS IN: molecular_function unknown	0.63	322	639	1418	1162	6572						Function_Cs: Putative uncharacterized protein Sb06g018690												Best Cs match: Cs7g24930.1
			Function_Cs: Putative involved in polyketide (Linear poly-beta-ketones) synthesis												Psort: CHL,MIT,PLA
			Psort: CHL,CYT,NUC												Best At match: AT1G75690
			Best At match: AT1G02475												Best Cs match: Cs3g25980.1
			Best Cs match: orange1.1t01746.1									100	Cit.14939.1.S1_at	band 7	Function_At: band 7 family protein	0.75	204	286	4310	515	812
100	Cit.4222.1.S1_x_at	NA	Function_At: NA	0.59	322	1710	466	4521	1606						Function_Cs: Hypersensitive-induced response protein 1
			Function_Cs: Kh1 protein (Putative uncharacterized protein)												Psort: CHL,NUC,PLA
			Psort: PLA,NUC,CYT												Best At match: AT5G62740
			Best At match: 0												Best Cs match: Cs5g04260.2
			Best Cs match: Cs4g08090.1
[truncated: 8 more columns]

## Sheet: Table S5
Rank	Target	symbol	Function	PCC	Citrus	Csin	Fruit	Stress	Leaf			Rank	Target	symbol	Function	PCC	Csin	Citrus	Fruit	Stress	Leaf			Rank	Target	symbol	Function	PCC	Fruit	Stress	Leaf	Citrus	Csin			Rank	Target	symbol	Function	PCC	Leaf	Stress	Fruit	Citrus	Csin			Rank	Target
1	Cit.18235.1.S1_at	GNS1	Function_At: GNS1/SUR4 membrane family protein	0.73	2	283	11	183	322			1	Cit.23640.1.S1_s_at	GME	NA	0.96	2	2805	15786	2	2			1	Cit.2401.1.S1_at	FaTA	Function_At: AtFaTA (Arabidopsis FatA acyl-ACP thioesterase)	0.82	4	25432	23603	2045	19154			1	Cit.23640.1.S1_s_at	GME	NA	0.93	2	2	15786	2805	2			1	Cit.7984.1.S1_s_at
			Function_Cs: Elongation of very long chain fatty acids protein 1									1	Cit.7984.1.S1_s_at	GME	Function_At: GME (GDP-D-MANNOSE 3',5'-EPIMERASE)	0.95	2	1897	13348	2	2						Function_Cs: Oleoyl-[acyl-carrier protein] hydrolase (Acyl-acp thioesterase)									1	Cit.7984.1.S1_s_at	GME	Function_At: GME (GDP-D-MANNOSE 3',5'-EPIMERASE)	0.92	2	2	13348	1897	2
			Psort: NUC,CHL,CYT												Function_Cs: GDP-mannose 3,5-epimerase 1												Psort: CHL,NUC,MIT												Function_Cs: GDP-mannose 3,5-epimerase 1
			Best At match: AT3G06470												Psort: NUC,CYT,PLA												Best At match: AT3G25110												Psort: NUC,CYT,PLA
			Best Cs match: Cs3g04040.1												Best At match: AT5G28840												Best Cs match: Cs5g27720.1												Best At match: AT5G28840
2	Cit.2948.1.S1_at	oxidoreductase	Function_At: oxidoreductase family protein	0.7	7	2655	12	7740	3617						Best Cs match: Cs3g10840.1									2	Cit.18235.1.S1_at	GNS1	Function_At: GNS1/SUR4 membrane family protein	0.8	11	183	322	2	283						Best Cs match: Cs3g10840.1									1	Cit.23640.1.S1_s_at
			Function_Cs: Chromosome undetermined scaffold_70, whole genome shotgun sequence									2	Cit.16855.1.S1_at	NA	Function_At: unknown protein	0.86	6	1569	16104	968	407						Function_Cs: Elongation of very long chain fatty acids protein 1									2	Cit.30246.1.S1_at	CXE18	Function_At: AtCXE18 (Arabidopsis thaliana carboxyesterase 18)	0.88	3	2539	24002	18549	17425			2	Cit.28486.1.S1_at
			Psort: CYT,NUC,PLA												Function_Cs: Putative uncharacterized protein Sb01g009520												Psort: NUC,CHL,CYT												Function_Cs: Probable carboxylesterase 18
			Best At match: AT4G09670												Psort: CHL,PLA,MIT												Best At match: AT3G06470												Psort: CHL,PLA,MIT
			Best Cs match: Cs3g22150.1												Best At match: AT2G25737												Best Cs match: Cs3g04040.1												Best At match: AT5G23530
3	Cit.9447.1.S1_at	NA	NA	0.72	8	1703	85	653	4484						Best Cs match: Cs1g23990.1									3	Cit.2948.1.S1_at	oxidoreductase	Function_At: oxidoreductase family protein	0.8	12	7740	3617	7	2655						Best Cs match: Cs5g19160.1
4	Cit.7306.1.S1_at	RSR4	Function_At: RSR4 (REDUCED SUGAR RESPONSE 4)	0.69	13	135	68	701	3121			3	Cit.15870.1.S1_at	CAX3	Function_At: CAX3 (CATION EXCHANGER 3)	0.87	7	1894	17329	1313	459						Function_Cs: Chromosome undetermined scaffold_70, whole genome shotgun sequence									3	Cit.17508.1.S1_at	auxin efflux carrier	Function_At: auxin efflux carrier family protein	0.87	4	989	13119	3368	2096			3	Cit.4949.1.S1_at
			Function_Cs: Probable pyridoxal biosynthesis protein PDX1												Function_Cs: Vacuolar cation/proton exchanger 3												Psort: CYT,NUC,PLA												Function_Cs: Auxin efflux carrier component, auxin transport protein
			Psort: CYT,PLA,CHL												Psort: CHL,VAC,PLA												Best At match: AT4G09670												Psort: NUC,PLA,CYT
			Best At match: AT5G01410												Best At match: AT3G51860												Best Cs match: Cs3g22150.1												Best At match: AT5G01990
			Best Cs match: Cs8g20230.1												Best Cs match: Cs8g20150.1									4	Cit.4561.1.S1_at	extensin	Function_At: pollen Ole e 1 allergen and extensin family protein	0.79	13	5751	23983	666	10203						Best Cs match: Cs6g10480.1
5	Cit.5558.1.S1_s_at	NA	NA	0.69	16	5815	62	8390	19007			4	Cit.13939.1.S1_s_at	HEMA1	Function_At: HEMA1	0.81	17	4149	17944	1514	4859						Function_Cs: Pollen ole e 1 allergen and extensin family protein									4	Cit.25379.1.S1_at	remorin	Function_At: DNA-binding family protein / remorin family protein	0.87	6	3974	10544	5832	8233			4	Cit.25096.1.S1_at
6	Cit.16061.1.S1_at	signal peptidase subunit	Function_At: signal peptidase subunit family protein	0.67	18	6685	21	10995	18921						Function_Cs: Glutamyl-tRNA reductase 1, chloroplastic												Psort: MIT,CYT,CHL												Function_Cs: Putative uncharacterized protein Sb04g033660
			Function_Cs: Microsomal signal peptidase 23 kd subunit (Spc22/23)												Psort: CHL,NUC,CYT												Best At match: AT5G54855												Psort: NUC,CHL,PLA
			Psort: CHL,CYT,NUC												Best At match: AT1G58290												Best Cs match: Cs4g10680.1												Best At match: AT3G61260
			Best At match: AT5G27430												Best Cs match: Cs3g16730.2									5	Cit.16061.1.S1_at	signal peptidase subunit	Function_At: signal peptidase subunit family protein	0.78	21	10995	18921	18	6685						Best Cs match: Cs5g03630.1
			Best Cs match: Cs3g13460.1									5	Cit.38688.1.S1_at	NA	Function_At: unknown protein	0.85	18	1683	16537	738	199						Function_Cs: Microsomal signal peptidase 23 kd subunit (Spc22/23)									5	Cit.18092.1.S1_at	NA	NA	0.86	11	3682	23513	10022	4715			5	Cit.22561.1.S1_at
7	Cit.17147.1.S1_s_at	NA	Function_At: NA	0.64	26	2716	314	746	1277						Function_Cs: Putative uncharacterized protein Sb01g009520												Psort: CHL,CYT,NUC									6	Cit.13868.1.S1_at	SLR	Function_At: IAA14 (INDOLE-3-ACETIC ACID INDUCIBLE 14)	0.86	12	210	24945	2755	22
			Function_Cs: NA												Psort: CHL,PLA,MIT												Best At match: AT5G27430												Function_Cs: Indole-3-acetic acid 14 transcription factor like
			Psort: CHL,PLA,CYT												Best At match: AT2G25737												Best Cs match: Cs3g13460.1												Psort: NUC,CYT,CHL
			Best At match: 0												Best Cs match: Cs1g23990.1									6	Cit.30633.1.S1_at	calcium-binding EF hand	Function_At: calcium-binding EF hand family protein	0.76	28	21461	18750	1191	21470						Best At match: AT4G14550
			Best Cs match: Cs7g22460.1									6	Cit.13868.1.S1_at	SLR	Function_At: IAA14 (INDOLE-3-ACETIC ACID INDUCIBLE 14)	0.84	22	2755	24945	210	12						Function_Cs: EF-hand, calcium binding motif-containing protein												Best Cs match: Cs9g08110.2									6	Cit.4958.1.S1_at
8	Cit.7306.1.S1_s_at	RSR4	Function_At: RSR4 (REDUCED SUGAR RESPONSE 4)	0.69	28	302	103	1052	2562						Function_Cs: Indole-3-acetic acid 14 transcription factor like												Psort: NUC,CHL,PLA									6	Cit.4958.1.S1_at	NA	Function_At: unknown protein	0.87	12	47	18267	2286	38
			Function_Cs: Probable pyridoxal biosynthesis protein PDX1												Psort: NUC,CYT,CHL												Best At match: AT5G28830												Function_Cs: Putative uncharacterized protein Sb06g033960
			Psort: CYT,PLA,CHL												Best At match: AT4G14550												Best Cs match: Cs3g10820.1												Psort: NUC,CHL,CYT
			Best At match: AT5G01410												Best Cs match: Cs9g08110.2									7	Cit.13388.1.S1_at	NA	Function_At: unknown protein	0.75	46	23831	23957	1959	20799						Best At match: AT1G21830
			Best Cs match: Cs8g20230.1									7	Cit.5268.1.S1_at	PBP1	Function_At: PBP1 (PINOID-BINDING PROTEIN 1)	0.82	29	1659	13400	1238	654						Function_Cs: [S] KOG4032 Uncharacterized conserved protein (Fragment)												Best Cs match: Cs3g19610.1									7	Cit.30238.1.S1_at
8	Cit.5185.1.S1_at	RPS3	Function_At: RPM1 (RESISTANCE TO P. SYRINGAE PV MACULICOLA 1)	0.71	28	2730	214	931	3163						Function_Cs: Calcium-binding protein PBP1												Psort: CHL,NUC,PLA									7	Cit.15312.1.S1_at	NA	Function_At: unknown protein	0.87	15	1388	9906	1706	621
			Function_Cs: E3 ubiquitin-protein ligase LRSAM1												Psort: CHL,CYT,NUC												Best At match: AT5G27990												Function_Cs: Putative uncharacterized protein Sb08g018830
			Psort: CHL,PLA,CYT												Best At match: AT5G54490												Best Cs match: Cs3g11560.3												Psort: NUC,CHL,CYT
			Best At match: AT3G07040												Best Cs match: Cs1g06020.1									7	Cit.40393.1.S1_at	NA	Function_At: NA	0.83	46	16882	19043	314	18570						Best At match: AT3G55420
			Best Cs match: Cs4g07980.1									8	Cit.13939.1.S1_at	HEMA1	Function_At: HEMA1	0.83	34	4316	17221	1685	6712						Function_Cs: DAG protein, chloroplastic												Best Cs match: Cs7g29250.1									8	Cit.13980.1.S1_at
9	Cit.35445.1.S1_at	TF B3	Function_At: transcriptional factor B3 family protein	0.63	29	2488	179	3045	254						Function_Cs: Glutamyl-tRNA reductase 1, chloroplastic												Psort: CYT,CHL,NUC									7	Cit.16607.1.S1_at	VH1	Function_At: BRL2 (BRI1-LIKE 2)	0.85	15	1186	4093	924	624
			Function_Cs: B3 domain-containing transcription factor VRN1												Psort: CHL,NUC,CYT												Best At match: 0												Function_Cs: Serine/threonine-protein kinase BRI1-like 2
			Psort: NUC,CHL,CYT												Best At match: AT1G58290												Best Cs match: Cs3g06090.1												Psort: PLA,MIT,NUC
			Best At match: AT4G01580												Best Cs match: Cs3g16730.2									8	Cit.23638.1.S1_at	NA	Function_At: LOCATED IN: cellular_component unknown	0.75	48	25736	25653	1795	23950						Best At match: AT2G01950
			Best Cs match: Cs8g12500.1									9	Cit.6145.1.S1_at	PRR1	Function_At: PRR1 (PINORESINOL REDUCTASE 1)	0.81	35	1168	13684	579	1415						Function_Cs: Putative calcium-dependent protein kinase CPK1 adapter protein 2												Best Cs match: Cs3g02610.1									9	Cit.29086.1.S1_at
10	Cit.12102.1.S1_at	DNAJ	Function_At: DNAJ heat shock protein, putative	0.73	30	2862	130	4105	10427						Function_Cs: Isoflavone reductase homolog												Psort: CHL,CYT,VAC									8	Cit.17572.1.S1_at	NA	NA	0.85	16	176	23585	9008	423
			Function_Cs: Putative uncharacterized protein Sb04g036400												Psort: CYT,CHL,NUC												Best At match: AT2G17990									9	Cit.14141.1.S1_s_at	ERF7	Function_At: ERF7 (ETHYLINE RESPONSE FACTOR 7)	0.85	17	9152	5581	1838	7631
			Psort: NA												Best At match: AT1G32100												Best Cs match: Cs1g25230.1												Function_Cs: Ethylene-responsive element binding factor-like protein (Fragment)
			Best At match: AT1G80030												Best Cs match: Cs3g08290.1									9	Cit.1853.1.S1_x_at	NA	Function_At: NA	0.75	50	24636	22484	20442	21928						Psort: NUC,CYT,CHL
			Best Cs match: Cs1g12280.5									9	Cit.1115.1.S1_s_at	aldo/<br>keto reductase	Function_At: aldo/keto reductase, putative	0.8	35	181	1720	1164	278						Function_Cs: NA												Best At match: AT3G20310									10	Cit.6642.1.S1_at
11	Cit.13545.1.S1_x_at	NA	Function_At: NA	0.64	34	2242	72	2258	5745						Function_Cs: NAD(P)H-dependent 6'-deoxychalcone synthase												Psort: CHL,NUC,MIT												Best Cs match: Cs4g09770.1
			Function_Cs: NA												Psort: NUC,PLA,CYT												Best At match: 0									10	Cit.18852.1.S1_at	nodulin	Function_At: nodulin-related	0.84	19	1337	6384	608	815
			Psort: CHL,PLA,NUC												Best At match: AT1G59960												Best Cs match: orange1.1t01847.1												Function_Cs: Contains similarity to integral membrane protein nodulin
			Best At match: 0												Best Cs match: orange1.1t02573.2									9	Cit.17945.1.S1_at	NA	Function_At: FUNCTIONS IN: molecular_function unknown	0.81	50	22408	19517	190	21060						Psort: CHL,PLA,CYT
			Best Cs match: Cs4g15640.2									10	Cit.4958.1.S1_at	NA	Function_At: unknown protein	0.79	38	2286	18267	47	12						Function_Cs: cDNA clone:001-108-A06, full insert sequence												Best At match: AT5G40230									11	Cit.29489.1.S1_at
12	Cit.3867.1.S1_s_at	NA	Function_At: NA	0.72	43	6382	59	3151	23053						Function_Cs: Putative uncharacterized protein Sb06g033960												Psort: MIT,NUC,CHL												Best Cs match: Cs7g08310.1
			Function_Cs: NA												Psort: NUC,CHL,CYT												Best At match: AT2G43630									11	Cit.14663.1.S1_at	nodulin MtN21	Function_At: nodulin MtN21 family protein	0.84	21	19974	16623	21340	20592
			Psort: CYT,PLA,NUC												Best At match: AT1G21830												Best Cs match: Cs5g23460.1												Function_Cs: Auxin-induced protein 5NG4
			Best At match: 0												Best Cs match: Cs3g19610.1									10	Cit.4202.1.S1_at	NA	Function_At: FUNCTIONS IN: molecular_function unknown	0.75	51	13695	11533	557	15014						Psort: CHL,PLA,NUC
			Best Cs match: Cs3g05440.1									11	Cit.9002.1.S1_at	NA	Function_At: FUNCTIONS IN: molecular_function unknown	0.84	41	1397	5484	781	447						Function_Cs: Putative uncharacterized protein K0048F05.15												Best At match: AT3G28050									11	Cit.11160.1.S1_s_at
13	Cit.11864.1.S1_s_at	bZIP TF	Function_At: bZIP transcription factor family protein	0.6	46	7412	89	6750	13441						Function_Cs: Putative uncharacterized protein Sb01g018095 (Fragment)												Psort: MIT,NUC,CHL												Best Cs match: Cs2g28610.1
			Function_Cs: Basic leucine zipper transcription factor-like protein												Psort: NUC,CHL,PLA												Best At match: AT2G25280									12	Cit.21780.1.S1_at	glycosyl transferase 17	Function_At: glycosyl transferase family 17 protein	0.83	23	12330	6374	7450	13839
			Psort: NA												Best At match: AT5G53750												Best Cs match: Cs7g05840.1												Function_Cs: Acetylglucosaminyltransferase/ transferase, transferring glycosyl groups
			Best At match: AT4G35040												Best Cs match: Cs2g06270.1									11	Cit.33311.1.S1_at	NA	NA	0.75	54	6721	16539	376	14309						Psort: CYT,PLA,NUC
			Best Cs match: Cs8g02640.8									12	Cit.3818.1.S1_at	pectinase	Function_At: glycoside hydrolase family 28 protein / polygalacturonase (pectinase) family protein	0.82	42	1182	13150	477	303			12	Cit.13099.1.S1_at	NA	Function_At: unknown protein	0.76	58	14140	24138	949	8291						Best At match: AT1G12990									12	Cit.26479.1.S1_s_at
14	Cit.17143.1.S1_s_at	ATPH	NA	0.6	49	2000	481	1111	91						Function_Cs: Probable polygalacturonase												Function_Cs: Putative uncharacterized protein Sb02g012020												Best Cs match: Cs7g09410.1									13	Cit.26317.1.S1_at
15	Cit.18972.1.S1_at	calcium-binding EF hand	Function_At: calcium-binding EF hand family protein	0.7	54	19545	65	6658	20482						Psort: CHL,MIT,CYT												Psort: CHL,NUC,CYT									12	Cit.11316.1.S1_s_at	AGP13	Function_At: AGP13 (arabinogalactan protein 13)	0.84	23	575	13833	2098	113
			Function_Cs: EF-hand, calcium binding motif-containing protein												Best At match: AT4G23820												Best At match: AT5G20130												Function_Cs: NA
			Psort: NUC,CHL,PLA												Best Cs match: Cs5g02370.1												Best Cs match: Cs2g02220.1												Psort: NUC,CHL,MIT
			Best At match: AT5G28830									13	Cit.335.1.S1_at	CXE5	Function_At: AtCXE5 (Arabidopsis thaliana carboxyesterase 5)	0.8	54	4764	17954	434	1573			13	Cit.29583.1.S1_s_at	rotamase	Function_At: peptidyl-prolyl cis-trans isomerase, putative / cyclophilin, putative / rotamase, putative	0.74	59	16712	13193	131	14466						Best At match: AT4G26320
			Best Cs match: Cs3g10820.1												Function_Cs: A/G-specific adenine glycosylase muty, putative												Function_Cs: Peptidyl-prolyl cis-trans isomerase H												Best Cs match: Cs9g03160.1									14	Cit.32883.1.S1_at
16	Cit.13439.1.S1_at	uvrB/	Function_At: uvrB/uvrC motif-containing protein	0.66	56	3514	79	3274	7092						Psort: CHL,NUC,PLA												Psort: CHL,CYT,NUC									13	Cit.12992.1.S1_s_at	CXE18	Function_At: AtCXE18 (Arabidopsis thaliana carboxyesterase 18)	0.87	24	669	22391	8625	4464
		uvrC motif	Function_Cs: Ganglioside induced differentiation associated protein, putative												Best At match: AT1G49660												Best At match: AT2G38730												Function_Cs: NA
			Psort: CHL,NUC,CYT												Best Cs match: Cs5g33920.1												Best Cs match: Cs1g16250.1												Psort: CYT,EXC,NUC
			Best At match: AT2G03390									14	Cit.14939.1.S1_at	band 7	Function_At: band 7 family protein	0.78	56	996	9200	231	253			13	Cit.3867.1.S1_s_at	NA	Function_At: NA	0.82	59	3151	23053	43	6382						Best At match: AT5G23530
			Best Cs match: Cs7g03190.1												Function_Cs: Hypersensitive-induced response protein 1												Function_Cs: NA												Best Cs match: Cs1g19750.1									15	Cit.14604.1.S1_at
17	Cit.2974.1.S1_at	NA	Function_At: NA	0.69	57	4268	147	2367	6961						Psort: CHL,NUC,PLA												Psort: CYT,PLA,NUC									13	Cit.18411.1.S1_at	dynein light chain	Function_At: dynein light chain, putative	0.83	24	100	15563	2255	404
			Function_Cs: Non-imprinted in Prader-Willi/Angelman syndrome region protein, putative, expressed												Best At match: AT5G62740												Best At match: 0												Function_Cs: Dynein light chain LC6, flagellar outer arm
			Psort: NUC,PLA,CHL												Best Cs match: Cs5g04260.2												Best Cs match: Cs3g05440.1												Psort: NUC,CHL,PLA
			Best At match: 0									15	Cit.26651.1.S1_at	PMR5	Function_At: PMR5 (POWDERY MILDEW RESISTANT 5)	0.83	58	1547	10784	481	584			14	Cit.5558.1.S1_s_at	NA	NA	0.73	62	8390	19007	16	5815						Best At match: AT5G20110
			Best Cs match: orange1.1t03898.1												Function_Cs: Putative uncharacterized protein At2g31120 (Fragment)									14	Cit.34916.1.S1_at	DEAD	Function_At: DEAD/DEAH box helicase, putative (RH18)	0.81	62	16990	19208	74	17475						Best Cs match: Cs1g16330.1									16	Cit.17117.1.S1_at
17	Cit.17118.1.S1_at	NA	NA	0.59	57	5333	550	102	51						Psort: NUC,CHL,MIT												Function_Cs: Mannosyl-glycoprotein endo-beta-N-acetylglucosaminidase									14	Cit.16058.1.S1_at	OBP3	Function_At: OBP3 (OBF-BINDING PROTEIN 3)	0.83	25	1537	4096	675	1196			17	Cit.38050.1.S1_at
18	Cit.18588.1.S1_at	NA	Function_At: NA	0.66	65	3702	162	7387	25419						Best At match: AT5G58600												Psort: NUC,CYT,EXC												Function_Cs: Putative uncharacterized protein At2g37590 (Fragment)
			Function_Cs: F-box/LRR-repeat/kelch-repeat protein At1g09650												Best Cs match: Cs8g20400.1												Best At match: AT5G05450												Psort: NUC,CHL,PLA
			Psort: NUC,CYT,MIT									16	Cit.11530.1.S1_at	MYB91	Function_At: AS1 (ASYMMETRIC LEAVES 1)	0.85	61	3354	12912	2966	7774						Best Cs match: Cs7g30600.1												Best At match: AT3G55370
			Best At match: 0												Function_Cs: Transcription factor AS1									15	Cit.22597.1.S1_x_at	transducin	Function_At: transducin family protein / WD-40 repeat family protein	0.76	63	21058	14057	554	8735						Best Cs match: Cs7g29050.1
			Best Cs match: Cs5g17350.1												Psort: NUC,CYT,MIT												Function_Cs: NA									15	Cit.35140.1.S1_s_at	NA	Function_At: unknown protein	0.83	27	6430	11631	8577	12523			18	Cit.18411.1.S1_at
19	Cit.7781.1.S1_at	ORP4B	Function_At: ORP4B (OSBP(OXYSTEROL BINDING PROTEIN)-RELATED PROTEIN 4B)	0.63	67	979	827	218	116						Best At match: AT2G37630												Psort: NUC,CYT,CHL												Function_Cs: Putative uncharacterized protein (Fragment)
			Function_Cs: Oxysterol-binding protein-related protein 4B												Best Cs match: Cs6g06480.1												Best At match: AT2G34260												Psort: NUC,MIT,PLA
			Psort: NUC,CHL,CYT									17	Cit.23780.1.S1_s_at	LRR	Function_At: leucine-rich repeat family protein	0.82	68	1683	6882	2040	1524						Best Cs match: orange1.1t03698.1												Best At match: AT5G12050
			Best At match: AT4G25850												Function_Cs: Uncharacterized protein At4g06744									16	Cit.18972.1.S1_at	calcium-binding EF hand	Function_At: calcium-binding EF hand family protein	0.84	65	6658	20482	54	19545						Best Cs match: Cs4g05980.1
[truncated: 569 more rows]
[truncated: 8 more columns]

## Sheet: Table S6
GO ID	GO type	GO description	Citrus	Csin	Fruit	leaf	Stress	Probe ID
GO:0005975	BP	carbohydrate metabolic process	0	0	1.65	0	0	Cit.23640.1.S1_s_at
[truncated: 399 more rows]

## Sheet: Table S7
Sample ID	Experiment ID	Sample description	Species	Organ	Treatment	query gene	rank1	rank2	rank3	rank4	rank5	Probeset		Optional (Looking at median instead)	Sample ID	Experiment ID	Sample description	Species	Organ	Treatment	query gene	rank1	rank2	rank3	rank4	rank5	Median rank	Probeset
[truncated: 296 more rows]

[truncated: 1 more sheets: Sheet4]
