# Supplementary material for: Annotation of gene function in citrus using gene expression information and co-expression networks
Source: BMC Plant Biol. 2014 Jul 15;14:186. doi: 10.1186/1471-2229-14-186 (PMC4108274; doi:10.1186/1471-2229-14-186)
Supplement: Additional file 3 — Detailed description on graph clustering results of citrus MCL cluster 14 and fruit MCL clusters 102 and 11. The excel spread sheet contains 11 tables describing the analysis results from of citrus MCL cluster 14 and fruit MCL clusters 102 and 11. Table S1, S6 and S8 contains lists of genes belonging to the relevant cluster and associated information such as condition, cluster ID, probeset ID, symbol, predicted function, best Arabidopsis and sweet orange gene ID match. Table S2 contains detailed information such as GO (ID, type, description), # in input, # in background, P-value, FDR and input list of enriched GO terms of relevant clusters. Table S3, S7 and S9 contains lists of all co-expressed gene relationships and associated interaction weights within the relevant cluster. For table S3, rows highlighted in orange and green depict co-expressed relationships of putative zinc finger/E3 ubiquitin ligase protein (Cit.7748.1.S1_at) and ERF13/ Ethylene response element (ERE) binding protein 1, (Cit.17124.1.S1_at, Cit.17124.1.S1_s_at, Cit.29675.1.S1_s_at, Cit.4691.1.S1_at) sub-cluster. For table S7, rows highlighted in blue depict co-expressed relationships of putative ‘calcium-binding EF hand family protein’ gene (Cit.18972.1.S1_at) and green highlights its co-expression relationship with glutamate decarboxylase (Cit.9469.1.S1_at). For table S9, rows highlighted in orange and red depict co-expressed relationships of a putative calmodulin gene (Cit.14580.1.S1_at) and a gene putatively involved in cellular Ca + -sensing (Cit.12067.1.S1_s_at) respectively. Table S4, S10 and S11 contains the relevant cluster tissue/condition expression specificity tables with detailed description of each array datasets and cESI (fraction) values which have been colour-coded. Table S5 contains information such as rank, connectivity score, and significantly connected clusters, as well as GO (type, description and FDR values) on significantly connected clusters. [file 1471-2229-14-186-S3.xlsx]

## Sheet: Table S1
Condition	Cluster ID	Probeset ID	Symbol	Function	Best At match	Best Cs match
Citrus	Cluster14	Cit.9964.1.S1_s_at	myrcene/	Function_At: myrcene/ocimene synthase, putative	AT3G25810	Cs3g04170.1
			ocimene synthase	Function_Cs: (R)-limonene synthase 1
				Psort: CHL,CYT,MIT
				Best At match: AT3G25810
				Best Cs match: Cs3g04170.1
Citrus	Cluster14	Cit.986.1.S1_x_at	ISPG	Function_At: HDS (4-HYDROXY-3-METHYLBUT-2-ENYL DIPHOSPHATE SYNTHASE)	AT5G60600	Cs8g16700.1
				Function_Cs: 4-hydroxy-3-methylbut-2-en-1-yl diphosphate synthase, putative chloroplast (1-hydroxy-2-methyl-2-(E)-butenyl 4-diphosphate synthase) (ISPG)
				Psort: NUC,PLA,CHL
				Best At match: AT5G60600
				Best Cs match: Cs8g16700.1
Citrus	Cluster14	Cit.9827.1.S1_s_at	SDR	Function_At: short-chain dehydrogenase/reductase (SDR) family protein	AT2G47140	Cs6g14020.1
				Function_Cs: Short chain alcohol dehydrogenase, putative (Fragment)
				Psort: CYT,NUC,CHL
				Best At match: AT2G47140
				Best Cs match: Cs6g14020.1
Citrus	Cluster14	Cit.9825.1.S1_at	SDR	Function_At: short-chain dehydrogenase/reductase (SDR) family protein	AT2G47140	Cs6g14020.1
				Function_Cs: Short chain alcohol dehydrogenase, putative (Fragment)
				Psort: CYT,NUC,CHL
				Best At match: AT2G47140
				Best Cs match: Cs6g14020.1
Citrus	Cluster14	Cit.9824.1.S1_at	SRE1	Function_At: ABA2 (ABA DEFICIENT 2)	AT1G52340	Cs6g14020.1
				Function_Cs: Short chain alcohol dehydrogenase, putative (Fragment)
				Psort: CYT,NUC,CHL
				Best At match: AT1G52340
				Best Cs match: Cs6g14020.1
Citrus	Cluster14	Cit.9634.1.S1_at	NA	Function_At: NA	0	Cs6g17430.1
				Function_Cs: Glutamine synthetase nodule isozyme
				Psort: CYT,CHL,MIT
				Best At match: 0
				Best Cs match: Cs6g17430.1
Citrus	Cluster14	Cit.9581.1.S1_s_at	oxidoreductase	Function_At: oxidoreductase, 2OG-Fe(II) oxygenase family protein	AT4G02940	Cs5g31840.1
				Function_Cs: Hydroxyproline-rich glycoprotein family protein, putative, expressed
				Psort: CHL,NUC,MIT
				Best At match: AT4G02940
				Best Cs match: Cs5g31840.1
Citrus	Cluster14	Cit.9509.1.S1_at	GLUTTR	Function_At: ATGSTF9 (GLUTATHIONE S-TRANSFERASE PHI 9)	AT2G30860	Cs7g18550.1
				Function_Cs: Glutathione S-transferase F9
				Psort: CYT,END,PLA
				Best At match: AT2G30860
				Best Cs match: Cs7g18550.1
Citrus	Cluster14	Cit.939.1.S1_s_at	oxidoreductase	Function_At: oxidoreductase, 2OG-Fe(II) oxygenase family protein	AT3G13610	Cs9g02900.1
				Function_Cs: 1-aminocyclopropane-1-carboxylate oxidase-like protein (Fragment)
				Psort: CYT,NUC,CHL
				Best At match: AT3G13610
				Best Cs match: Cs9g02900.1
Citrus	Cluster14	Cit.8902.1.S1_s_at	oxidoreductase	Function_At: oxidoreductase, zinc-binding dehydrogenase family protein	AT1G23740	Cs2g28180.1
				Function_Cs: Quinone oxidoreductase-like protein At1g23740, chloroplastic
				Psort: CHL,NUC,CYT
				Best At match: AT1G23740
				Best Cs match: Cs2g28180.1
Citrus	Cluster14	Cit.8902.1.S1_at	oxidoreductase	Function_At: oxidoreductase, zinc-binding dehydrogenase family protein	AT1G23740	Cs2g28180.1
				Function_Cs: Quinone oxidoreductase-like protein At1g23740, chloroplastic
				Psort: CHL,NUC,CYT
				Best At match: AT1G23740
				Best Cs match: Cs2g28180.1
Citrus	Cluster14	Cit.8846.1.S1_x_at	SAH7	Function_At: SAH7	AT4G08685	Cs3g18550.1
				Function_Cs: Pollen-specific protein C13
				Psort: NUC,EXC,CYT
				Best At match: AT4G08685
				Best Cs match: Cs3g18550.1
Citrus	Cluster14	Cit.8722.1.S1_at	OMT1	Function_At: ATOMT1 (O-METHYLTRANSFERASE 1)	AT5G54160	Cs5g17970.1
				Function_Cs: S-adenosyl-L-methionine: caffeic acid 3-0-methyltransferase
				Psort: MIT,NUC,CHL
				Best At match: AT5G54160
				Best Cs match: Cs5g17970.1
Citrus	Cluster14	Cit.8721.1.S1_s_at	OMT1	Function_At: ATOMT1 (O-METHYLTRANSFERASE 1)	AT5G54160	Cs7g25580.1
				Function_Cs: S-adenosyl-L-methionine: caffeic acid 3-0-methyltransferase
				Psort: CHL,NUC,PLA
				Best At match: AT5G54160
				Best Cs match: Cs7g25580.1
Citrus	Cluster14	Cit.8685.1.S1_s_at	ADK2	Function_At: ADK2 (ADENOSINE KINASE 2)	AT5G03300	Cs6g11990.1
				Function_Cs: Putative uncharacterized protein Sb06g022730
				Psort: NUC,CYT,CHL
				Best At match: AT5G03300
				Best Cs match: Cs6g11990.1
Citrus	Cluster14	Cit.8500.1.S1_s_at	RPS15D	Function_At: 40S ribosomal protein S15 (RPS15D)	AT5G09510	Cs3g04990.1
				Function_Cs: NA
				Psort: CHL,NUC,CYT
				Best At match: AT5G09510
				Best Cs match: Cs3g04990.1
Citrus	Cluster14	Cit.8186.1.S1_at	methyltransferase	Function_At: caffeoyl-CoA 3-O-methyltransferase, putative	AT4G34050	Cs1g12670.1
				Function_Cs: Putative caffeoyl-CoA O-methyltransferase protein
				Psort: CYT,CHL,PLA
				Best At match: AT4G34050
				Best Cs match: Cs1g12670.1
Citrus	Cluster14	Cit.8177.1.S1_x_at	methyltransferase	Function_At: caffeoyl-CoA 3-O-methyltransferase, putative	AT4G34050	Cs1g22450.1
				Function_Cs: Putative caffeoyl-CoA O-methyltransferase protein
				Psort: NUC,CYT,CHL
				Best At match: AT4G34050
				Best Cs match: Cs1g22450.1
Citrus	Cluster14	Cit.8174.1.S1_s_at	MTHFR2	Function_At: MTHFR2 (METHYLENETETRAHYDROFOLATE REDUCTASE 2)	AT2G44160	Cs5g20660.1
				Function_Cs: Methylenetetrahydrofolate reductase 2
				Psort: MIT,PLA,CYT
				Best At match: AT2G44160
				Best Cs match: Cs5g20660.1
Citrus	Cluster14	Cit.8157.1.S1_s_at	methyltransferase	Function_At: caffeoyl-CoA 3-O-methyltransferase, putative	AT4G34050	Cs1g12670.1
				Function_Cs: Putative caffeoyl-CoA O-methyltransferase protein
				Psort: CYT,CHL,PLA
				Best At match: AT4G34050
				Best Cs match: Cs1g12670.1
Citrus	Cluster14	Cit.8153.1.S1_s_at	MTHFR2	Function_At: MTHFR2 (METHYLENETETRAHYDROFOLATE REDUCTASE 2)	AT2G44160	Cs5g20660.1
				Function_Cs: Methylenetetrahydrofolate reductase 2
				Psort: MIT,PLA,CYT
				Best At match: AT2G44160
				Best Cs match: Cs5g20660.1
Citrus	Cluster14	Cit.7886.1.S1_at	lipase	Function_At: esterase/lipase/thioesterase family protein	AT2G39420	Cs7g28220.1
				Function_Cs: Alpha/beta-hydrolase domain-containing protein
				Psort: CHL,MIT,NUC
				Best At match: AT2G39420
				Best Cs match: Cs7g28220.1
Citrus	Cluster14	Cit.7787.1.S1_at	DC1	Function_At: DC1 domain-containing protein	AT5G22355	orange1.1t03342.1
				Function_Cs: Cysteine/histidine-rich C1 domain-containing protein
				Psort: CYT,PLA,CHL
				Best At match: AT5G22355
				Best Cs match: orange1.1t03342.1
Citrus	Cluster14	Cit.7748.1.S1_at	zinc finger	Function_At: zinc finger (C3HC4-type RING finger) family protein	AT1G60360	Cs4g15330.1
				Function_Cs: E3 ubiquitin-protein ligase RING1-like
				Psort: CYT,PLA,NUC
				Best At match: AT1G60360
				Best Cs match: Cs4g15330.1
Citrus	Cluster14	Cit.7618.1.S1_at	protein binding	Function_At: protein binding	AT4G15840	Cs9g04350.1
				Function_Cs: Kelch repeat and BTB domain-containing protein 8
				Psort: NUC,MIT,EXC
				Best At match: AT4G15840
				Best Cs match: Cs9g04350.1
Citrus	Cluster14	Cit.7462.1.S1_at	alcohol dehydrogenase	Function_At: alcohol dehydrogenase, putative	AT4G22110	orange1.1t04629.1
				Function_Cs: Alcohol dehydrogenase-like 2
				Psort: CYT,NUC,END
				Best At match: AT4G22110
				Best Cs match: orange1.1t04629.1
Citrus	Cluster14	Cit.7170.1.S1_at	SYP32	Function_At: SYP32 (SYNTAXIN OF PLANTS 32)	AT3G24350	Cs4g16960.1
				Function_Cs: Syntaxin-32
				Psort: NUC,CHL,CYT
				Best At match: AT3G24350
				Best Cs match: Cs4g16960.1
Citrus	Cluster14	Cit.712.1.S1_x_at	NA	Function_At: NA	0	Cs3g03135.1
				Function_Cs: NA
				Psort: CHL,NUC,CYT
				Best At match: 0
				Best Cs match: Cs3g03135.1
Citrus	Cluster14	Cit.7001.1.S1_at	oxidoreductase	Function_At: oxidoreductase, 2OG-Fe(II) oxygenase family protein	AT3G46500	Cs5g20040.1
				Function_Cs: 2-oxoglutarate (2OG) and Fe(II)-dependent oxygenase-like protein
				Psort: CHL,MIT,VAC
				Best At match: AT3G46500
				Best Cs match: Cs5g20040.1
Citrus	Cluster14	Cit.6961.1.S1_at	FAD-binding	Function_At: FAD-binding domain-containing protein	AT5G44440	Cs1g03840.1
				Function_Cs: Reticuline oxidase-like protein
				Psort: CYT,MIT,NUC
				Best At match: AT5G44440
				Best Cs match: Cs1g03840.1
Citrus	Cluster14	Cit.661.1.S1_s_at	monooxygenase	Function_At: monooxygenase family protein	AT5G11330	Cs4g20530.1
				Function_Cs: 3-hydroxybenzoate 6-hydroxylase
				Psort: NUC,CHL,MIT
				Best At match: AT5G11330
				Best Cs match: Cs4g20530.1
Citrus	Cluster14	Cit.6440.1.S1_s_at	RFNR1	NA	AT4G05390	#N/A
Citrus	Cluster14	Cit.6440.1.S1_at	NA	NA	0	#N/A
Citrus	Cluster14	Cit.6322.1.S1_at	UGT72E1	Function_At: UGT72E1 (UDP-glucosyl transferase 72E1)	AT3G50740	Cs1g23710.1
				Function_Cs: Anthocyanidin 3-O-glucosyltransferase 5
				Psort: CHL,CYT,NUC
				Best At match: AT3G50740
				Best Cs match: Cs1g23710.1
Citrus	Cluster14	Cit.5985.1.S1_at	CPISCA	Function_At: ATCPISCA (chloroplast-localized IscA-like protein)	AT1G10500	Cs1g03900.1
				Function_Cs: Iron-sulfur assembly protein IscA, chloroplastic
				Psort: CHL,MIT,PLA
				Best At match: AT1G10500
				Best Cs match: Cs1g03900.1
Citrus	Cluster14	Cit.5974.1.S1_at	lipase	Function_At: esterase/lipase/thioesterase family protein	AT5G41120	Cs2g14060.1
				Function_Cs: Esterase/lipase/thioesterase-containing protein
				Psort: CHL,NUC,PLA
				Best At match: AT5G41120
				Best Cs match: Cs2g14060.1
Citrus	Cluster14	Cit.5941.1.S1_at	NA	Function_At: NA	0	Cs1g05620.1
				Function_Cs: Probable cysteine desulfurase
				Psort: CYT,PLA,NUC
				Best At match: 0
				Best Cs match: Cs1g05620.1
Citrus	Cluster14	Cit.5260.1.S1_s_at	integral membrane	Function_At: integral membrane family protein	AT3G16300	Cs1g15560.1
				Function_Cs: CASP-like protein RCOM_1491260
				Psort: CHL,NUC,CYT
				Best At match: AT3G16300
				Best Cs match: Cs1g15560.1
Citrus	Cluster14	Cit.5260.1.S1_at	integral membrane	Function_At: integral membrane family protein	AT3G16300	Cs1g15560.1
				Function_Cs: CASP-like protein RCOM_1491260
				Psort: CHL,NUC,CYT
				Best At match: AT3G16300
				Best Cs match: Cs1g15560.1
Citrus	Cluster14	Cit.5213.1.S1_at	auxin-responsive	Function_At: auxin-responsive family protein	AT4G34760	Cs8g08010.1
				Function_Cs: Auxin-induced protein 15A
				Psort: CHL,NUC,CYT
				Best At match: AT4G34760
				Best Cs match: Cs8g08010.1
Citrus	Cluster14	Cit.4935.1.S1_at	SERK3	Function_At: BAK1 (BRI1-ASSOCIATED RECEPTOR KINASE)	AT4G33430	orange1.1t02682.1
				Function_Cs: BRASSINOSTEROID INSENSITIVE 1-associated receptor kinase 1, putative
				Psort: PLA,END,MIT
				Best At match: AT4G33430
				Best Cs match: orange1.1t02682.1
Citrus	Cluster14	Cit.4882.1.S1_s_at	UGT72E1	NA	AT3G50740	#N/A
Citrus	Cluster14	Cit.4708.1.S1_at	MLP423	Function_At: MLP423 (MLP-LIKE PROTEIN 423)	AT1G24020	Cs9g03580.1
				Function_Cs: Putative PR-10 type pathogenesis-related protein
				Psort: CYT,NUC,MIT
				Best At match: AT1G24020
				Best Cs match: Cs9g03580.1
Citrus	Cluster14	Cit.4691.1.S1_at	ERF13	Function_At: ERF13 (ETHYLENE-RESPONSIVE ELEMENT BINDING FACTOR 13)	AT2G44840	Cs1g03300.1
				Function_Cs: Ethylene response element binding protein 1 (Fragment)
				Psort: NUC,CHL,CYT
				Best At match: AT2G44840
				Best Cs match: Cs1g03300.1
Citrus	Cluster14	Cit.4667.1.S1_at	MS2	Function_At: MS2 (MALE STERILITY 2)	AT3G11980	orange1.1t02246.1
				Function_Cs: Oxidoreductase, acting on the CH-CH group of donors
				Psort: NUC,CHL,CYT
				Best At match: AT3G11980
				Best Cs match: orange1.1t02246.1
Citrus	Cluster14	Cit.4610.1.S1_s_at	TT7	Function_At: TT7 (TRANSPARENT TESTA 7)	AT5G07990	Cs1g17390.1
				Function_Cs: Putative uncharacterized protein Sb02g025830
				Psort: CHL,END,CYT
				Best At match: AT5G07990
				Best Cs match: Cs1g17390.1
Citrus	Cluster14	Cit.4610.1.S1_at	TT7	Function_At: TT7 (TRANSPARENT TESTA 7)	AT5G07990	Cs1g17390.1
				Function_Cs: Putative uncharacterized protein Sb02g025830
				Psort: CHL,END,CYT
				Best At match: AT5G07990
				Best Cs match: Cs1g17390.1
Citrus	Cluster14	Cit.4406.1.S1_at	lipase	Function_At: esterase/lipase/thioesterase family protein	AT2G39420	Cs7g28220.1
				Function_Cs: Alpha/beta-hydrolase domain-containing protein
				Psort: CHL,MIT,NUC
				Best At match: AT2G39420
				Best Cs match: Cs7g28220.1
Citrus	Cluster14	Cit.4386.1.S1_at	myosin heavy chain	Function_At: myosin heavy chain-related	AT1G06530	Cs7g17050.1
				Function_Cs: Putative uncharacterized protein (Fragment)
				Psort: NUC,CHL,CYT
				Best At match: AT1G06530
				Best Cs match: Cs7g17050.1
Citrus	Cluster14	Cit.4230.1.S1_s_at	NA	Function_At: unknown protein	AT5G08240	Cs7g13900.1
				Function_Cs: Putative uncharacterized protein
				Psort: CHL,PLA,NUC
				Best At match: AT5G08240
				Best Cs match: Cs7g13900.1
Citrus	Cluster14	Cit.4230.1.S1_at	NA	Function_At: NA	0	Cs7g13900.1
				Function_Cs: Putative uncharacterized protein
				Psort: CHL,PLA,NUC
				Best At match: 0
				Best Cs match: Cs7g13900.1
Citrus	Cluster14	Cit.4221.1.S1_at	hydrolase	Function_At: haloacid dehalogenase-like hydrolase family protein	AT5G59480	Cs8g18750.1
				Function_Cs: Haloacid dehalogenase-like hydrolase family protein, putative, expressed
				Psort: CYT,MIT,NUC
				Best At match: AT5G59480
				Best Cs match: Cs8g18750.1
Citrus	Cluster14	Cit.4123.1.S1_s_at	PAP2	Function_At: phosphatidic acid phosphatase-related / PAP2-related	AT5G03080	Cs6g04650.1
				Function_Cs: Dolichyldiphosphatase 1
				Psort: NUC,PLA,CHL
				Best At match: AT5G03080
				Best Cs match: Cs6g04650.1
Citrus	Cluster14	Cit.4069.1.S1_x_at	aldo/	Function_At: aldo/keto reductase, putative	AT1G59950	Cs3g01460.1
			keto reductase	Function_Cs: NADH-dependent oxidoreductase 2, putative, expressed
				Psort: CHL,CYT,MIT
				Best At match: AT1G59950
				Best Cs match: Cs3g01460.1
Citrus	Cluster14	Cit.4068.1.S1_s_at	aldo/	Function_At: aldo/keto reductase, putative	AT1G59950	Cs3g01460.1
			keto reductase	Function_Cs: NADH-dependent oxidoreductase 2, putative, expressed
				Psort: CHL,CYT,MIT
				Best At match: AT1G59950
				Best Cs match: Cs3g01460.1
Citrus	Cluster14	Cit.4068.1.S1_at	aldo/	Function_At: aldo/keto reductase, putative	AT1G59950	Cs3g01460.1
			keto reductase	Function_Cs: NADH-dependent oxidoreductase 2, putative, expressed
				Psort: CHL,CYT,MIT
				Best At match: AT1G59950
				Best Cs match: Cs3g01460.1
Citrus	Cluster14	Cit.40013.1.S1_s_at	acetyltransferase	Function_At: acetyltransferase-related	AT1G29890	Cs2g03830.1
				Function_Cs: CAS1 domain-containing protein 1
				Psort: CHL,PLA,MIT
				Best At match: AT1G29890
				Best Cs match: Cs2g03830.1
Citrus	Cluster14	Cit.39408.1.S1_at	kinase	Function_At: wall-associated kinase, putative	AT4G31100	Cs1g13880.1
				Function_Cs: Cold-induced wall associated kinase (Fragment)
				Psort: MIT,PLA,CHL
				Best At match: AT4G31100
				Best Cs match: Cs1g13880.1
Citrus	Cluster14	Cit.3915.1.S1_s_at	CYP716A1	Function_At: CYP716A1	AT5G36110	orange1.1t03687.1
				Function_Cs: Cytochrome P450 716B2
				Psort: CHL,PLA,END
				Best At match: AT5G36110
				Best Cs match: orange1.1t03687.1
Citrus	Cluster14	Cit.39092.1.S1_at	anac042	Function_At: anac042 (Arabidopsis NAC domain containing protein 42)	AT2G43000	Cs7g17600.1
				Function_Cs: NAC domain-containing protein 42
				Psort: NUC,CHL,PLA
				Best At match: AT2G43000
				Best Cs match: Cs7g17600.1
Citrus	Cluster14	Cit.3905.1.S1_at	VTE2	Function_At: HPT1 (HOMOGENTISATE PHYTYLTRANSFERASE 1)	AT2G18950	Cs9g17840.1
				Function_Cs: Putative uncharacterized protein Sb10g025475 (Fragment)
				Psort: PLA,NUC,CHL
				Best At match: AT2G18950
				Best Cs match: Cs9g17840.1
Citrus	Cluster14	Cit.39009.1.S1_at	NA	NA	0	#N/A
Citrus	Cluster14	Cit.38435.1.S1_at	DNA polymerase	Function_At: reverse transcriptase, putative / RNA-dependent DNA polymerase, putative	AT4G29090	orange1.1t01968.1
				Function_Cs: NA
				Psort: CHL,CYT,MIT
				Best At match: AT4G29090
				Best Cs match: orange1.1t01968.1
Citrus	Cluster14	Cit.38368.1.S1_at	CYCP4;1	Function_At: CYCP4	AT2G44740	Cs1g03070.1
				Function_Cs: Nuc-1 negative regulatory protein preg, putative
				Psort: NUC,CHL,CYT
				Best At match: AT2G44740
				Best Cs match: Cs1g03070.1
Citrus	Cluster14	Cit.3817.1.S1_x_at	NYE1	Function_At: NYE1 (NON-YELLOWING 1)	AT4G22920	Cs5g10040.1
				Function_Cs: Senescence-inducible chloroplast stay-green protein (Fragment)
				Psort: CHL,NUC,END
				Best At match: AT4G22920
				Best Cs match: Cs5g10040.1
Citrus	Cluster14	Cit.3817.1.S1_at	NYE1	Function_At: NYE1 (NON-YELLOWING 1)	AT4G22920	Cs5g10040.1
				Function_Cs: Senescence-inducible chloroplast stay-green protein (Fragment)
				Psort: CHL,NUC,END
				Best At match: AT4G22920
				Best Cs match: Cs5g10040.1
Citrus	Cluster14	Cit.381.1.S1_s_at	monooxygenase	Function_At: monooxygenase family protein	AT5G11330	Cs4g20530.1
				Function_Cs: 3-hydroxybenzoate 6-hydroxylase
				Psort: NUC,CHL,MIT
				Best At match: AT5G11330
				Best Cs match: Cs4g20530.1
Citrus	Cluster14	Cit.37996.1.S1_at	NA	NA	0	#N/A
Citrus	Cluster14	Cit.37454.1.S1_at	WRKY72	Function_At: WRKY72	AT5G15130	Cs7g04260.1
				Function_Cs: Probable WRKY transcription factor 72
				Psort: NUC,CHL,CYT
				Best At match: AT5G15130
				Best Cs match: Cs7g04260.1
Citrus	Cluster14	Cit.37437.1.S1_at	CYP78A8	Function_At: CYP78A8	AT1G01190	orange1.1t00542.1
				Function_Cs: Cytochrome P450, family 78, subfamily A, polypeptide 6
				Psort: NUC,CYT,PLA
				Best At match: AT1G01190
				Best Cs match: orange1.1t00542.1
Citrus	Cluster14	Cit.37373.1.S1_at	glucosyl transferase	Function_At: UDP-glucoronosyl/UDP-glucosyl transferase family protein	AT2G18570	Cs1g23710.1
				Function_Cs: Anthocyanidin 3-O-glucosyltransferase 5
				Psort: CHL,CYT,NUC
				Best At match: AT2G18570
				Best Cs match: Cs1g23710.1
Citrus	Cluster14	Cit.37237.1.S1_at	aldose 1-epimerase	Function_At: aldose 1-epimerase family protein	AT3G61610	orange1.1t00454.1
				Function_Cs: Putative glucose-6-phosphate 1-epimerase
				Psort: CHL,NUC,CYT
				Best At match: AT3G61610
				Best Cs match: orange1.1t00454.1
Citrus	Cluster14	Cit.37142.1.S1_at	NA	NA	0	#N/A
Citrus	Cluster14	Cit.37119.1.S1_at	NA	NA	0	#N/A
Citrus	Cluster14	Cit.37113.1.S1_at	VTE2	Function_At: HPT1 (HOMOGENTISATE PHYTYLTRANSFERASE 1)	AT2G18950	Cs9g19520.1
				Function_Cs: Homogentisate phytyltransferase 1, chloroplastic
				Psort: PLA,CHL,NUC
				Best At match: AT2G18950
				Best Cs match: Cs9g19520.1
Citrus	Cluster14	Cit.36950.1.S1_s_at	beta-amyrin synthase	Function_At: beta-amyrin synthase, putative	AT1G78950	Cs2g08650.1
				Function_Cs: Germanicol synthase
				Psort: CYT,PLA,MIT
				Best At match: AT1G78950
				Best Cs match: Cs2g08650.1
Citrus	Cluster14	Cit.36930.1.S1_at	RAX2	Function_At: RAX2 (REGULATOR OF AXILLARY MERISTEMS 2)	AT2G36890	Cs8g15780.1
				Function_Cs: Transcription factor RAX2
				Psort: NUC,CHL,CYT
				Best At match: AT2G36890
				Best Cs match: Cs8g15780.1
Citrus	Cluster14	Cit.36674.1.S1_at	G7	Function_At: CER4 (ECERIFERUM 4)	AT4G33790	Cs8g15250.1
				Function_Cs: Oxidoreductase, acting on the CH-CH group of donors
				Psort: CYT,NUC,MIT
				Best At match: AT4G33790
				Best Cs match: Cs8g15250.1
Citrus	Cluster14	Cit.36667.1.S1_at	kinase	Function_At: ceramide kinase-related	AT5G51290	Cs9g15340.1
				Function_Cs: Novel protein similar to vertebrate ceramide kinase (CERK)
				Psort: NUC,CYT,VAC
				Best At match: AT5G51290
				Best Cs match: Cs9g15340.1
Citrus	Cluster14	Cit.36618.1.S1_at	ROP10	Function_At: ROP10 (RHO-RELATED PROTEIN FROM PLANTS 10)	AT3G48040	Cs5g05110.1
				Function_Cs: Rac-like GTP-binding protein ARAC10
				Psort: CYT,PLA,NUC
				Best At match: AT3G48040
				Best Cs match: Cs5g05110.1
Citrus	Cluster14	Cit.3656.1.S1_at	5MAT	Function_At: AT5MAT	AT3G29590	Cs7g19570.1
				Function_Cs: Agmatine coumaroyltransferase
				Psort: CYT,CHL,NUC
				Best At match: AT3G29590
				Best Cs match: Cs7g19570.1
Citrus	Cluster14	Cit.36426.1.S1_at	TIR-NBS-LRR	Function_At: disease resistance protein (TIR-NBS-LRR class), putative	AT5G46450	orange1.1t03510.1
				Function_Cs: TMV resistance protein N
				Psort: NUC,PLA,CHL
				Best At match: AT5G46450
				Best Cs match: orange1.1t03510.1
Citrus	Cluster14	Cit.36420.1.S1_at	kinase	Function_At: protein kinase, putative	AT1G66910	Cs6g18380.1
				Function_Cs: Probable serine/threonine-protein kinase At1g18390
				Psort: PLA,MIT,CHL
				Best At match: AT1G66910
				Best Cs match: Cs6g18380.1
Citrus	Cluster14	Cit.36212.1.S1_s_at	FLO2	Function_At: AP2 (APETALA 2)	AT4G36920	Cs6g04120.1
				Function_Cs: Putative transcription factor AP2 family protein, 3'-partial (Fragment)
				Psort: NUC,PLA,MIT
				Best At match: AT4G36920
				Best Cs match: Cs6g04120.1
Citrus	Cluster14	Cit.36159.1.S1_at	UPS1	Function_At: ATUPS1 (ARABIDOPSIS THALIANA UREIDE PERMEASE 1)	AT2G03590	Cs7g11450.1
				Function_Cs: Ureide permease 1
				Psort: PLA,NUC,MIT
				Best At match: AT2G03590
				Best Cs match: Cs7g11450.1
Citrus	Cluster14	Cit.36077.1.S1_s_at	CYP76C4	Function_At: CYP76C4	AT2G45550	Cs8g09720.1
				Function_Cs: Cytochrome P450 76C4
				Psort: END,CHL,PLA
				Best At match: AT2G45550
				Best Cs match: Cs8g09720.1
Citrus	Cluster14	Cit.35847.1.S1_at	38930	Function_At: unknown protein	AT5G40740	Cs2g24500.1
				Function_Cs: Whole genome shotgun sequence assembly, scaffold_26, strain Mel28
				Psort: NUC,CYT,CHL
				Best At match: AT5G40740
				Best Cs match: Cs2g24500.1
Citrus	Cluster14	Cit.35435.1.S1_x_at	germin-like	Function_At: germin-like protein, putative	AT5G39110	Cs5g25660.1
				Function_Cs: Germin-like protein subfamily 1 member 17
				Psort: EXC,NUC,CHL
				Best At match: AT5G39110
				Best Cs match: Cs5g25660.1
Citrus	Cluster14	Cit.3540.1.S1_at	extensin	Function_At: pollen Ole e 1 allergen and extensin family protein	AT5G15780	Cs2g10440.1
				Function_Cs: NA
				Psort: NUC,CHL,CYT
				Best At match: AT5G15780
				Best Cs match: Cs2g10440.1
Citrus	Cluster14	Cit.35140.1.S1_s_at	NA	Function_At: unknown protein	AT5G12050	Cs4g05980.1
				Function_Cs: Putative uncharacterized protein (Fragment)
				Psort: NUC,MIT,PLA
				Best At match: AT5G12050
				Best Cs match: Cs4g05980.1
Citrus	Cluster14	Cit.35116.1.S1_s_at	CYP71B23	Function_At: CYP71B23	AT3G26210	Cs2g01910.1
				Function_Cs: Cytochrome P450 71D8
				Psort: CHL,END,MIT
				Best At match: AT3G26210
				Best Cs match: Cs2g01910.1
Citrus	Cluster14	Cit.3498.1.S1_at	ST2A	NA	AT5G07010	#N/A
Citrus	Cluster14	Cit.34577.1.S1_at	NA	NA	0	#N/A
Citrus	Cluster14	Cit.34346.1.S1_at	NA	NA	0	#N/A
Citrus	Cluster14	Cit.33798.1.S1_at	NA	NA	0	#N/A
Citrus	Cluster14	Cit.335.1.S1_at	CXE5	Function_At: AtCXE5 (Arabidopsis thaliana carboxyesterase 5)	AT1G49660	Cs5g33920.1
				Function_Cs: A/G-specific adenine glycosylase muty, putative
				Psort: CHL,NUC,PLA
				Best At match: AT1G49660
				Best Cs match: Cs5g33920.1
Citrus	Cluster14	Cit.33357.1.S1_at	F-box	Function_At: F-box family protein	AT5G15710	Cs6g19880.1
				Function_Cs: F-box/kelch-repeat protein At5g15710
				Psort: NUC,CHL,MIT
				Best At match: AT5G15710
				Best Cs match: Cs6g19880.1
Citrus	Cluster14	Cit.33331.1.S1_at	BRH1	Function_At: BRH1 (BRASSINOSTEROID-RESPONSIVE RING-H2)	AT3G61460	orange1.1t05194.1
				Function_Cs: E3 ubiquitin-protein ligase ATL6
				Psort: PLA,NUC,CHL
				Best At match: AT3G61460
				Best Cs match: orange1.1t05194.1
Citrus	Cluster14	Cit.33327.1.S1_at	KCS19	Function_At: KCS19 (3-KETOACYL-COA SYNTHASE 19)	AT5G04530	Cs7g28170.1
				Function_Cs: 3-ketoacyl-CoA synthase 21
				Psort: PLA,CYT,MIT
				Best At match: AT5G04530
				Best Cs match: Cs7g28170.1
Citrus	Cluster14	Cit.32531.1.S1_at	NA	Function_At: NA	0	Cs6g18760.1
				Function_Cs: IST1-like protein
				Psort: NUC,PLA,VAC
				Best At match: 0
				Best Cs match: Cs6g18760.1
Citrus	Cluster14	Cit.3245.1.S1_at	FUS8	Function_At: COP8 (CONSTITUTIVE PHOTOMORPHOGENIC 8)	AT5G42970	Cs3g24600.1
				Function_Cs: COP9 signalosome complex subunit 4
				Psort: CYT,NUC,MIT
				Best At match: AT5G42970
				Best Cs match: Cs3g24600.1
Citrus	Cluster14	Cit.32321.1.S1_at	NA	NA	0	#N/A
Citrus	Cluster14	Cit.3187.1.S1_at	CUL1	Function_At: ATCUL1 (ARABIDOPSIS THALIANA CULLIN 1)	AT4G02570	Cs5g32680.1
				Function_Cs: Cullin-1
				Psort: NUC,CHL,CYT
				Best At match: AT4G02570
				Best Cs match: Cs5g32680.1
Citrus	Cluster14	Cit.31733.1.S1_at	NA	Function_At: unknown protein	AT1G34640	Cs3g18260.2
				Function_Cs: Putative uncharacterized protein
				Psort: NUC,CHL,PLA
				Best At match: AT1G34640
				Best Cs match: Cs3g18260.2
Citrus	Cluster14	Cit.31685.1.S1_at	NBS-LRR	Function_At: disease resistance protein (NBS-LRR class), putative	AT3G14460	Cs7g16030.1
				Function_Cs: Putative uncharacterized protein Sb09g024125 (Fragment)
				Psort: NUC,PLA,CHL
				Best At match: AT3G14460
				Best Cs match: Cs7g16030.1
Citrus	Cluster14	Cit.31488.1.S1_at	CYP706A5	Function_At: CYP706A5	AT4G12310	Cs3g05810.1
				Function_Cs: Flavonoid 3'-monooxygenase
				Psort: CSK,END,NUC
				Best At match: AT4G12310
				Best Cs match: Cs3g05810.1
Citrus	Cluster14	Cit.31417.1.S1_at	NA	NA	0	#N/A
Citrus	Cluster14	Cit.31291.1.S1_at	ALA1	Function_At: ALA1 (aminophospholipid ATPase1)	AT5G04930	Cs7g24030.1
				Function_Cs: Phospholipid-translocating P-type ATPase, flippase family protein, expressed
				Psort: PLA,END,VAC
				Best At match: AT5G04930
				Best Cs match: Cs7g24030.1
Citrus	Cluster14	Cit.30991.1.S1_at	NA	Function_At: unknown protein	AT3G18240	Cs5g12780.1
				Function_Cs: Putative uncharacterized protein Sb03g043360
				Psort: NUC,CYT,MIT
				Best At match: AT3G18240
				Best Cs match: Cs5g12780.1
Citrus	Cluster14	Cit.30906.1.S1_s_at	ACLB-2	Function_At: ACLB-2 (ATP CITRATE LYASE SUBUNIT B 2)	AT5G49460	Cs9g02230.1
				Function_Cs: ATP-citrate synthase beta chain protein 1
				Psort: CHL,NUC,MIT
				Best At match: AT5G49460
				Best Cs match: Cs9g02230.1
Citrus	Cluster14	Cit.3087.1.S1_s_at	PDLP6	Function_At: PDLP6 (PLASMODESMATA-LOCATED PROTEIN 6)	AT2G01660	Cs2g17260.1
				Function_Cs: Cysteine-rich repeat secretory protein 12
				Psort: PLA,NUC,CYT
				Best At match: AT2G01660
				Best Cs match: Cs2g17260.1
Citrus	Cluster14	Cit.30774.1.S1_at	TPS21	Function_At: TPS21 (TERPENE SYNTHASE 21)	AT5G23960	Cs2g23470.1
				Function_Cs: Wound-inducible putative cytosolic terpene synthase 1
				Psort: CHL,CYT,NUC
				Best At match: AT5G23960
				Best Cs match: Cs2g23470.1
Citrus	Cluster14	Cit.30730.1.S1_at	CAMS1	Function_At: CAMS1 (Camelliol C synthase 1)	AT1G78955	Cs2g08650.1
				Function_Cs: Germanicol synthase
				Psort: CYT,PLA,MIT
				Best At match: AT1G78955
				Best Cs match: Cs2g08650.1
Citrus	Cluster14	Cit.30703.1.S1_at	TT7	Function_At: TT7 (TRANSPARENT TESTA 7)	AT5G07990	orange1.1t02788.1
				Function_Cs: Cytochrome P450 71A1
				Psort: END,NUC,CHL
				Best At match: AT5G07990
				Best Cs match: orange1.1t02788.1
Citrus	Cluster14	Cit.30652.1.S1_s_at	aldo/	Function_At: aldo/keto reductase family protein	AT2G37790	Cs3g02590.1
			keto reductase	Function_Cs: Putative uncharacterized protein Sb03g039770
				Psort: CHL,NUC,PLA
				Best At match: AT2G37790
				Best Cs match: Cs3g02590.1
Citrus	Cluster14	Cit.30422.1.S1_x_at	NA	NA	0	#N/A
Citrus	Cluster14	Cit.30344.1.S1_at	methyltransferase	Function_At: S-adenosyl-L-methionine:carboxyl methyltransferase family protein	AT1G68040	Cs6g18060.1
				Function_Cs: Putative S-adenosyl-L-methionine:salicylic acid carboxyl methyltransferase
				Psort: CHL,NUC,CYT
				Best At match: AT1G68040
				Best Cs match: Cs6g18060.1
Citrus	Cluster14	Cit.30279.1.S1_at	NA	NA	0	#N/A
Citrus	Cluster14	Cit.30257.1.S1_at	WBC11	Function_At: WBC11 (WHITE-BROWN COMPLEX HOMOLOG PROTEIN 11)	AT1G17840	Cs1g19850.1
				Function_Cs: ABC transporter G family member 11
				Psort: PLA,CHL,CYT
				Best At match: AT1G17840
				Best Cs match: Cs1g19850.1
Citrus	Cluster14	Cit.30194.1.S1_at	EMB1144	Function_At: EMB1144 (embryo defective 1144)	AT1G48850	Cs7g27180.1
				Function_Cs: Chorismate synthase (Fragment)
				Psort: CHL,CYT,NUC
				Best At match: AT1G48850
				Best Cs match: Cs7g27180.1
Citrus	Cluster14	Cit.30054.1.S1_at	NA	Function_At: NA	0	Cs4g06730.1
				Function_Cs: Conserved oligomeric Golgi complex subunit 3
				Psort: PLA,CYT,EXC
				Best At match: 0
				Best Cs match: Cs4g06730.1
Citrus	Cluster14	Cit.29993.1.S1_at	NA	Function_At: unknown protein	AT5G02420	Cs8g18390.1
				Function_Cs: Putative uncharacterized protein T22P11_10
				Psort: CHL,NUC,CYT
				Best At match: AT5G02420
				Best Cs match: Cs8g18390.1
Citrus	Cluster14	Cit.2994.1.S1_s_at	CYP71B23	Function_At: CYP71B23	AT3G26210	Cs2g01910.1
				Function_Cs: Cytochrome P450 71D8
				Psort: CHL,END,MIT
				Best At match: AT3G26210
				Best Cs match: Cs2g01910.1
Citrus	Cluster14	Cit.2993.1.S1_at	CYP71B23	Function_At: CYP71B23	AT3G26210	Cs2g01910.1
				Function_Cs: Cytochrome P450 71D8
				Psort: CHL,END,MIT
				Best At match: AT3G26210
				Best Cs match: Cs2g01910.1
Citrus	Cluster14	Cit.29915.1.S1_at	NA	Function_At: NA	0	Cs8g03320.1
				Function_Cs: Glycosyl hydrolase family 1 protein (Fragment)
				Psort: POX,CHL,END
				Best At match: 0
				Best Cs match: Cs8g03320.1
Citrus	Cluster14	Cit.29900.1.S1_at	ATSR	Function_At: ATSR (ARABIDOPSIS THALIANA SERINE RACEMASE)	AT4G11640	Cs5g03760.1
				Function_Cs: Pyridoxal-5'-phosphate-dependent enzyme, beta subunit
				Psort: CHL,PLA,CYT
				Best At match: AT4G11640
				Best Cs match: Cs5g03760.1
Citrus	Cluster14	Cit.29748.1.S1_s_at	TPS21	Function_At: TPS21 (TERPENE SYNTHASE 21)	AT5G23960	Cs2g23470.1
				Function_Cs: Wound-inducible putative cytosolic terpene synthase 1
				Psort: CHL,CYT,NUC
				Best At match: AT5G23960
				Best Cs match: Cs2g23470.1
Citrus	Cluster14	Cit.29675.1.S1_s_at	ERF13	Function_At: ERF13 (ETHYLENE-RESPONSIVE ELEMENT BINDING FACTOR 13)	AT2G44840	Cs1g03300.1
				Function_Cs: Ethylene response element binding protein 1 (Fragment)
				Psort: NUC,CHL,CYT
				Best At match: AT2G44840
				Best Cs match: Cs1g03300.1
Citrus	Cluster14	Cit.29576.1.S1_s_at	extensin	Function_At: pollen Ole e 1 allergen and extensin family protein	AT5G15780	Cs2g10440.1
				Function_Cs: NA
				Psort: NUC,CHL,CYT
				Best At match: AT5G15780
				Best Cs match: Cs2g10440.1
Citrus	Cluster14	Cit.29523.1.S1_s_at	SQS1	Function_At: SQS1 (SQUALENE SYNTHASE 1)	AT4G34640	Cs8g08490.1
				Function_Cs: Farnesyl-diphosphate farnesyltransferase, putative
				Psort: NUC,PLA,MIT
				Best At match: AT4G34640
				Best Cs match: Cs8g08490.1
Citrus	Cluster14	Cit.29489.1.S1_s_at	CYP93D1	Function_At: CYP93D1	AT5G06900	Cs5g18660.1
				Function_Cs: Putative uncharacterized protein Sb10g024130
				Psort: END,CHL,NUC
				Best At match: AT5G06900
				Best Cs match: Cs5g18660.1
Citrus	Cluster14	Cit.29489.1.S1_at	CYP93D1	Function_At: CYP93D1	AT5G06900	Cs5g18660.1
				Function_Cs: Putative uncharacterized protein Sb10g024130
				Psort: END,CHL,NUC
				Best At match: AT5G06900
				Best Cs match: Cs5g18660.1
Citrus	Cluster14	Cit.29478.1.S1_s_at	CYP82C4	Function_At: CYP82C4	AT4G31940	Cs1g10540.1
				Function_Cs: Cytochrome P450 82C4
				Psort: END,CHL,NUC
				Best At match: AT4G31940
				Best Cs match: Cs1g10540.1
Citrus	Cluster14	Cit.29450.1.S1_s_at	BGLU17	Function_At: BGLU17 (BETA GLUCOSIDASE 17)	AT2G44480	Cs7g01340.1
				Function_Cs: Vicianin hydrolase (Fragment)
				Psort: CHL,VAC,END
				Best At match: AT2G44480
				Best Cs match: Cs7g01340.1
Citrus	Cluster14	Cit.29442.1.S1_s_at	methyltransferase	Function_At: O-methyltransferase family 2 protein	AT4G35160	Cs2g05400.1
				Function_Cs: Putative orcinol O-methyltransferase (Fragment)
				Psort: NUC,MIT,CSK
				Best At match: AT4G35160
				Best Cs match: Cs2g05400.1
Citrus	Cluster14	Cit.29397.1.S1_s_at	MVA1	Function_At: MVA1	AT4G11820	Cs5g10140.2
				Function_Cs: Hydroxymethylglutaryl-CoA synthase
				Psort: CHL,MIT,NUC
				Best At match: AT4G11820
				Best Cs match: Cs5g10140.2
Citrus	Cluster14	Cit.29366.1.S1_at	monooxygenase	Function_At: monooxygenase family protein	AT5G11330	Cs4g20530.1
				Function_Cs: 3-hydroxybenzoate 6-hydroxylase
				Psort: NUC,CHL,MIT
				Best At match: AT5G11330
				Best Cs match: Cs4g20530.1
Citrus	Cluster14	Cit.29243.1.S1_at	MRP1	Function_At: MRP1 (ARABIDOPSIS THALIANA MULTIDRUG RESISTANCE-ASSOCIATED PROTEIN 1)	AT1G30400	Cs2g09560.1
				Function_Cs: ABC transporter C family member 12
				Psort: VAC,PLA,NUC
				Best At match: AT1G30400
				Best Cs match: Cs2g09560.1
Citrus	Cluster14	Cit.29176.1.S1_at	RAB-A2C	Function_At: ATRABA2C (ARABIDOPSIS RAB GTPASE HOMOLOG A2C)	AT3G46830	Cs8g19240.1
				Function_Cs: Ras-related protein Rab11C
				Psort: PLA,CHL,CYT
				Best At match: AT3G46830
				Best Cs match: Cs8g19240.1
Citrus	Cluster14	Cit.29148.1.S1_at	oxidoreductase	Function_At: oxidoreductase, 2OG-Fe(II) oxygenase family protein	AT1G35190	Cs5g20010.1
				Function_Cs: Probable iron/ascorbate oxidoreductase DDB_G0283291
				Psort: CYT,CHL,NUC
				Best At match: AT1G35190
				Best Cs match: Cs5g20010.1
Citrus	Cluster14	Cit.29086.1.S1_at	dehydration-responsive	Function_At: dehydration-responsive protein-related	AT3G51070	Cs1g24820.1
				Function_Cs: Probable methyltransferase PMT27
				Psort: GOL,CHL,NUC
				Best At match: AT3G51070
				Best Cs match: Cs1g24820.1
Citrus	Cluster14	Cit.2904.1.S1_at	SQS1	Function_At: SQS1 (SQUALENE SYNTHASE 1)	AT4G34640	Cs8g08490.1
				Function_Cs: Farnesyl-diphosphate farnesyltransferase, putative
				Psort: NUC,PLA,MIT
				Best At match: AT4G34640
				Best Cs match: Cs8g08490.1
Citrus	Cluster14	Cit.2903.1.S1_s_at	SQS1	Function_At: SQS1 (SQUALENE SYNTHASE 1)	AT4G34640	Cs8g08490.1
				Function_Cs: Farnesyl-diphosphate farnesyltransferase, putative
				Psort: NUC,PLA,MIT
				Best At match: AT4G34640
				Best Cs match: Cs8g08490.1
Citrus	Cluster14	Cit.28842.1.S1_at	FH	Function_At: FH (FRATAXIN HOMOLOG)	AT4G03240	Cs2g22400.1
				Function_Cs: Frataxin, mitochondrial
				Psort: MIT,NUC,CHL
				Best At match: AT4G03240
				Best Cs match: Cs2g22400.1
Citrus	Cluster14	Cit.28574.1.S1_at	NA	Function_At: INVOLVED IN: N-terminal protein myristoylation	AT5G25590	Cs4g20010.1
				Function_Cs: Putative uncharacterized protein OSJNBa0014C03.6
				Psort: NUC,CHL,PLA
				Best At match: AT5G25590
				Best Cs match: Cs4g20010.1
Citrus	Cluster14	Cit.28571.1.S1_at	TIP1;3	Function_At: TIP1	AT4G01470	Cs7g28650.1
				Function_Cs: Putative uncharacterized protein At3g26520 (Fragment)
				Psort: VAC,PLA,CHL
				Best At match: AT4G01470
				Best Cs match: Cs7g28650.1
Citrus	Cluster14	Cit.28289.1.S1_at	NA	Function_At: unknown protein	AT3G23450	Cs9g14960.1
				Function_Cs: NA
				Psort: NUC,CHL,PLA
				Best At match: AT3G23450
				Best Cs match: Cs9g14960.1
Citrus	Cluster14	Cit.28214.1.S1_s_at	PDR12	Function_At: PDR12 (PLEIOTROPIC DRUG RESISTANCE 12)	AT1G15520	Cs1g13690.1
				Function_Cs: Pleiotropic drug resistance protein 1
				Psort: PLA,NUC,MIT
				Best At match: AT1G15520
				Best Cs match: Cs1g13690.1
Citrus	Cluster14	Cit.28214.1.S1_at	PDR12	Function_At: PDR12 (PLEIOTROPIC DRUG RESISTANCE 12)	AT1G15520	Cs1g13690.1
				Function_Cs: Pleiotropic drug resistance protein 1
				Psort: PLA,NUC,MIT
				Best At match: AT1G15520
				Best Cs match: Cs1g13690.1
Citrus	Cluster14	Cit.281.1.S1_x_at	monooxygenase	Function_At: monooxygenase family protein	AT5G11330	Cs4g20530.1
				Function_Cs: 3-hydroxybenzoate 6-hydroxylase
				Psort: NUC,CHL,MIT
				Best At match: AT5G11330
				Best Cs match: Cs4g20530.1
Citrus	Cluster14	Cit.28072.1.S1_at	TT3	Function_At: DFR (DIHYDROFLAVONOL 4-REDUCTASE)	AT5G42800	Cs5g18970.1
				Function_Cs: Dihydroflavonol-4-reductase
				Psort: CYT,CHL,NUC
				Best At match: AT5G42800
				Best Cs match: Cs5g18970.1
Citrus	Cluster14	Cit.2803.1.S1_at	PB1	Function_At: octicosapeptide/Phox/Bem1p (PB1) domain-containing protein	AT5G64430	Cs8g03040.1
				Function_Cs: Cticosapeptide/Phox/Bem1p (PB1) domain-containing protein-like
				Psort: NUC,PLA,CYT
				Best At match: AT5G64430
				Best Cs match: Cs8g03040.1
Citrus	Cluster14	Cit.2802.1.S1_s_at	PB1	Function_At: octicosapeptide/Phox/Bem1p (PB1) domain-containing protein	AT5G64430	Cs8g03040.1
				Function_Cs: Cticosapeptide/Phox/Bem1p (PB1) domain-containing protein-like
				Psort: NUC,PLA,CYT
				Best At match: AT5G64430
				Best Cs match: Cs8g03040.1
Citrus	Cluster14	Cit.27992.1.S1_s_at	transferase	Function_At: transferase family protein	AT3G26040	Cs1g05840.1
				Function_Cs: 3'-N-debenzoyl-2'-deoxytaxol N-benzoyltransferase, putative
				Psort: CYT,CHL,MIT
				Best At match: AT3G26040
				Best Cs match: Cs1g05840.1
Citrus	Cluster14	Cit.27917.1.S1_at	TEJ	Function_At: TEJ (Sanskrit for 'bright')	AT2G31870	orange1.1t02490.1
				Function_Cs: Poly(ADP-ribose) glycohydrolase 1
				Psort: CHL,PLA,NUC
				Best At match: AT2G31870
				Best Cs match: orange1.1t02490.1
Citrus	Cluster14	Cit.27861.1.S1_at	NA	Function_At: NA	0	Cs9g19520.1
				Function_Cs: Homogentisate phytyltransferase 1, chloroplastic
				Psort: PLA,CHL,NUC
				Best At match: 0
				Best Cs match: Cs9g19520.1
Citrus	Cluster14	Cit.27774.1.S1_at	NPGR2	Function_At: NPGR2 (no pollen germination related 2)	AT4G28600	Cs9g09700.1
				Function_Cs: O-linked n-acetylglucosamine transferase, ogt, putative
				Psort: NUC,PLA,CHL
				Best At match: AT4G28600
				Best Cs match: Cs9g09700.1
Citrus	Cluster14	Cit.27517.1.S1_at	AIG	NA	AT1G33970	#N/A
Citrus	Cluster14	Cit.27490.1.S1_s_at	PDLP6	Function_At: PDLP6 (PLASMODESMATA-LOCATED PROTEIN 6)	AT2G01660	Cs2g17260.1
				Function_Cs: Cysteine-rich repeat secretory protein 12
				Psort: PLA,NUC,CYT
				Best At match: AT2G01660
				Best Cs match: Cs2g17260.1
Citrus	Cluster14	Cit.27328.1.S1_at	NA	Function_At: NA	0	orange1.1t02044.1
				Function_Cs: Peroxidase C3
				Psort: CHL,NUC,EXC
				Best At match: 0
				Best Cs match: orange1.1t02044.1
Citrus	Cluster14	Cit.27266.1.S1_at	AHP6	Function_At: AHP6 (ARABIDOPSIS HISTIDINE PHOSPHOTRANSFER PROTEIN 6)	AT1G80100	Cs1g12440.1
				Function_Cs: Histidine-containing phosphotransfer protein 6
				Psort: NUC,CYT,PLA
				Best At match: AT1G80100
				Best Cs match: Cs1g12440.1
Citrus	Cluster14	Cit.26340.1.S1_at	REF1	Function_At: ALDH2C4	AT3G24503	Cs4g16680.1
				Function_Cs: Aldehyde dehydrogenase family 2 member C4
				Psort: CHL,MIT,POX
				Best At match: AT3G24503
				Best Cs match: Cs4g16680.1
Citrus	Cluster14	Cit.26263.1.S1_at	CYP82C4	Function_At: CYP82C4	AT4G31940	Cs3g09090.1
				Function_Cs: (S)-N-methylcoclaurine 3'-hydroxylase
				Psort: CYT,PLA,CHL
				Best At match: AT4G31940
				Best Cs match: Cs3g09090.1
Citrus	Cluster14	Cit.26224.1.S1_x_at	NA	NA	0	#N/A
Citrus	Cluster14	Cit.26040.1.S1_at	MTHFR2	Function_At: MTHFR2 (METHYLENETETRAHYDROFOLATE REDUCTASE 2)	AT2G44160	Cs5g20660.1
				Function_Cs: Methylenetetrahydrofolate reductase 2
				Psort: MIT,PLA,CYT
				Best At match: AT2G44160
				Best Cs match: Cs5g20660.1
Citrus	Cluster14	Cit.26031.1.S1_at	NA	NA	0	#N/A
Citrus	Cluster14	Cit.2595.1.S1_at	NA	NA	0	#N/A
Citrus	Cluster14	Cit.2586.1.S1_s_at	transferase/	Function_At: transferase/ transferase, transferring acyl groups other than amino-acyl groups	AT1G24430	Cs6g17140.1
			transferase, transferring acyl groups other than amino-acyl groups	Function_Cs: 3'-N-debenzoyl-2'-deoxytaxol N-benzoyltransferase, putative
				Psort: CHL,NUC,CYT
				Best At match: AT1G24430
				Best Cs match: Cs6g17140.1
Citrus	Cluster14	Cit.25708.1.S1_s_at	NA	NA	0	#N/A
Citrus	Cluster14	Cit.25708.1.S1_at	NA	NA	0	#N/A
Citrus	Cluster14	Cit.25619.1.S1_at	NA	Function_At: NA	0	Cs9g01150.1
				Function_Cs: Putative uncharacterized protein At1g48300 (Fragment)
				Psort: NUC,CYT,CHL
				Best At match: 0
				Best Cs match: Cs9g01150.1
Citrus	Cluster14	Cit.25500.1.S1_at	kinase	Function_At: ATP binding / protein kinase/ protein serine/threonine kinase	AT1G20650	Cs3g27330.1
				Function_Cs: Receptor serine-threonine protein kinase, putative
				Psort: PLA,MIT,VAC
				Best At match: AT1G20650
				Best Cs match: Cs3g27330.1
Citrus	Cluster14	Cit.25379.1.S1_at	remorin	Function_At: DNA-binding family protein / remorin family protein	AT3G61260	Cs5g03630.1
				Function_Cs: Putative uncharacterized protein Sb04g033660
				Psort: NUC,CHL,PLA
				Best At match: AT3G61260
				Best Cs match: Cs5g03630.1
Citrus	Cluster14	Cit.25003.1.S1_at	NA	Function_At: NA	0	Cs1g07270.1
				Function_Cs: Putative retroelement pol polyprotein
				Psort: NUC,PLA,CYT
				Best At match: 0
				Best Cs match: Cs1g07270.1
Citrus	Cluster14	Cit.2499.1.S1_s_at	GSTU8	Function_At: ATGSTU8 (GLUTATHIONE S-TRANSFERASE TAU 8)	AT3G09270	Cs9g10400.1
				Function_Cs: Probable glutathione S-transferase
				Psort: CYT,CHL,NUC
				Best At match: AT3G09270
				Best Cs match: Cs9g10400.1
Citrus	Cluster14	Cit.24936.1.S1_x_at	BGLU1	Function_At: BGLU1 (BETA GLUCOSIDASE 1)	AT1G45191	Cs8g03370.1
				Function_Cs: Glycosyl hydrolase family 1 protein (Fragment)
				Psort: POX,CHL,NUC
				Best At match: AT1G45191
				Best Cs match: Cs8g03370.1
Citrus	Cluster14	Cit.24936.1.S1_at	BGLU1	Function_At: BGLU1 (BETA GLUCOSIDASE 1)	AT1G45191	Cs8g03370.1
				Function_Cs: Glycosyl hydrolase family 1 protein (Fragment)
				Psort: POX,CHL,NUC
				Best At match: AT1G45191
				Best Cs match: Cs8g03370.1
Citrus	Cluster14	Cit.2475.1.S1_at	CYP93D1	Function_At: CYP93D1	AT5G06900	Cs4g13780.1
				Function_Cs: Cytochrome P450 probable flavone synthase
				Psort: END,CHL,PLA
				Best At match: AT5G06900
				Best Cs match: Cs4g13780.1
Citrus	Cluster14	Cit.24659.1.S1_at	SDR	Function_At: short-chain dehydrogenase/reductase (SDR) family protein	AT3G61220	orange1.1t00330.1
				Function_Cs: Rossmann-fold NAD(P)-binding domain-containing protein
				Psort: NUC,PLA,MIT
				Best At match: AT3G61220
				Best Cs match: orange1.1t00330.1
Citrus	Cluster14	Cit.24601.1.S1_s_at	NRT2.7	Function_At: ATNRT2.7 (Arabidopsis thaliana high affinity nitrate transporter 2.7)	AT5G14570	Cs2g27650.1
				Function_Cs: Rehd high-affinity nitrate transporter NRT2.1
				Psort: VAC,PLA,CHL
				Best At match: AT5G14570
				Best Cs match: Cs2g27650.1
Citrus	Cluster14	Cit.24591.1.S1_s_at	MTHFR2	Function_At: MTHFR2 (METHYLENETETRAHYDROFOLATE REDUCTASE 2)	AT2G44160	Cs5g20660.1
				Function_Cs: Methylenetetrahydrofolate reductase 2
				Psort: MIT,PLA,CYT
				Best At match: AT2G44160
				Best Cs match: Cs5g20660.1
Citrus	Cluster14	Cit.24272.1.S1_s_at	G6PD6	Function_At: G6PD6 (GLUCOSE-6-PHOSPHATE DEHYDROGENASE 6)	AT5G40760	Cs2g24540.1
				Function_Cs: Glucose-6-phosphate 1-dehydrogenase, cytoplasmic isoform
				Psort: CYT,CHL,PLA
				Best At match: AT5G40760
				Best Cs match: Cs2g24540.1
Citrus	Cluster14	Cit.24134.1.S1_at	nuclease	Function_At: ribonuclease HII family protein	AT2G25100	Cs7g20330.1
				Function_Cs: Ribonuclease H2 subunit A
				Psort: NUC,CYT,PLA
				Best At match: AT2G25100
				Best Cs match: Cs7g20330.1
Citrus	Cluster14	Cit.24010.1.S1_s_at	KAO2	Function_At: KAO2 (ENT-KAURENOIC ACID HYDROXYLASE 2)	AT2G32440	Cs7g22830.1
				Function_Cs: Putative ent-Kaurenoic acid hydroxylase-like cytochrome P450
				Psort: END,NUC,CSK
				Best At match: AT2G32440
				Best Cs match: Cs7g22830.1
Citrus	Cluster14	Cit.23843.1.S1_at	AGD2	Function_At: aldo/keto reductase family protein	AT1G60680	Cs8g10180.1
				Function_Cs: Auxin-induced protein PCNT115
				Psort: CHL,CYT,MIT
				Best At match: AT1G60680
				Best Cs match: Cs8g10180.1
Citrus	Cluster14	Cit.2373.1.S1_s_at	CYP82C4	Function_At: CYP82C4	AT4G31940	Cs1g10540.1
				Function_Cs: Cytochrome P450 82C4
				Psort: END,CHL,NUC
				Best At match: AT4G31940
				Best Cs match: Cs1g10540.1
Citrus	Cluster14	Cit.23716.1.S1_at	BGLU10	Function_At: BGLU10 (BETA GLUCOSIDASE 10)	AT4G27830	Cs8g03320.1
				Function_Cs: Glycosyl hydrolase family 1 protein (Fragment)
				Psort: POX,CHL,END
				Best At match: AT4G27830
				Best Cs match: Cs8g03320.1
Citrus	Cluster14	Cit.23674.1.S1_at	NA	Function_At: unknown protein	AT4G17430	Cs5g08510.1
				Function_Cs: Putative uncharacterized protein OSJNBa0042H09.2
				Psort: NUC,CYT,CHL
				Best At match: AT4G17430
				Best Cs match: Cs5g08510.1
Citrus	Cluster14	Cit.23560.1.S1_at	NA	Function_At: NA	0	Cs3g04170.1
				Function_Cs: (R)-limonene synthase 1
				Psort: CHL,CYT,MIT
				Best At match: 0
				Best Cs match: Cs3g04170.1
Citrus	Cluster14	Cit.23522.1.S1_at	NA	NA	0	#N/A
Citrus	Cluster14	Cit.23005.1.S1_at	tryptophan/	Function_At: tryptophan/tyrosine permease family protein	AT5G19500	Cs7g27200.1
			tyrosine permease	Function_Cs: Hydroxy/Aromatic amino acid permease family (Fragment)
				Psort: CHL,CYT,PLA
				Best At match: AT5G19500
				Best Cs match: Cs7g27200.1
Citrus	Cluster14	Cit.22713.1.S1_at	NA	Function_At: NA	0	Cs4g20530.1
				Function_Cs: 3-hydroxybenzoate 6-hydroxylase
				Psort: NUC,CHL,MIT
				Best At match: 0
				Best Cs match: Cs4g20530.1
Citrus	Cluster14	Cit.22399.1.S1_at	CPA-FA synthase	Function_At: cyclopropane fatty acid synthase, putative / CPA-FA synthase, putative	AT3G23510	Cs9g09530.1
				Function_Cs: Cyclopropane-fatty-acyl-phospholipid synthase
				Psort: PLA,NUC,CYT
				Best At match: AT3G23510
				Best Cs match: Cs9g09530.1
Citrus	Cluster14	Cit.22267.1.S1_at	PSY	Function_At: phytoene synthase (PSY) / geranylgeranyl-diphosphate geranylgeranyl transferase	AT5G17230	orange1.1t02108.1
				Function_Cs: Phytoene synthase 1, chloroplastic
				Psort: CHL,CYT,NUC
				Best At match: AT5G17230
				Best Cs match: orange1.1t02108.1
Citrus	Cluster14	Cit.22262.1.S1_at	MYB85	Function_At: MYB85 (myb domain protein 85)	AT4G22680	Cs9g14240.1
				Function_Cs: Putative uncharacterized protein Sb02g024260
				Psort: NUC,MIT,END
				Best At match: AT4G22680
				Best Cs match: Cs9g14240.1
Citrus	Cluster14	Cit.22219.1.S1_s_at	LOX2	Function_At: LOX2 (LIPOXYGENASE 2)	AT3G45140	orange1.1t03773.1
				Function_Cs: Linoleate 13S-lipoxygenase 2-1, chloroplastic
				Psort: CHL,CYT,NUC
				Best At match: AT3G45140
				Best Cs match: orange1.1t03773.1
Citrus	Cluster14	Cit.2213.1.S1_at	alphavirus core	Function_At: alphavirus core protein family	AT3G08640	Cs6g10385.1
				Function_Cs: Putative uncharacterized protein Sb06g031280
				Psort: CHL,NUC,MIT
				Best At match: AT3G08640
				Best Cs match: Cs6g10385.1
Citrus	Cluster14	Cit.22110.1.S1_at	RFL1	Function_At: RFL1 (RPS5-like 1)	AT1G12210	Cs1g12140.1
				Function_Cs: Probable disease resistance protein At5g63020
				Psort: PLA,CYT,NUC
				Best At match: AT1G12210
				Best Cs match: Cs1g12140.1
Citrus	Cluster14	Cit.21801.1.S1_at	phosphoglycerate/	Function_At: phosphoglycerate/bisphosphoglycerate mutase family protein	AT1G08940	Cs3g12570.1
			bisphosphoglycerate mutase	Function_Cs: Putative phosphoglycerate mutase DET1
				Psort: NUC,CHL,CYT
				Best At match: AT1G08940
				Best Cs match: Cs3g12570.1
Citrus	Cluster14	Cit.21731.1.S1_at	NA	Function_At: NA	0	Cs9g13200.1
				Function_Cs: Leucine-rich repeat containing protein, putative
				Psort: PLA,NUC,CHL
				Best At match: 0
				Best Cs match: Cs9g13200.1
Citrus	Cluster14	Cit.21646.1.S1_at	transferase	Function_At: transferase family protein	AT1G28680	Cs2g05090.1
				Function_Cs: Hypersensitivity related-like protein, Nicotiana tabacum, X95343
				Psort: CYT,NUC,MIT
				Best At match: AT1G28680
				Best Cs match: Cs2g05090.1
Citrus	Cluster14	Cit.21556.1.S1_x_at	SDR	Function_At: short-chain dehydrogenase/reductase (SDR) family protein	AT1G10310	Cs3g03135.1
				Function_Cs: NA
				Psort: CHL,NUC,CYT
				Best At match: AT1G10310
				Best Cs match: Cs3g03135.1
Citrus	Cluster14	Cit.21512.1.S1_at	NA	NA	0	#N/A
Citrus	Cluster14	Cit.21486.1.S1_x_at	NA	Function_At: NA	0	Cs3g03135.1
				Function_Cs: NA
				Psort: CHL,NUC,CYT
				Best At match: 0
				Best Cs match: Cs3g03135.1
Citrus	Cluster14	Cit.21345.1.S1_at	NA	NA	0	#N/A
Citrus	Cluster14	Cit.21156.1.S1_s_at	peroxiredoxin type 2	Function_At: peroxiredoxin type 2, putative	AT3G52960	Cs6g15550.1
				Function_Cs: Peroxiredoxin-2E, chloroplastic
				Psort: CHL,CYT,NUC
				Best At match: AT3G52960
				Best Cs match: Cs6g15550.1
Citrus	Cluster14	Cit.21113.1.S1_at	NA	NA	0	#N/A
Citrus	Cluster14	Cit.20986.1.S1_at	NA	NA	0	#N/A
Citrus	Cluster14	Cit.20947.1.S1_s_at	mevalonate diphosphate decarboxylase	Function_At: mevalonate diphosphate decarboxylase, putative	AT3G54250	Cs7g20540.1
				Function_Cs: Chromosome 5 SCAF14581, whole genome shotgun sequence. (Fragment)
				Psort: CHL,NUC,PLA
				Best At match: AT3G54250
				Best Cs match: Cs7g20540.1
Citrus	Cluster14	Cit.20916.1.S1_s_at	UBL5	NA	AT5G42300	#N/A
Citrus	Cluster14	Cit.2091.1.S1_s_at	peptidase M3	Function_At: peptidase M3 family protein / thimet oligopeptidase family protein	AT5G65620	Cs1g20720.1
				Function_Cs: Oligopeptidase A, Metallo peptidase, MEROPS family M03A
				Psort: PLA,CHL,CYT
				Best At match: AT5G65620
				Best Cs match: Cs1g20720.1
Citrus	Cluster14	Cit.20741.1.S1_at	NA	Function_At: unknown protein	AT5G51510	Cs9g14370.1
				Function_Cs: Putative uncharacterized protein OSJNBb0091N21.32
				Psort: CHL,PLA,NUC
				Best At match: AT5G51510
				Best Cs match: Cs9g14370.1
Citrus	Cluster14	Cit.20724.1.S1_at	GGPP synthetase	NA	AT3G14530	#N/A
Citrus	Cluster14	Cit.20657.1.S1_s_at	NA	Function_At: unknown protein	AT4G33640	Cs8g09680.1
				Function_Cs: Epithelial cell transforming sequence 2 oncogene-like
				Psort: CHL,NUC,CYT
				Best At match: AT4G33640
				Best Cs match: Cs8g09680.1
Citrus	Cluster14	Cit.20584.1.S1_at	NA	Function_At: NA	0	orange1.1t02788.1
				Function_Cs: Cytochrome P450 71A1
				Psort: END,NUC,CHL
				Best At match: 0
				Best Cs match: orange1.1t02788.1
Citrus	Cluster14	Cit.20495.1.S1_at	NA	NA	0	#N/A
Citrus	Cluster14	Cit.2032.1.S1_s_at	BGLU17	Function_At: BGLU17 (BETA GLUCOSIDASE 17)	AT2G44480	Cs7g01340.1
				Function_Cs: Vicianin hydrolase (Fragment)
				Psort: CHL,VAC,END
				Best At match: AT2G44480
				Best Cs match: Cs7g01340.1
Citrus	Cluster14	Cit.20227.1.S1_x_at	NA	NA	0	#N/A
Citrus	Cluster14	Cit.20227.1.S1_at	NA	NA	0	#N/A
Citrus	Cluster14	Cit.20218.1.S1_x_at	NA	Function_At: NA	0	Cs7g22830.1
				Function_Cs: Putative ent-Kaurenoic acid hydroxylase-like cytochrome P450
				Psort: END,NUC,CSK
				Best At match: 0
				Best Cs match: Cs7g22830.1
Citrus	Cluster14	Cit.19980.1.S1_at	NA	NA	0	#N/A
Citrus	Cluster14	Cit.19822.1.S1_s_at	FLO2	Function_At: AP2 (APETALA 2)	AT4G36920	Cs6g04120.1
				Function_Cs: Putative transcription factor AP2 family protein, 3'-partial (Fragment)
				Psort: NUC,PLA,MIT
				Best At match: AT4G36920
				Best Cs match: Cs6g04120.1
Citrus	Cluster14	Cit.19716.1.S1_x_at	NA	Function_At: NA	0	Cs3g03135.1
				Function_Cs: NA
				Psort: CHL,NUC,CYT
				Best At match: 0
				Best Cs match: Cs3g03135.1
Citrus	Cluster14	Cit.1960.1.S1_s_at	PLP5	Function_At: PLP5 (PATATIN-LIKE PROTEIN 5)	AT4G37060	Cs1g22940.1
				Function_Cs: Putative latex allergen hev b 7.02 (Fragment)
				Psort: VAC,CHL,PLA
				Best At match: AT4G37060
				Best Cs match: Cs1g22940.1
Citrus	Cluster14	Cit.1907.1.S1_at	ACLA-1	Function_At: ACLA-1	AT1G10670	Cs6g01210.1
				Function_Cs: ATP-citrate synthase (ATP-citrate (Pro-S-)-lyase)(Citrate cleavage enzyme)
				Psort: NUC,MIT,CYT
				Best At match: AT1G10670
				Best Cs match: Cs6g01210.1
Citrus	Cluster14	Cit.1906.1.S1_s_at	ACLA-1	Function_At: ACLA-1	AT1G10670	Cs7g08950.1
				Function_Cs: ATP-citrate synthase (ATP-citrate (Pro-S-)-lyase)(Citrate cleavage enzyme)
				Psort: NUC,MIT,PLA
				Best At match: AT1G10670
				Best Cs match: Cs7g08950.1
Citrus	Cluster14	Cit.19047.1.S1_at	XRI1	Function_At: XRI1 (X-RAY INDUCED TRANSCRIPT 1)	AT5G48720	Cs8g01800.1
				Function_Cs: Protein XRI1
				Psort: NUC,CHL,MIT
				Best At match: AT5G48720
				Best Cs match: Cs8g01800.1
Citrus	Cluster14	Cit.1883.1.S1_at	methyltransferase	Function_At: O-methyltransferase family 2 protein	AT4G35160	Cs2g05400.1
				Function_Cs: Putative orcinol O-methyltransferase (Fragment)
				Psort: NUC,MIT,CSK
				Best At match: AT4G35160
				Best Cs match: Cs2g05400.1
Citrus	Cluster14	Cit.18717.1.S1_at	NA	NA	0	#N/A
Citrus	Cluster14	Cit.18547.1.S1_at	NA	Function_At: NA	0	Cs7g22830.1
				Function_Cs: Putative ent-Kaurenoic acid hydroxylase-like cytochrome P450
				Psort: END,NUC,CSK
				Best At match: 0
				Best Cs match: Cs7g22830.1
Citrus	Cluster14	Cit.18527.1.S1_s_at	PLP5	Function_At: PLP5 (PATATIN-LIKE PROTEIN 5)	AT4G37060	Cs1g22940.1
				Function_Cs: Putative latex allergen hev b 7.02 (Fragment)
				Psort: VAC,CHL,PLA
				Best At match: AT4G37060
				Best Cs match: Cs1g22940.1
Citrus	Cluster14	Cit.18522.1.S1_at	NA	NA	0	#N/A
Citrus	Cluster14	Cit.18521.1.S1_at	oxidoreductase	Function_At: oxidoreductase, 2OG-Fe(II) oxygenase family protein	AT3G19000	Cs5g28730.1
				Function_Cs: 1-aminocyclopropane-1-carboxylate oxidase homolog 11
				Psort: CYT,NUC,PLA
				Best At match: AT3G19000
				Best Cs match: Cs5g28730.1
Citrus	Cluster14	Cit.17898.1.S1_x_at	KAO1	Function_At: CYP88A3 (CYTOCHROME P450 88 A3)	AT1G05160	Cs7g22820.1
				Function_Cs: Putative ent-Kaurenoic acid hydroxylase-like cytochrome P450
				Psort: END,NUC,PLA
				Best At match: AT1G05160
				Best Cs match: Cs7g22820.1
Citrus	Cluster14	Cit.17898.1.S1_s_at	KAO2	Function_At: KAO2 (ENT-KAURENOIC ACID HYDROXYLASE 2)	AT2G32440	Cs7g22820.1
				Function_Cs: Putative ent-Kaurenoic acid hydroxylase-like cytochrome P450
				Psort: END,NUC,PLA
				Best At match: AT2G32440
				Best Cs match: Cs7g22820.1
Citrus	Cluster14	Cit.17714.1.S1_at	ISPH	Function_At: HDR (4-HYDROXY-3-METHYLBUT-2-ENYL DIPHOSPHATE REDUCTASE)	AT4G34350	Cs5g28200.1
				Function_Cs: 4-hydroxy-3-methylbut-2-enyl diphosphate reductase
				Psort: CHL,NUC,CYT
				Best At match: AT4G34350
				Best Cs match: Cs5g28200.1
Citrus	Cluster14	Cit.17568.1.S1_x_at	MEE66	Function_At: MEE66 (maternal effect embryo arrest 66)	AT2G02240	orange1.1t03210.1
				Function_Cs: Putative F-box protein PP2-B2
				Psort: NUC,CHL,MIT
				Best At match: AT2G02240
				Best Cs match: orange1.1t03210.1
Citrus	Cluster14	Cit.17568.1.S1_at	MEE66	Function_At: MEE66 (maternal effect embryo arrest 66)	AT2G02240	orange1.1t03210.1
				Function_Cs: Putative F-box protein PP2-B2
				Psort: NUC,CHL,MIT
				Best At match: AT2G02240
				Best Cs match: orange1.1t03210.1
Citrus	Cluster14	Cit.17563.1.S1_at	NA	NA	0	#N/A
Citrus	Cluster14	Cit.17416.1.S1_at	NA	Function_At: NA	0	Cs4g03990.1
				Function_Cs: Putative uncharacterized protein Sb10g028890
				Psort: CHL,NUC,PLA
				Best At match: 0
				Best Cs match: Cs4g03990.1
Citrus	Cluster14	Cit.17372.1.S1_at	HYD1	Function_At: HYD1 (HYDRA1)	AT1G20050	Cs5g21830.1
				Function_Cs: Phenylalkylamine Ca2+ antagonist (Emopamil) binding protein
				Psort: NUC,CSK,MIT
				Best At match: AT1G20050
				Best Cs match: Cs5g21830.1
Citrus	Cluster14	Cit.17284.1.S1_at	TPS21	Function_At: TPS21 (TERPENE SYNTHASE 21)	AT5G23960	Cs2g23470.1
				Function_Cs: Wound-inducible putative cytosolic terpene synthase 1
				Psort: CHL,CYT,NUC
				Best At match: AT5G23960
				Best Cs match: Cs2g23470.1
Citrus	Cluster14	Cit.17266.1.S1_at	TPS21	Function_At: TPS21 (TERPENE SYNTHASE 21)	AT5G23960	Cs2g23470.1
				Function_Cs: Wound-inducible putative cytosolic terpene synthase 1
				Psort: CHL,CYT,NUC
				Best At match: AT5G23960
				Best Cs match: Cs2g23470.1
Citrus	Cluster14	Cit.17249.1.S1_at	UGT72E1	NA	AT3G50740	#N/A
Citrus	Cluster14	Cit.17242.1.S1_at	methyltransferase	Function_At: S-adenosyl-L-methionine:carboxyl methyltransferase family protein	AT5G37970	Cs9g19090.1
				Function_Cs: Probable S-adenosylmethionine-dependent methyltransferase At5g37990
				Psort: NUC,CYT,CSK
				Best At match: AT5G37970
				Best Cs match: Cs9g19090.1
Citrus	Cluster14	Cit.17124.1.S1_s_at	ERF13	Function_At: ERF13 (ETHYLENE-RESPONSIVE ELEMENT BINDING FACTOR 13)	AT2G44840	Cs1g03280.1
				Function_Cs: Ethylene-responsive transcription factor 13
				Psort: NUC,CHL,CYT
				Best At match: AT2G44840
				Best Cs match: Cs1g03280.1
Citrus	Cluster14	Cit.17124.1.S1_at	ERF13	Function_At: ERF13 (ETHYLENE-RESPONSIVE ELEMENT BINDING FACTOR 13)	AT2G44840	Cs1g03280.1
				Function_Cs: Ethylene-responsive transcription factor 13
				Psort: NUC,CHL,CYT
				Best At match: AT2G44840
				Best Cs match: Cs1g03280.1
Citrus	Cluster14	Cit.17115.1.S1_at	SQS1	Function_At: SQS1 (SQUALENE SYNTHASE 1)	AT4G34640	Cs8g08490.1
				Function_Cs: Farnesyl-diphosphate farnesyltransferase, putative
				Psort: NUC,PLA,MIT
				Best At match: AT4G34640
				Best Cs match: Cs8g08490.1
Citrus	Cluster14	Cit.1711.1.S1_s_at	ACOS5	Function_At: ACOS5 (ACYL-COA SYNTHETASE 5)	AT1G62940	Cs7g10840.1
				Function_Cs: 4-coumarate--CoA ligase-like 1
				Psort: POX,MIT,CYT
				Best At match: AT1G62940
				Best Cs match: Cs7g10840.1
Citrus	Cluster14	Cit.17011.1.S1_s_at	PTAC17	Function_At: PTAC17 (PLASTID TRANSCRIPTIONALLY ACTIVE17)	AT1G80480	Cs7g29780.1
				Function_Cs: Chalcone-flavanone isomerase family protein, expressed
				Psort: NUC,CHL,CSK
				Best At match: AT1G80480
				Best Cs match: Cs7g29780.1
Citrus	Cluster14	Cit.16903.1.S1_x_at	NA	Function_At: NA	0	Cs3g03135.1
				Function_Cs: NA
				Psort: CHL,NUC,CYT
				Best At match: 0
				Best Cs match: Cs3g03135.1
Citrus	Cluster14	Cit.16892.1.S1_at	NA	Function_At: NA	0	Cs3g03135.1
				Function_Cs: NA
				Psort: CHL,NUC,CYT
				Best At match: 0
				Best Cs match: Cs3g03135.1
Citrus	Cluster14	Cit.16727.1.S1_at	glucosyl transferase	Function_At: UDP-glucoronosyl/UDP-glucosyl transferase family protein	AT3G11340	Cs1g05220.1
				Function_Cs: UDP-glycosyltransferase 76C4
				Psort: CYT,PLA,NUC
				Best At match: AT3G11340
				Best Cs match: Cs1g05220.1
Citrus	Cluster14	Cit.16711.1.S1_at	glycosyltransferase	NA	AT1G61050	#N/A
Citrus	Cluster14	Cit.16588.1.S1_at	CC-NBS-LRR	Function_At: disease resistance protein (CC-NBS-LRR class), putative	AT5G05400	Cs1g13430.1
				Function_Cs: Probable disease resistance protein At5g63020
				Psort: PLA,CHL,CYT
				Best At match: AT5G05400
				Best Cs match: Cs1g13430.1
Citrus	Cluster14	Cit.16431.1.S1_at	B120	Function_At: B120	AT4G21390	Cs2g07650.1
				Function_Cs: Serine-threonine protein kinase, plant-type, putative
				Psort: PLA,MIT,VAC
				Best At match: AT4G21390
				Best Cs match: Cs2g07650.1
Citrus	Cluster14	Cit.16306.1.S1_at	NA	Function_At: NA	0	Cs5g17220.1
				Function_Cs: Putative uncharacterized protein OSJNBa0051D19.4
				Psort: NUC,CHL,EXC
				Best At match: 0
				Best Cs match: Cs5g17220.1
Citrus	Cluster14	Cit.16254.1.S1_at	stearoyl-ACP desaturase	Function_At: acyl-(acyl-carrier-protein) desaturase, putative / stearoyl-ACP desaturase, putative	AT3G02630	orange1.1t05425.1
				Function_Cs: Acyl-[acyl-carrier-protein] desaturase 5, chloroplastic
				Psort: CHL,CYT,MIT
				Best At match: AT3G02630
				Best Cs match: orange1.1t05425.1
Citrus	Cluster14	Cit.16240.1.S1_at	CYP76C4	Function_At: CYP76C4	AT2G45550	orange1.1t02784.3
				Function_Cs: Cytochrome P450 71A1
				Psort: END,CHL,PLA
				Best At match: AT2G45550
				Best Cs match: orange1.1t02784.3
Citrus	Cluster14	Cit.162.1.S1_x_at	NA	Function_At: NA	0	Cs3g03135.1
				Function_Cs: NA
				Psort: CHL,NUC,CYT
				Best At match: 0
				Best Cs match: Cs3g03135.1
Citrus	Cluster14	Cit.16067.1.S1_at	VEP1	Function_At: VEP1 (VEIN PATTERNING 1)	AT4G24220	orange1.1t05275.1
				Function_Cs: Putative progesterone 5 beta reductase
				Psort: CHL,CYT,NUC
				Best At match: AT4G24220
				Best Cs match: orange1.1t05275.1
Citrus	Cluster14	Cit.15928.1.S1_at	NA	Function_At: NA	0	orange1.1t03983.1
				Function_Cs: NA
				Psort: MIT,CHL,NUC
				Best At match: 0
				Best Cs match: orange1.1t03983.1
Citrus	Cluster14	Cit.15814.1.S1_at	NA	Function_At: NA	0	Cs8g15190.1
				Function_Cs: Vacuolar protein sorting-associated protein 4
				Psort: CHL,PLA,NUC
				Best At match: 0
				Best Cs match: Cs8g15190.1
Citrus	Cluster14	Cit.15713.1.S1_at	YAB1	Function_At: AFO (ABNORMAL FLORAL ORGANS)	AT2G45190	orange1.1t00208.1
				Function_Cs: Axial regulator YABBY 1
				Psort: NUC,CHL,PLA
				Best At match: AT2G45190
				Best Cs match: orange1.1t00208.1
Citrus	Cluster14	Cit.15705.1.S1_at	CYP706A6	Function_At: CYP706A6	AT4G12320	Cs3g05810.1
				Function_Cs: Flavonoid 3'-monooxygenase
				Psort: CSK,END,NUC
				Best At match: AT4G12320
				Best Cs match: Cs3g05810.1
Citrus	Cluster14	Cit.15664.1.S1_at	MS2	Function_At: MS2 (MALE STERILITY 2)	AT3G11980	orange1.1t02250.1
				Function_Cs: Putative uncharacterized protein Sb04g018431 (Fragment)
				Psort: NUC,CHL,CYT
				Best At match: AT3G11980
				Best Cs match: orange1.1t02250.1
Citrus	Cluster14	Cit.15643.1.S1_s_at	CYP82C4	Function_At: CYP82C4	AT4G31940	Cs3g09140.1
				Function_Cs: Putative uncharacterized protein
				Psort: CHL,CYT,END
				Best At match: AT4G31940
				Best Cs match: Cs3g09140.1
Citrus	Cluster14	Cit.15643.1.S1_at	CYP82C4	Function_At: CYP82C4	AT4G31940	Cs3g09140.1
				Function_Cs: Putative uncharacterized protein
				Psort: CHL,CYT,END
				Best At match: AT4G31940
				Best Cs match: Cs3g09140.1
Citrus	Cluster14	Cit.15625.1.S1_at	ATSRG1	Function_At: SRG1 (SENESCENCE-RELATED GENE 1)	AT1G17020	orange1.1t03589.2
			SRG1	Function_Cs: Protein SRG1
				Psort: CHL,CYT,MIT
				Best At match: AT1G17020
				Best Cs match: orange1.1t03589.2
Citrus	Cluster14	Cit.1562.1.S1_at	hydrolase	Function_At: dienelactone hydrolase family protein	AT3G23600	Cs9g05850.1
				Function_Cs: Putative dienelactone hydrolase family protein
				Psort: CHL,PLA,CYT
				Best At match: AT3G23600
				Best Cs match: Cs9g05850.1
Citrus	Cluster14	Cit.15604.1.S1_at	G7	Function_At: CER4 (ECERIFERUM 4)	AT4G33790	Cs8g15240.2
				Function_Cs: Oxidoreductase, acting on the CH-CH group of donors
				Psort: CHL,MIT,PLA
				Best At match: AT4G33790
				Best Cs match: Cs8g15240.2
Citrus	Cluster14	Cit.15379.1.S1_at	MOS4	Function_At: MOS4 (Modifier of snc1,4)	AT3G18165	orange1.1t00029.2
				Function_Cs: Whole genome shotgun assembly, reference scaffold set, scaffold scaffold_14
				Psort: NUC,CHL,MIT
				Best At match: AT3G18165
				Best Cs match: orange1.1t00029.2
Citrus	Cluster14	Cit.15373.1.S1_at	biotin/	Function_At: biotin/lipoyl attachment domain-containing protein	AT3G56130	Cs7g30370.3
			lipoyl attachment	Function_Cs: Biotin carboxyl carrier protein of acetyl-CoA carboxylase, putative
				Psort: CHL,NUC,PLA
				Best At match: AT3G56130
				Best Cs match: Cs7g30370.3
Citrus	Cluster14	Cit.15359.1.S1_at	VAMP	Function_At: vesicle-associated membrane family protein / VAMP family protein	AT4G00170	orange1.1t00205.3
				Function_Cs: Vesicle-associated protein 1-3
				Psort: END,VAC,NUC
				Best At match: AT4G00170
				Best Cs match: orange1.1t00205.3
Citrus	Cluster14	Cit.15355.1.S1_at	oxidoreductase	Function_At: oxidoreductase, 2OG-Fe(II) oxygenase family protein	AT4G10490	Cs9g14480.1
				Function_Cs: Naringenin,2-oxoglutarate 3-dioxygenase
				Psort: CYT,PLA,MIT
				Best At match: AT4G10490
				Best Cs match: Cs9g14480.1
Citrus	Cluster14	Cit.15228.1.S1_at	ERF13	Function_At: ERF13 (ETHYLENE-RESPONSIVE ELEMENT BINDING FACTOR 13)	AT2G44840	Cs1g03290.1
				Function_Cs: Ethylene response element binding protein 1 (Fragment)
				Psort: NUC,CHL,CYT
				Best At match: AT2G44840
				Best Cs match: Cs1g03290.1
Citrus	Cluster14	Cit.15191.1.S1_at	NA	Function_At: NA	0	Cs5g12260.1
				Function_Cs: Transcription factor squamosa promoter binding protein-like
				Psort: NUC,CYT,CHL
				Best At match: 0
				Best Cs match: Cs5g12260.1
Citrus	Cluster14	Cit.15150.1.S1_at	ORF240B	NA	ATMG00810	#N/A
Citrus	Cluster14	Cit.14890.1.S1_x_at	MES1	Function_At: MES1 (METHYL ESTERASE 1)	AT2G23620	Cs7g27540.1
				Function_Cs: Putative acetone-cyanohydrin lyase (Fragment)
				Psort: NUC,PLA,CYT
				Best At match: AT2G23620
				Best Cs match: Cs7g27540.1
Citrus	Cluster14	Cit.14890.1.S1_at	MES1	Function_At: MES1 (METHYL ESTERASE 1)	AT2G23620	Cs7g27540.1
				Function_Cs: Putative acetone-cyanohydrin lyase (Fragment)
				Psort: NUC,PLA,CYT
				Best At match: AT2G23620
				Best Cs match: Cs7g27540.1
Citrus	Cluster14	Cit.14829.1.S1_at	CYP716A1	Function_At: CYP716A1	AT5G36110	Cs1g09250.1
				Function_Cs: Cytochrome P450 716B1
				Psort: END,NUC,PLA
				Best At match: AT5G36110
				Best Cs match: Cs1g09250.1
Citrus	Cluster14	Cit.14794.1.S1_at	NA	NA	0	#N/A
Citrus	Cluster14	Cit.14624.1.S1_at	NA	NA	0	#N/A
Citrus	Cluster14	Cit.14602.1.S1_at	ankyrin repeat	Function_At: ankyrin repeat family protein	AT4G03500	orange1.1t03913.1
				Function_Cs: Ankyrin repeat-containing protein, putative
				Psort: NUC,MIT,PLA
				Best At match: AT4G03500
				Best Cs match: orange1.1t03913.1
Citrus	Cluster14	Cit.14429.1.S1_at	transferase	Function_At: transferase family protein	AT3G26040	Cs5g24470.1
				Function_Cs: 3'-N-debenzoyl-2'-deoxytaxol N-benzoyltransferase, putative
				Psort: CHL,NUC,CSK
				Best At match: AT3G26040
				Best Cs match: Cs5g24470.1
Citrus	Cluster14	Cit.14414.1.S1_at	ACLB-2	Function_At: ACLB-2 (ATP CITRATE LYASE SUBUNIT B 2)	AT5G49460	Cs9g02230.5
				Function_Cs: ATP-citrate synthase beta chain protein 2
				Psort: CHL,MIT,NUC
				Best At match: AT5G49460
				Best Cs match: Cs9g02230.5
Citrus	Cluster14	Cit.1414.1.S1_s_at	2-oxoisovalerate dehydrogenase	Function_At: 2-oxoisovalerate dehydrogenase, putative / 3-methyl-2-oxobutanoate dehydrogenase, putative / branched-chain alpha-keto acid dehyd	AT1G21400	Cs3g20490.2
				Function_Cs: 2-oxoisovalerate dehydrogenase subunit alpha, mitochondrial
				Psort: PLA,NUC,CHL
				Best At match: AT1G21400
				Best Cs match: Cs3g20490.2
Citrus	Cluster14	Cit.14050.1.S1_at	GGPS1	Function_At: GGPS1 (GERANYLGERANYL PYROPHOSPHATE SYNTHASE 1)	AT4G36810	Cs6g17510.1
				Function_Cs: Geranyl geranyl pyrophosphate synthase, putative
				Psort: CHL,END,MIT
				Best At match: AT4G36810
				Best Cs match: Cs6g17510.1
Citrus	Cluster14	Cit.13940.1.S1_at	2-oxoglutarate-dependent dioxygenase	Function_At: 2-oxoglutarate-dependent dioxygenase, putative	AT1G06620	Cs9g09070.3
				Function_Cs: 1-aminocyclopropane-1-carboxylate oxidase homolog 1
				Psort: CYT,CHL,PLA
				Best At match: AT1G06620
				Best Cs match: Cs9g09070.3
Citrus	Cluster14	Cit.13692.1.S1_at	lipase	Function_At: GDSL-motif lipase/hydrolase family protein	AT3G26430	Cs3g19620.1
				Function_Cs: Esterase
				Psort: EXC,CYT,CHL
				Best At match: AT3G26430
				Best Cs match: Cs3g19620.1
Citrus	Cluster14	Cit.13517.1.S1_s_at	NA	Function_At: unknown protein	AT1G47740	Cs3g24520.4
				Function_Cs: PPPDE putative thiol peptidase family protein
				Psort: NA
				Best At match: AT1G47740
				Best Cs match: Cs3g24520.4
Citrus	Cluster14	Cit.13517.1.S1_at	NA	Function_At: unknown protein	AT1G47740	Cs3g24520.4
				Function_Cs: PPPDE putative thiol peptidase family protein
				Psort: NA
				Best At match: AT1G47740
				Best Cs match: Cs3g24520.4
Citrus	Cluster14	Cit.13387.1.S1_at	transferase	Function_At: transferase family protein	AT3G26040	orange1.1t02980.1
				Function_Cs: 3'-N-debenzoyl-2'-deoxytaxol N-benzoyltransferase, putative
				Psort: PLA,NUC,CSK
				Best At match: AT3G26040
				Best Cs match: orange1.1t02980.1
Citrus	Cluster14	Cit.13366.1.S1_at	TT4	Function_At: TT4 (TRANSPARENT TESTA 4)	AT5G13930	Cs3g19360.1
				Function_Cs: Chalcone synthase family protein
				Psort: CYT,CHL,NUC
				Best At match: AT5G13930
				Best Cs match: Cs3g19360.1
Citrus	Cluster14	Cit.13288.1.S1_at	inosine-5'-monophosphate dehydrogenase	Function_At: inosine-5'-monophosphate dehydrogenase, putative	AT1G16350	orange1.1t03277.1
				Function_Cs: Probable inosine-5'-monophosphate dehydrogenase
				Psort: CHL,MIT,CYT
				Best At match: AT1G16350
				Best Cs match: orange1.1t03277.1
Citrus	Cluster14	Cit.13245.1.S1_at	SRE1	Function_At: ABA2 (ABA DEFICIENT 2)	AT1G52340	Cs6g12450.1
				Function_Cs: Short-chain dehydrogenase/reductase protein (Fragment)
				Psort: CYT,NUC,CHL
				Best At match: AT1G52340
				Best Cs match: Cs6g12450.1
Citrus	Cluster14	Cit.1322.1.S1_s_at	UGT85A2	Function_At: AtUGT85A2 (UDP-glucosyl transferase 85A2)	AT1G22360	Cs1g19770.1
				Function_Cs: Putative uncharacterized protein Sb04g027470
				Psort: CYT,PLA,END
				Best At match: AT1G22360
				Best Cs match: Cs1g19770.1
Citrus	Cluster14	Cit.13091.1.S1_at	EC1.4	Function_At: unknown protein	AT4G39340	Cs1g04540.1
				Function_Cs: NA
				Psort: CHL,NUC,MIT
				Best At match: AT4G39340
				Best Cs match: Cs1g04540.1
Citrus	Cluster14	Cit.13071.1.S1_s_at	APL2	Function_At: APL2 (ADPGLC-PPASE LARGE SUBUNIT)	AT1G27680	Cs3g25110.1
				Function_Cs: ADP-glucose pyrophosphorylase large subunit L1 isoform
				Psort: CHL,NUC,CYT
				Best At match: AT1G27680
				Best Cs match: Cs3g25110.1
Citrus	Cluster14	Cit.12944.1.S1_s_at	NRT2.7	Function_At: ATNRT2.7 (Arabidopsis thaliana high affinity nitrate transporter 2.7)	AT5G14570	Cs2g27650.1
				Function_Cs: Rehd high-affinity nitrate transporter NRT2.1
				Psort: VAC,PLA,CHL
				Best At match: AT5G14570
				Best Cs match: Cs2g27650.1
Citrus	Cluster14	Cit.12943.1.S1_s_at	NRT2.7	Function_At: ATNRT2.7 (Arabidopsis thaliana high affinity nitrate transporter 2.7)	AT5G14570	Cs2g27650.1
				Function_Cs: Rehd high-affinity nitrate transporter NRT2.1
				Psort: VAC,PLA,CHL
				Best At match: AT5G14570
				Best Cs match: Cs2g27650.1
Citrus	Cluster14	Cit.12906.1.S1_s_at	BCS1	Function_At: BCS1 (CYTOCHROME BC1 SYNTHESIS)	AT3G50930	Cs1g19320.2
				Function_Cs: Probable mitochondrial chaperone BCS1-B
				Psort: NA
				Best At match: AT3G50930
				Best Cs match: Cs1g19320.2
Citrus	Cluster14	Cit.12845.1.S1_at	CAMS1	Function_At: CAMS1 (Camelliol C synthase 1)	AT1G78955	Cs2g08650.1
				Function_Cs: Germanicol synthase
				Psort: CYT,PLA,MIT
				Best At match: AT1G78955
				Best Cs match: Cs2g08650.1
Citrus	Cluster14	Cit.1280.1.S1_s_at	MVA1	Function_At: MVA1	AT4G11820	Cs5g10140.4
				Function_Cs: Hydroxymethylglutaryl-CoA synthase
				Psort: CHL,NUC,CYT
				Best At match: AT4G11820
				Best Cs match: Cs5g10140.4
Citrus	Cluster14	Cit.12746.1.S1_at	methyltransferase	Function_At: O-methyltransferase family 2 protein	AT4G35160	orange1.1t01353.1
				Function_Cs: Putative orcinol O-methyltransferase (Fragment)
				Psort: CHL,MIT,PLA
				Best At match: AT4G35160
				Best Cs match: orange1.1t01353.1
Citrus	Cluster14	Cit.1272.1.S1_s_at	NA	Function_At: unknown protein	AT4G21570	Cs1g06590.2
				Function_Cs: Whole genome shotgun assembly, reference scaffold set, scaffold scaffold_32
				Psort: PLA,CYT,CHL
				Best At match: AT4G21570
				Best Cs match: Cs1g06590.2
Citrus	Cluster14	Cit.12507.1.S1_at	transducin	Function_At: transducin family protein / WD-40 repeat family protein	AT2G43770	orange1.1t02151.2
				Function_Cs: U5 small nuclear ribonucleoprotein 40 kDa protein
				Psort: NA
				Best At match: AT2G43770
				Best Cs match: orange1.1t02151.2
Citrus	Cluster14	Cit.12369.1.S1_s_at	HYD1	Function_At: HYD1 (HYDRA1)	AT1G20050	orange1.1t04155.1
				Function_Cs: Phenylalkylamine Ca2+ antagonist (Emopamil) binding protein
				Psort: CHL,PLA,NUC
				Best At match: AT1G20050
				Best Cs match: orange1.1t04155.1
Citrus	Cluster14	Cit.12325.1.S1_at	NA	Function_At: NA	0	Cs5g34490.1
				Function_Cs: Putative uncharacterized protein At2g20230
				Psort: CHL,NUC,PLA
				Best At match: 0
				Best Cs match: Cs5g34490.1
Citrus	Cluster14	Cit.12167.1.S1_s_at	MSRB2	Function_At: MSRB2 (methionine sulfoxide reductase B 2)	AT4G21860	Cs8g03090.1
				Function_Cs: Peptide methionine sulfoxide reductase B2, chloroplastic
				Psort: CHL,END,CYT
				Best At match: AT4G21860
				Best Cs match: Cs8g03090.1
Citrus	Cluster14	Cit.12150.1.S1_at	phosphoglycerate/	Function_At: phosphoglycerate/bisphosphoglycerate mutase family protein	AT1G22170	Cs3g18540.1
			bisphosphoglycerate mutase	Function_Cs: 2,3-bisphosphoglycerate-dependent phosphoglycerate mutase
				Psort: CHL,MIT,CYT
				Best At match: AT1G22170
				Best Cs match: Cs3g18540.1
Citrus	Cluster14	Cit.12119.1.S1_s_at	KAO2	Function_At: KAO2 (ENT-KAURENOIC ACID HYDROXYLASE 2)	AT2G32440	Cs7g22820.3
				Function_Cs: Putative ent-Kaurenoic acid hydroxylase-like cytochrome P450
				Psort: END,NUC,CYT
				Best At match: AT2G32440
				Best Cs match: Cs7g22820.3
Citrus	Cluster14	Cit.11889.1.S1_s_at	KAO2	Function_At: KAO2 (ENT-KAURENOIC ACID HYDROXYLASE 2)	AT2G32440	Cs7g22830.1
				Function_Cs: Putative ent-Kaurenoic acid hydroxylase-like cytochrome P450
				Psort: END,NUC,CSK
				Best At match: AT2G32440
				Best Cs match: Cs7g22830.1
Citrus	Cluster14	Cit.11834.1.S1_at	aldo/	Function_At: aldo/keto reductase family protein	AT2G37790	Cs3g02590.1
			keto reductase	Function_Cs: Putative uncharacterized protein Sb03g039770
				Psort: CHL,NUC,PLA
				Best At match: AT2G37790
				Best Cs match: Cs3g02590.1
Citrus	Cluster14	Cit.11635.1.S1_at	ACLB-2	Function_At: ACLB-2 (ATP CITRATE LYASE SUBUNIT B 2)	AT5G49460	Cs9g02230.5
				Function_Cs: ATP-citrate synthase beta chain protein 2
				Psort: CHL,MIT,NUC
				Best At match: AT5G49460
				Best Cs match: Cs9g02230.5
Citrus	Cluster14	Cit.11552.1.S1_s_at	CYP71B23	Function_At: CYP71B23	AT3G26210	Cs2g19590.1
				Function_Cs: Premnaspirodiene oxygenase
				Psort: END,PLA,CHL
				Best At match: AT3G26210
				Best Cs match: Cs2g19590.1
Citrus	Cluster14	Cit.11394.1.S1_s_at	GST25	Function_At: ATGSTU7 (ARABIDOPSIS THALIANA GLUTATHIONE S-TRANSFERASE TAU 7)	AT2G29420	orange1.1t05890.1
				Function_Cs: Probable glutathione S-transferase
				Psort: NUC,CHL,CYT
				Best At match: AT2G29420
				Best Cs match: orange1.1t05890.1
Citrus	Cluster14	Cit.1139.1.S1_at	kinase	Function_At: pfkB-type carbohydrate kinase family protein	AT3G59480	Cs5g22920.1
				Function_Cs: Probable fructokinase-4
				Psort: CHL,NUC,MIT
				Best At match: AT3G59480
				Best Cs match: Cs5g22920.1
Citrus	Cluster14	Cit.11243.1.S1_at	TT7	Function_At: TT7 (TRANSPARENT TESTA 7)	AT5G07990	orange1.1t02788.1
				Function_Cs: Cytochrome P450 71A1
				Psort: END,NUC,CHL
				Best At match: AT5G07990
				Best Cs match: orange1.1t02788.1
Citrus	Cluster14	Cit.11242.1.S1_at	CYP76C1	Function_At: CYP76C1	AT2G45560	orange1.1t02784.2
				Function_Cs: Cytochrome P450 71A1
				Psort: NA
				Best At match: AT2G45560
				Best Cs match: orange1.1t02784.2
Citrus	Cluster14	Cit.10986.1.S1_s_at	alcohol dehydrogenase	Function_At: alcohol dehydrogenase, putative	AT5G24760	Cs5g17040.6
				Function_Cs: Alcohol dehydrogenase-like 6
				Psort: CYT,CHL,NUC
				Best At match: AT5G24760
				Best Cs match: Cs5g17040.6
Citrus	Cluster14	Cit.10534.1.S1_s_at	GAMMA CA1	Function_At: GAMMA CA1 (GAMMA CARBONIC ANHYDRASE 1)	AT1G19580	Cs3g25040.1
				Function_Cs: Uncharacterized protein DDB_G0288155
				Psort: MIT,CYT,CHL
				Best At match: AT1G19580
				Best Cs match: Cs3g25040.1
Citrus	Cluster14	Cit.10530.1.S1_at	SDRA	Function_At: IBR1 (INDOLE-3-BUTYRIC ACID RESPONSE 1)	AT4G05530	Cs2g02400.1
				Function_Cs: Dehydrogenase/reductase SDR family member 4
				Psort: NUC,CHL,PLA
				Best At match: AT4G05530
				Best Cs match: Cs2g02400.1
Citrus	Cluster14	Cit.10529.1.S1_s_at	methyltransferase	Function_At: O-methyltransferase family 2 protein	AT4G35160	Cs2g10090.1
				Function_Cs: Putative orcinol O-methyltransferase (Fragment)
				Psort: CSK,CHL,NUC
				Best At match: AT4G35160
				Best Cs match: Cs2g10090.1
Citrus	Cluster14	Cit.10327.1.S1_s_at	peroxiredoxin type 2	Function_At: peroxiredoxin type 2, putative	AT3G52960	Cs6g15550.2
				Function_Cs: Peroxiredoxin-2E, chloroplastic
				Psort: NA
				Best At match: AT3G52960
				Best Cs match: Cs6g15550.2
Citrus	Cluster14	Cit.10324.1.S1_at	peroxiredoxin type 2	Function_At: peroxiredoxin type 2, putative	AT3G52960	Cs6g15550.2
				Function_Cs: Peroxiredoxin-2E, chloroplastic
				Psort: NA
				Best At match: AT3G52960
				Best Cs match: Cs6g15550.2
Citrus	Cluster14	Cit.10244.1.S1_s_at	methyltransferase	Function_At: O-methyltransferase family 2 protein	AT4G35160	orange1.1t04823.1
				Function_Cs: Isoflavone-7-O-methyltransferase 9
				Psort: CHL,NUC,PLA
				Best At match: AT4G35160
				Best Cs match: orange1.1t04823.1
Citrus	Cluster14	Cit.10026.1.S1_at	SCP2	Function_At: SCP2 (STEROL CARRIER PROTEIN 2)	AT5G42890	Cs3g23550.1
				Function_Cs: Chromosome undetermined scaffold_112, whole genome shotgun sequence
				Psort: CHL,PLA,NUC
				Best At match: AT5G42890
				Best Cs match: Cs3g23550.1

## Sheet: Table S2
GO ID	GO type	# in input	# in background	P-value	FDR	GO description	Input list
GO:0019748	BP	22	256	9.8e-12	3.87e-09	secondary metabolic process	CIT.1906.1.S1_S_AT|CIT.4882.1.S1_S_AT|CIT.13366.1.S1_AT|CIT.11889.1.S1_S_AT|CIT.37373.1.S1_AT|CIT.29523.1.S1_S_AT|CIT.13245.1.S1_AT|CIT.2903.1.S1_S_AT|CIT.20724.1.S1_AT|CIT.8177.1.S1_X_AT|CIT.29148.1.S1_AT|CIT.15355.1.S1_AT|CIT.4069.1.S1_X_AT|CIT.12119.1.
GO:0006720	BP	13	256	6.16e-09	9.74e-07	isoprenoid metabolic process	CIT.22267.1.S1_AT|CIT.1906.1.S1_S_AT|CIT.11889.1.S1_S_AT|CIT.14050.1.S1_AT|CIT.2903.1.S1_S_AT|CIT.13245.1.S1_AT|CIT.29523.1.S1_S_AT|CIT.20724.1.S1_AT|CIT.12119.1.S1_S_AT|CIT.1907.1.S1_AT|CIT.20947.1.S1_S_AT|CIT.1280.1.S1_S_AT|CIT.2904.1.S1_AT
GO:0008299	BP	11	256	3.07e-08	4.05e-06	isoprenoid biosynthetic process	CIT.22267.1.S1_AT|CIT.1906.1.S1_S_AT|CIT.1907.1.S1_AT|CIT.20947.1.S1_S_AT|CIT.1280.1.S1_S_AT|CIT.29523.1.S1_S_AT|CIT.13245.1.S1_AT|CIT.2903.1.S1_S_AT|CIT.14050.1.S1_AT|CIT.20724.1.S1_AT|CIT.2904.1.S1_AT
GO:0006085	BP	5	256	5.83e-08	6.59e-06	acetyl-CoA biosynthetic process	CIT.1906.1.S1_S_AT|CIT.1907.1.S1_AT|CIT.11635.1.S1_AT|CIT.14414.1.S1_AT|CIT.30906.1.S1_S_AT
GO:0008610	BP	18	256	1.87e-07	1.65e-05	lipid biosynthetic process	CIT.22267.1.S1_AT|CIT.1906.1.S1_S_AT|CIT.17372.1.S1_AT|CIT.14050.1.S1_AT|CIT.2903.1.S1_S_AT|CIT.13245.1.S1_AT|CIT.29523.1.S1_S_AT|CIT.20724.1.S1_AT|CIT.15604.1.S1_AT|CIT.3905.1.S1_AT|CIT.1907.1.S1_AT|CIT.1711.1.S1_S_AT|CIT.22219.1.S1_S_AT|CIT.20947.1.S1_S
GO:0006629	BP	23	256	9.69e-07	5.9e-05	lipid metabolic process	CIT.22267.1.S1_AT|CIT.1906.1.S1_S_AT|CIT.17372.1.S1_AT|CIT.11889.1.S1_S_AT|CIT.29523.1.S1_S_AT|CIT.14050.1.S1_AT|CIT.2903.1.S1_S_AT|CIT.13245.1.S1_AT|CIT.20724.1.S1_AT|CIT.15604.1.S1_AT|CIT.12119.1.S1_S_AT|CIT.36667.1.S1_AT|CIT.3905.1.S1_AT|CIT.1907.1.S1_
GO:0006721	BP	9	256	1.27e-06	7.15e-05	terpenoid metabolic process	CIT.1906.1.S1_S_AT|CIT.1907.1.S1_AT|CIT.11889.1.S1_S_AT|CIT.29523.1.S1_S_AT|CIT.13245.1.S1_AT|CIT.2903.1.S1_S_AT|CIT.20724.1.S1_AT|CIT.2904.1.S1_AT|CIT.12119.1.S1_S_AT
GO:0044255	BP	19	256	3.01e-06	0.000119	cellular lipid metabolic process	CIT.22267.1.S1_AT|CIT.1906.1.S1_S_AT|CIT.11889.1.S1_S_AT|CIT.14050.1.S1_AT|CIT.2903.1.S1_S_AT|CIT.13245.1.S1_AT|CIT.29523.1.S1_S_AT|CIT.20724.1.S1_AT|CIT.15604.1.S1_AT|CIT.12119.1.S1_S_AT|CIT.36667.1.S1_AT|CIT.3905.1.S1_AT|CIT.1907.1.S1_AT|CIT.1711.1.S1_S
GO:0009699	BP	10	256	5.64e-06	0.000213	phenylpropanoid biosynthetic process	CIT.4882.1.S1_S_AT|CIT.13366.1.S1_AT|CIT.6322.1.S1_AT|CIT.37373.1.S1_AT|CIT.15625.1.S1_AT|CIT.8177.1.S1_X_AT|CIT.7001.1.S1_AT|CIT.3656.1.S1_AT|CIT.8157.1.S1_S_AT|CIT.17011.1.S1_S_AT
GO:0009698	BP	10	256	9.41e-06	0.000324	phenylpropanoid metabolic process	CIT.4882.1.S1_S_AT|CIT.13366.1.S1_AT|CIT.6322.1.S1_AT|CIT.37373.1.S1_AT|CIT.15625.1.S1_AT|CIT.8177.1.S1_X_AT|CIT.7001.1.S1_AT|CIT.3656.1.S1_AT|CIT.8157.1.S1_S_AT|CIT.17011.1.S1_S_AT
GO:0010200	BP	4	256	1.87e-05	0.000615	response to chitin	CIT.17124.1.S1_S_AT|CIT.33331.1.S1_AT|CIT.17124.1.S1_AT|CIT.4691.1.S1_AT
GO:0016114	BP	7	256	2.33e-05	0.000736	terpenoid biosynthetic process	CIT.1906.1.S1_S_AT|CIT.1907.1.S1_AT|CIT.29523.1.S1_S_AT|CIT.13245.1.S1_AT|CIT.2903.1.S1_S_AT|CIT.20724.1.S1_AT|CIT.2904.1.S1_AT
GO:0032787	BP	18	256	2.61e-05	0.000794	monocarboxylic acid metabolic process	CIT.26040.1.S1_AT|CIT.1906.1.S1_S_AT|CIT.4882.1.S1_S_AT|CIT.11889.1.S1_S_AT|CIT.37373.1.S1_AT|CIT.13245.1.S1_AT|CIT.8177.1.S1_X_AT|CIT.15604.1.S1_AT|CIT.8174.1.S1_S_AT|CIT.12119.1.S1_S_AT|CIT.8157.1.S1_S_AT|CIT.37237.1.S1_AT|CIT.3905.1.S1_AT|CIT.1907.1.S1
GO:0042398	BP	12	256	5.43e-05	0.00159	cellular amino acid derivative biosynthetic process	CIT.4882.1.S1_S_AT|CIT.13366.1.S1_AT|CIT.1414.1.S1_S_AT|CIT.30194.1.S1_AT|CIT.6322.1.S1_AT|CIT.37373.1.S1_AT|CIT.15625.1.S1_AT|CIT.8177.1.S1_X_AT|CIT.7001.1.S1_AT|CIT.3656.1.S1_AT|CIT.8157.1.S1_S_AT|CIT.17011.1.S1_S_AT
GO:0009813	BP	7	256	6.94e-05	0.00196	flavonoid biosynthetic process	CIT.13366.1.S1_AT|CIT.6322.1.S1_AT|CIT.37373.1.S1_AT|CIT.15625.1.S1_AT|CIT.7001.1.S1_AT|CIT.3656.1.S1_AT|CIT.17011.1.S1_S_AT
GO:0009812	BP	7	256	8.68e-05	0.00229	flavonoid metabolic process	CIT.13366.1.S1_AT|CIT.6322.1.S1_AT|CIT.37373.1.S1_AT|CIT.15625.1.S1_AT|CIT.7001.1.S1_AT|CIT.3656.1.S1_AT|CIT.17011.1.S1_S_AT
GO:0009811	BP	5	256	0.000128	0.00297	stilbene biosynthetic process	CIT.4882.1.S1_S_AT|CIT.6322.1.S1_AT|CIT.37373.1.S1_AT|CIT.8177.1.S1_X_AT|CIT.8157.1.S1_S_AT
GO:0009810	BP	5	256	0.000128	0.00297	stilbene metabolic process	CIT.4882.1.S1_S_AT|CIT.6322.1.S1_AT|CIT.37373.1.S1_AT|CIT.8177.1.S1_X_AT|CIT.8157.1.S1_S_AT
GO:0006575	BP	14	256	0.000156	0.00343	cellular amino acid derivative metabolic process	CIT.13366.1.S1_AT|CIT.24272.1.S1_S_AT|CIT.4882.1.S1_S_AT|CIT.1414.1.S1_S_AT|CIT.2499.1.S1_S_AT|CIT.37373.1.S1_AT|CIT.8177.1.S1_X_AT|CIT.8157.1.S1_S_AT|CIT.6322.1.S1_AT|CIT.30194.1.S1_AT|CIT.15625.1.S1_AT|CIT.7001.1.S1_AT|CIT.3656.1.S1_AT|CIT.17011.1.S1_S_
GO:0006084	BP	7	256	0.000162	0.00345	acetyl-CoA metabolic process	CIT.1906.1.S1_S_AT|CIT.1907.1.S1_AT|CIT.20947.1.S1_S_AT|CIT.11635.1.S1_AT|CIT.1280.1.S1_S_AT|CIT.14414.1.S1_AT|CIT.30906.1.S1_S_AT
GO:0010166	BP	3	256	0.000194	0.00384	wax metabolic process	CIT.1906.1.S1_S_AT|CIT.1907.1.S1_AT|CIT.15604.1.S1_AT
GO:0006732	BP	13	256	0.00019	0.00384	coenzyme metabolic process	CIT.26040.1.S1_AT|CIT.24272.1.S1_S_AT|CIT.1906.1.S1_S_AT|CIT.1414.1.S1_S_AT|CIT.2499.1.S1_S_AT|CIT.14414.1.S1_AT|CIT.8174.1.S1_S_AT|CIT.1139.1.S1_AT|CIT.1907.1.S1_AT|CIT.11635.1.S1_AT|CIT.20947.1.S1_S_AT|CIT.1280.1.S1_S_AT|CIT.30906.1.S1_S_AT
GO:0010025	BP	3	256	0.000194	0.00384	wax biosynthetic process	CIT.1906.1.S1_S_AT|CIT.1907.1.S1_AT|CIT.15604.1.S1_AT
GO:0051186	BP	15	256	0.000202	0.00391	cofactor metabolic process	CIT.26040.1.S1_AT|CIT.1906.1.S1_S_AT|CIT.24272.1.S1_S_AT|CIT.1414.1.S1_S_AT|CIT.2499.1.S1_S_AT|CIT.14414.1.S1_AT|CIT.8174.1.S1_S_AT|CIT.1139.1.S1_AT|CIT.1907.1.S1_AT|CIT.11635.1.S1_AT|CIT.20947.1.S1_S_AT|CIT.1280.1.S1_S_AT|CIT.3817.1.S1_X_AT|CIT.30906.1.S
GO:0042181	BP	5	256	0.000247	0.00392	ketone biosynthetic process	CIT.4882.1.S1_S_AT|CIT.6322.1.S1_AT|CIT.37373.1.S1_AT|CIT.8177.1.S1_X_AT|CIT.8157.1.S1_S_AT
GO:0030639	BP	5	256	0.000247	0.00392	polyketide biosynthetic process	CIT.4882.1.S1_S_AT|CIT.6322.1.S1_AT|CIT.37373.1.S1_AT|CIT.8177.1.S1_X_AT|CIT.8157.1.S1_S_AT
GO:0030636	BP	5	256	0.000247	0.00392	acetate derivative biosynthetic process	CIT.4882.1.S1_S_AT|CIT.6322.1.S1_AT|CIT.37373.1.S1_AT|CIT.8177.1.S1_X_AT|CIT.8157.1.S1_S_AT
GO:0009804	BP	5	256	0.000223	0.00392	coumarin metabolic process	CIT.4882.1.S1_S_AT|CIT.6322.1.S1_AT|CIT.37373.1.S1_AT|CIT.8177.1.S1_X_AT|CIT.8157.1.S1_S_AT
GO:0009805	BP	5	256	0.000223	0.00392	coumarin biosynthetic process	CIT.4882.1.S1_S_AT|CIT.6322.1.S1_AT|CIT.37373.1.S1_AT|CIT.8177.1.S1_X_AT|CIT.8157.1.S1_S_AT
GO:0030638	BP	5	256	0.000247	0.00392	polyketide metabolic process	CIT.4882.1.S1_S_AT|CIT.6322.1.S1_AT|CIT.37373.1.S1_AT|CIT.8177.1.S1_X_AT|CIT.8157.1.S1_S_AT
GO:0019413	BP	5	256	0.000273	0.00392	acetate biosynthetic process	CIT.4882.1.S1_S_AT|CIT.6322.1.S1_AT|CIT.37373.1.S1_AT|CIT.8177.1.S1_X_AT|CIT.8157.1.S1_S_AT
GO:0044283	BP	23	256	0.000211	0.00392	small molecule biosynthetic process	CIT.1906.1.S1_S_AT|CIT.4882.1.S1_S_AT|CIT.13366.1.S1_AT|CIT.1414.1.S1_S_AT|CIT.37373.1.S1_AT|CIT.13245.1.S1_AT|CIT.8177.1.S1_X_AT|CIT.15604.1.S1_AT|CIT.8157.1.S1_S_AT|CIT.37237.1.S1_AT|CIT.3905.1.S1_AT|CIT.1907.1.S1_AT|CIT.1711.1.S1_S_AT|CIT.22219.1.S1_S_
GO:0030635	BP	5	256	0.000247	0.00392	acetate derivative metabolic process	CIT.4882.1.S1_S_AT|CIT.6322.1.S1_AT|CIT.37373.1.S1_AT|CIT.8177.1.S1_X_AT|CIT.8157.1.S1_S_AT
GO:0006083	BP	5	256	0.000273	0.00392	acetate metabolic process	CIT.4882.1.S1_S_AT|CIT.6322.1.S1_AT|CIT.37373.1.S1_AT|CIT.8177.1.S1_X_AT|CIT.8157.1.S1_S_AT
GO:0019438	BP	11	256	0.000281	0.00396	aromatic compound biosynthetic process	CIT.4882.1.S1_S_AT|CIT.13366.1.S1_AT|CIT.30194.1.S1_AT|CIT.6322.1.S1_AT|CIT.37373.1.S1_AT|CIT.15625.1.S1_AT|CIT.8177.1.S1_X_AT|CIT.7001.1.S1_AT|CIT.3656.1.S1_AT|CIT.8157.1.S1_S_AT|CIT.17011.1.S1_S_AT
GO:0006694	BP	6	256	0.000288	0.004	steroid biosynthetic process	CIT.20947.1.S1_S_AT|CIT.17372.1.S1_AT|CIT.29523.1.S1_S_AT|CIT.2903.1.S1_S_AT|CIT.20724.1.S1_AT|CIT.2904.1.S1_AT
GO:0043450	BP	5	256	0.000301	0.0041	alkene biosynthetic process	CIT.4882.1.S1_S_AT|CIT.6322.1.S1_AT|CIT.37373.1.S1_AT|CIT.8177.1.S1_X_AT|CIT.8157.1.S1_S_AT
GO:0051187	BP	7	256	0.000374	0.00502	cofactor catabolic process	CIT.1906.1.S1_S_AT|CIT.1907.1.S1_AT|CIT.11635.1.S1_AT|CIT.14414.1.S1_AT|CIT.3817.1.S1_X_AT|CIT.30906.1.S1_S_AT|CIT.3817.1.S1_AT
GO:0042886	BP	2	256	0.000429	0.00548	amide transport	CIT.36159.1.S1_AT|CIT.28571.1.S1_AT
GO:0009809	BP	5	256	0.000517	0.00618	lignin biosynthetic process	CIT.4882.1.S1_S_AT|CIT.6322.1.S1_AT|CIT.37373.1.S1_AT|CIT.8177.1.S1_X_AT|CIT.8157.1.S1_S_AT
GO:0009808	BP	5	256	0.000517	0.00618	lignin metabolic process	CIT.4882.1.S1_S_AT|CIT.6322.1.S1_AT|CIT.37373.1.S1_AT|CIT.8177.1.S1_X_AT|CIT.8157.1.S1_S_AT
GO:0019252	BP	3	256	0.000705	0.00808	starch biosynthetic process	CIT.1906.1.S1_S_AT|CIT.1907.1.S1_AT|CIT.13071.1.S1_S_AT
GO:0016053	BP	14	256	0.00073	0.00813	organic acid biosynthetic process	CIT.1906.1.S1_S_AT|CIT.4882.1.S1_S_AT|CIT.37373.1.S1_AT|CIT.13245.1.S1_AT|CIT.8177.1.S1_X_AT|CIT.15604.1.S1_AT|CIT.8157.1.S1_S_AT|CIT.3905.1.S1_AT|CIT.1711.1.S1_S_AT|CIT.22219.1.S1_S_AT|CIT.1907.1.S1_AT|CIT.6322.1.S1_AT|CIT.30194.1.S1_AT|CIT.16254.1.S1_AT
GO:0046394	BP	14	256	0.00073	0.00813	carboxylic acid biosynthetic process	CIT.1906.1.S1_S_AT|CIT.4882.1.S1_S_AT|CIT.37373.1.S1_AT|CIT.13245.1.S1_AT|CIT.8177.1.S1_X_AT|CIT.15604.1.S1_AT|CIT.8157.1.S1_S_AT|CIT.3905.1.S1_AT|CIT.1711.1.S1_S_AT|CIT.22219.1.S1_S_AT|CIT.1907.1.S1_AT|CIT.6322.1.S1_AT|CIT.30194.1.S1_AT|CIT.16254.1.S1_AT
GO:0009058	BP	42	256	0.000829	0.00911	biosynthetic process	CIT.22267.1.S1_AT|CIT.1906.1.S1_S_AT|CIT.40013.1.S1_S_AT|CIT.13366.1.S1_AT|CIT.17372.1.S1_AT|CIT.10534.1.S1_S_AT|CIT.37373.1.S1_AT|CIT.14414.1.S1_AT|CIT.14050.1.S1_AT|CIT.29523.1.S1_S_AT|CIT.25003.1.S1_AT|CIT.20724.1.S1_AT|CIT.8177.1.S1_X_AT|CIT.37237.1.S
GO:0006633	BP	7	256	0.000844	0.00915	fatty acid biosynthetic process	CIT.3905.1.S1_AT|CIT.1906.1.S1_S_AT|CIT.1907.1.S1_AT|CIT.22219.1.S1_S_AT|CIT.1711.1.S1_S_AT|CIT.16254.1.S1_AT|CIT.15604.1.S1_AT
GO:0008202	BP	6	256	0.000912	0.00975	steroid metabolic process	CIT.20947.1.S1_S_AT|CIT.17372.1.S1_AT|CIT.29523.1.S1_S_AT|CIT.2903.1.S1_S_AT|CIT.20724.1.S1_AT|CIT.2904.1.S1_AT
GO:0042967	BP	7	256	0.00111	0.0114	acyl-carrier-protein biosynthetic process	CIT.2586.1.S1_S_AT|CIT.13366.1.S1_AT|CIT.1711.1.S1_S_AT|CIT.40013.1.S1_S_AT|CIT.13071.1.S1_S_AT|CIT.10534.1.S1_S_AT|CIT.3656.1.S1_AT
GO:0043449	BP	5	256	0.00111	0.0114	cellular alkene metabolic process	CIT.4882.1.S1_S_AT|CIT.6322.1.S1_AT|CIT.37373.1.S1_AT|CIT.8177.1.S1_X_AT|CIT.8157.1.S1_S_AT
GO:0044249	BP	38	256	0.0016	0.0162	cellular biosynthetic process	CIT.22267.1.S1_AT|CIT.1906.1.S1_S_AT|CIT.13366.1.S1_AT|CIT.10534.1.S1_S_AT|CIT.37373.1.S1_AT|CIT.14050.1.S1_AT|CIT.29523.1.S1_S_AT|CIT.25003.1.S1_AT|CIT.14414.1.S1_AT|CIT.20724.1.S1_AT|CIT.8177.1.S1_X_AT|CIT.37237.1.S1_AT|CIT.1711.1.S1_S_AT|CIT.20947.1.S1
GO:0009755	BP	6	256	0.00179	0.0177	hormone-mediated signaling pathway	CIT.10327.1.S1_S_AT|CIT.29675.1.S1_S_AT|CIT.27266.1.S1_AT|CIT.5213.1.S1_AT|CIT.4935.1.S1_AT|CIT.15228.1.S1_AT
GO:0032870	BP	6	256	0.00188	0.0184	cellular response to hormone stimulus	CIT.10327.1.S1_S_AT|CIT.29675.1.S1_S_AT|CIT.27266.1.S1_AT|CIT.5213.1.S1_AT|CIT.4935.1.S1_AT|CIT.15228.1.S1_AT
GO:0044281	BP	38	256	0.00194	0.0186	small molecule metabolic process	CIT.1906.1.S1_S_AT|CIT.13366.1.S1_AT|CIT.24272.1.S1_S_AT|CIT.2499.1.S1_S_AT|CIT.17372.1.S1_AT|CIT.10534.1.S1_S_AT|CIT.37373.1.S1_AT|CIT.8177.1.S1_X_AT|CIT.8174.1.S1_S_AT|CIT.37237.1.S1_AT|CIT.1711.1.S1_S_AT|CIT.8153.1.S1_S_AT|CIT.30194.1.S1_AT|CIT.16254.1
GO:0015706	BP	2	256	0.0021	0.0193	nitrate transport	CIT.12943.1.S1_S_AT|CIT.12944.1.S1_S_AT
GO:0009108	BP	6	256	0.00248	0.0221	coenzyme biosynthetic process	CIT.1906.1.S1_S_AT|CIT.1907.1.S1_AT|CIT.1414.1.S1_S_AT|CIT.11635.1.S1_AT|CIT.14414.1.S1_AT|CIT.30906.1.S1_S_AT
GO:0008152	BP	90	256	0.00361	0.0302	metabolic process	CIT.22267.1.S1_AT|CIT.24272.1.S1_S_AT|CIT.40013.1.S1_S_AT|CIT.13366.1.S1_AT|CIT.16727.1.S1_AT|CIT.2499.1.S1_S_AT|CIT.37373.1.S1_AT|CIT.14050.1.S1_AT|CIT.20724.1.S1_AT|CIT.8177.1.S1_X_AT|CIT.8902.1.S1_AT|CIT.27917.1.S1_AT|CIT.30194.1.S1_AT|CIT.37113.1.S1_A
GO:0009911	BP	2	256	0.00385	0.0302	positive regulation of flower development	CIT.1906.1.S1_S_AT|CIT.1907.1.S1_AT
GO:0043473	BP	2	256	0.00385	0.0302	pigmentation	CIT.1906.1.S1_S_AT|CIT.1907.1.S1_AT
GO:0043476	BP	2	256	0.00385	0.0302	pigment accumulation	CIT.1906.1.S1_S_AT|CIT.1907.1.S1_AT
GO:0043481	BP	2	256	0.00385	0.0302	anthocyanin accumulation in tissues in response to UV light	CIT.1906.1.S1_S_AT|CIT.1907.1.S1_AT
GO:0043480	BP	2	256	0.00385	0.0302	pigment accumulation in tissues	CIT.1906.1.S1_S_AT|CIT.1907.1.S1_AT
GO:0043479	BP	2	256	0.00385	0.0302	pigment accumulation in tissues in response to UV light	CIT.1906.1.S1_S_AT|CIT.1907.1.S1_AT
GO:0043478	BP	2	256	0.00385	0.0302	pigment accumulation in response to UV light	CIT.1906.1.S1_S_AT|CIT.1907.1.S1_AT
GO:0071495	BP	6	256	0.00425	0.0326	cellular response to endogenous stimulus	CIT.10327.1.S1_S_AT|CIT.29675.1.S1_S_AT|CIT.27266.1.S1_AT|CIT.5213.1.S1_AT|CIT.4935.1.S1_AT|CIT.15228.1.S1_AT
GO:0009743	BP	4	256	0.00432	0.0329	response to carbohydrate stimulus	CIT.17124.1.S1_S_AT|CIT.33331.1.S1_AT|CIT.17124.1.S1_AT|CIT.4691.1.S1_AT
GO:0006725	BP	14	256	0.00445	0.0335	cellular aromatic compound metabolic process	CIT.26040.1.S1_AT|CIT.13366.1.S1_AT|CIT.4882.1.S1_S_AT|CIT.37373.1.S1_AT|CIT.8177.1.S1_X_AT|CIT.8174.1.S1_S_AT|CIT.8157.1.S1_S_AT|CIT.6322.1.S1_AT|CIT.30194.1.S1_AT|CIT.15625.1.S1_AT|CIT.8685.1.S1_S_AT|CIT.7001.1.S1_AT|CIT.3656.1.S1_AT|CIT.17011.1.S1_S_AT
GO:0045793	BP	2	256	0.00491	0.0357	positive regulation of cell size	CIT.1906.1.S1_S_AT|CIT.1907.1.S1_AT
GO:0045995	BP	2	256	0.00491	0.0357	regulation of embryonic development	CIT.1906.1.S1_S_AT|CIT.1907.1.S1_AT
GO:0006099	BP	5	256	0.00534	0.0381	tricarboxylic acid cycle	CIT.1906.1.S1_S_AT|CIT.1907.1.S1_AT|CIT.11635.1.S1_AT|CIT.14414.1.S1_AT|CIT.30906.1.S1_S_AT
GO:0046356	BP	5	256	0.00534	0.0381	acetyl-CoA catabolic process	CIT.1906.1.S1_S_AT|CIT.1907.1.S1_AT|CIT.11635.1.S1_AT|CIT.14414.1.S1_AT|CIT.30906.1.S1_S_AT
GO:0006631	BP	7	256	0.0059	0.0406	fatty acid metabolic process	CIT.3905.1.S1_AT|CIT.1906.1.S1_S_AT|CIT.1907.1.S1_AT|CIT.22219.1.S1_S_AT|CIT.1711.1.S1_S_AT|CIT.16254.1.S1_AT|CIT.15604.1.S1_AT
GO:0015994	BP	4	256	0.0059	0.0406	chlorophyll metabolic process	CIT.1906.1.S1_S_AT|CIT.1907.1.S1_AT|CIT.3817.1.S1_X_AT|CIT.3817.1.S1_AT
GO:0046483	BP	15	256	0.00614	0.0412	heterocycle metabolic process	CIT.26040.1.S1_AT|CIT.1906.1.S1_S_AT|CIT.4882.1.S1_S_AT|CIT.37373.1.S1_AT|CIT.8177.1.S1_X_AT|CIT.8174.1.S1_S_AT|CIT.1139.1.S1_AT|CIT.8157.1.S1_S_AT|CIT.1907.1.S1_AT|CIT.6322.1.S1_AT|CIT.30194.1.S1_AT|CIT.37113.1.S1_AT|CIT.8685.1.S1_S_AT|CIT.3817.1.S1_X_AT
GO:0046653	BP	2	256	0.00609	0.0412	tetrahydrofolate metabolic process	CIT.26040.1.S1_AT|CIT.8174.1.S1_S_AT
GO:0009909	BP	3	256	0.00604	0.0412	regulation of flower development	CIT.1906.1.S1_S_AT|CIT.1907.1.S1_AT|CIT.15713.1.S1_AT
GO:0019752	BP	25	256	0.00684	0.0441	carboxylic acid metabolic process	CIT.1906.1.S1_S_AT|CIT.37373.1.S1_AT|CIT.8177.1.S1_X_AT|CIT.8174.1.S1_S_AT|CIT.37237.1.S1_AT|CIT.1711.1.S1_S_AT|CIT.8153.1.S1_S_AT|CIT.30194.1.S1_AT|CIT.16254.1.S1_AT|CIT.26040.1.S1_AT|CIT.4882.1.S1_S_AT|CIT.1414.1.S1_S_AT|CIT.11889.1.S1_S_AT|CIT.13245.1.
GO:0043436	BP	25	256	0.00684	0.0441	oxoacid metabolic process	CIT.1906.1.S1_S_AT|CIT.37373.1.S1_AT|CIT.8177.1.S1_X_AT|CIT.8174.1.S1_S_AT|CIT.37237.1.S1_AT|CIT.1711.1.S1_S_AT|CIT.8153.1.S1_S_AT|CIT.30194.1.S1_AT|CIT.16254.1.S1_AT|CIT.26040.1.S1_AT|CIT.4882.1.S1_S_AT|CIT.1414.1.S1_S_AT|CIT.11889.1.S1_S_AT|CIT.13245.1.
GO:0006082	BP	25	256	0.00691	0.0441	organic acid metabolic process	CIT.1906.1.S1_S_AT|CIT.37373.1.S1_AT|CIT.8177.1.S1_X_AT|CIT.8174.1.S1_S_AT|CIT.37237.1.S1_AT|CIT.1711.1.S1_S_AT|CIT.8153.1.S1_S_AT|CIT.30194.1.S1_AT|CIT.16254.1.S1_AT|CIT.26040.1.S1_AT|CIT.4882.1.S1_S_AT|CIT.1414.1.S1_S_AT|CIT.11889.1.S1_S_AT|CIT.13245.1.
GO:0009109	BP	5	256	0.00665	0.0441	coenzyme catabolic process	CIT.1906.1.S1_S_AT|CIT.1907.1.S1_AT|CIT.11635.1.S1_AT|CIT.14414.1.S1_AT|CIT.30906.1.S1_S_AT
GO:0009873	BP	2	256	0.00739	0.0453	ethylene mediated signaling pathway	CIT.29675.1.S1_S_AT|CIT.15228.1.S1_AT
GO:0046149	BP	2	256	0.00739	0.0453	pigment catabolic process	CIT.3817.1.S1_X_AT|CIT.3817.1.S1_AT
GO:0009685	BP	2	256	0.00739	0.0453	gibberellin metabolic process	CIT.11889.1.S1_S_AT|CIT.12119.1.S1_S_AT
GO:0071369	BP	2	256	0.00739	0.0453	cellular response to ethylene stimulus	CIT.29675.1.S1_S_AT|CIT.15228.1.S1_AT
GO:0015996	BP	2	256	0.00739	0.0453	chlorophyll catabolic process	CIT.3817.1.S1_X_AT|CIT.3817.1.S1_AT
GO:0042709	CC	3	256	0.000265	0.00392	succinate-CoA ligase complex	CIT.11635.1.S1_AT|CIT.14414.1.S1_AT|CIT.30906.1.S1_S_AT
GO:0045239	CC	3	256	0.000451	0.00566	tricarboxylic acid cycle enzyme complex	CIT.11635.1.S1_AT|CIT.14414.1.S1_AT|CIT.30906.1.S1_S_AT
GO:0009504	CC	2	256	0.00385	0.0302	cell plate	CIT.29176.1.S1_AT|CIT.7170.1.S1_AT
GO:0005829	CC	9	256	0.0069	0.0441	cytosol	CIT.1906.1.S1_S_AT|CIT.1907.1.S1_AT|CIT.24272.1.S1_S_AT|CIT.1711.1.S1_S_AT|CIT.11834.1.S1_AT|CIT.11635.1.S1_AT|CIT.8685.1.S1_S_AT|CIT.14414.1.S1_AT|CIT.30906.1.S1_S_AT
GO:0003824	MF	135	256	4.47e-16	3.54e-13	catalytic activity	CIT.28214.1.S1_S_AT|CIT.22267.1.S1_AT|CIT.40013.1.S1_S_AT|CIT.10327.1.S1_S_AT|CIT.24272.1.S1_S_AT|CIT.16727.1.S1_AT|CIT.14050.1.S1_AT|CIT.10986.1.S1_S_AT|CIT.8177.1.S1_X_AT|CIT.16711.1.S1_AT|CIT.10244.1.S1_S_AT|CIT.8902.1.S1_AT|CIT.37437.1.S1_AT|CIT.30194
GO:0016491	MF	44	256	2.04e-11	5.39e-09	oxidoreductase activity	CIT.4610.1.S1_S_AT|CIT.24272.1.S1_S_AT|CIT.10327.1.S1_S_AT|CIT.9581.1.S1_S_AT|CIT.10986.1.S1_S_AT|CIT.7462.1.S1_AT|CIT.15664.1.S1_AT|CIT.8174.1.S1_S_AT|CIT.29489.1.S1_S_AT|CIT.11242.1.S1_AT|CIT.8902.1.S1_AT|CIT.2373.1.S1_S_AT|CIT.30703.1.S1_AT|CIT.37437.1
GO:0004497	MF	16	256	8.46e-10	1.67e-07	monooxygenase activity	CIT.381.1.S1_S_AT|CIT.4610.1.S1_AT|CIT.2475.1.S1_AT|CIT.4610.1.S1_S_AT|CIT.661.1.S1_S_AT|CIT.29489.1.S1_AT|CIT.2994.1.S1_S_AT|CIT.11889.1.S1_S_AT|CIT.29489.1.S1_S_AT|CIT.12119.1.S1_S_AT|CIT.11242.1.S1_AT|CIT.2373.1.S1_S_AT|CIT.11243.1.S1_AT|CIT.37437.1.S1
GO:0046912	MF	6	256	1.34e-07	1.32e-05	transferase activity, transferring acyl groups, acyl groups converted into alkyl on transfer	CIT.1906.1.S1_S_AT|CIT.1907.1.S1_AT|CIT.11635.1.S1_AT|CIT.1280.1.S1_S_AT|CIT.14414.1.S1_AT|CIT.30906.1.S1_S_AT
GO:0004311	MF	4	256	3.02e-07	2.39e-05	farnesyltranstransferase activity	CIT.29523.1.S1_S_AT|CIT.2903.1.S1_S_AT|CIT.20724.1.S1_AT|CIT.2904.1.S1_AT
GO:0003878	MF	5	256	4.45e-07	2.96e-05	ATP citrate synthase activity	CIT.1906.1.S1_S_AT|CIT.1907.1.S1_AT|CIT.11635.1.S1_AT|CIT.14414.1.S1_AT|CIT.30906.1.S1_S_AT
GO:0016829	MF	17	256	4.5e-07	2.96e-05	lyase activity	CIT.30774.1.S1_AT|CIT.1906.1.S1_S_AT|CIT.23560.1.S1_AT|CIT.10534.1.S1_S_AT|CIT.14414.1.S1_AT|CIT.17284.1.S1_AT|CIT.30730.1.S1_AT|CIT.1907.1.S1_AT|CIT.17266.1.S1_AT|CIT.12845.1.S1_AT|CIT.11635.1.S1_AT|CIT.20947.1.S1_S_AT|CIT.30194.1.S1_AT|CIT.36950.1.S1_S_
GO:0004659	MF	6	256	1.64e-06	8.02e-05	prenyltransferase activity	CIT.37113.1.S1_AT|CIT.29523.1.S1_S_AT|CIT.2903.1.S1_S_AT|CIT.14050.1.S1_AT|CIT.20724.1.S1_AT|CIT.2904.1.S1_AT
GO:0016746	MF	13	256	1.71e-06	8.02e-05	transferase activity, transferring acyl groups	CIT.2586.1.S1_S_AT|CIT.40013.1.S1_S_AT|CIT.13366.1.S1_AT|CIT.1906.1.S1_S_AT|CIT.13071.1.S1_S_AT|CIT.10534.1.S1_S_AT|CIT.14414.1.S1_AT|CIT.1711.1.S1_S_AT|CIT.1907.1.S1_AT|CIT.11635.1.S1_AT|CIT.1280.1.S1_S_AT|CIT.3656.1.S1_AT|CIT.30906.1.S1_S_AT
GO:0004310	MF	3	256	1.72e-06	8.02e-05	farnesyl-diphosphate farnesyltransferase activity	CIT.29523.1.S1_S_AT|CIT.2903.1.S1_S_AT|CIT.2904.1.S1_AT
GO:0016740	MF	52	256	2.33e-06	0.000102	transferase activity	CIT.22267.1.S1_AT|CIT.13366.1.S1_AT|CIT.40013.1.S1_S_AT|CIT.16727.1.S1_AT|CIT.2499.1.S1_S_AT|CIT.37373.1.S1_AT|CIT.14050.1.S1_AT|CIT.8177.1.S1_X_AT|CIT.20724.1.S1_AT|CIT.16711.1.S1_AT|CIT.10244.1.S1_S_AT|CIT.10529.1.S1_S_AT|CIT.37113.1.S1_AT|CIT.21646.1.S
GO:0005506	MF	17	256	2.48e-06	0.000103	iron ion binding	CIT.4610.1.S1_AT|CIT.4610.1.S1_S_AT|CIT.2475.1.S1_AT|CIT.14829.1.S1_AT|CIT.18521.1.S1_AT|CIT.2994.1.S1_S_AT|CIT.15705.1.S1_AT|CIT.11889.1.S1_S_AT|CIT.15643.1.S1_AT|CIT.11242.1.S1_AT|CIT.22219.1.S1_S_AT|CIT.26263.1.S1_AT|CIT.11243.1.S1_AT|CIT.37437.1.S1_AT
GO:0047209	MF	3	256	6.83e-06	0.000246	coniferyl-alcohol glucosyltransferase activity	CIT.4882.1.S1_S_AT|CIT.6322.1.S1_AT|CIT.37373.1.S1_AT
GO:0043167	MF	43	256	7.44e-05	0.00203	ion binding	CIT.30774.1.S1_AT|CIT.4610.1.S1_S_AT|CIT.33331.1.S1_AT|CIT.18521.1.S1_AT|CIT.15705.1.S1_AT|CIT.10986.1.S1_S_AT|CIT.7462.1.S1_AT|CIT.8177.1.S1_X_AT|CIT.29489.1.S1_S_AT|CIT.15643.1.S1_AT|CIT.35435.1.S1_X_AT|CIT.11242.1.S1_AT|CIT.8902.1.S1_AT|CIT.17266.1.S1_
GO:0046872	MF	41	256	0.000108	0.00267	metal ion binding	CIT.30774.1.S1_AT|CIT.4610.1.S1_S_AT|CIT.33331.1.S1_AT|CIT.18521.1.S1_AT|CIT.15705.1.S1_AT|CIT.10986.1.S1_S_AT|CIT.7462.1.S1_AT|CIT.8177.1.S1_X_AT|CIT.29489.1.S1_S_AT|CIT.15643.1.S1_AT|CIT.35435.1.S1_X_AT|CIT.11242.1.S1_AT|CIT.8902.1.S1_AT|CIT.17266.1.S1_
GO:0016765	MF	7	256	0.000108	0.00267	transferase activity, transferring alkyl or aryl (other than methyl) groups	CIT.2499.1.S1_S_AT|CIT.37113.1.S1_AT|CIT.29523.1.S1_S_AT|CIT.2903.1.S1_S_AT|CIT.14050.1.S1_AT|CIT.20724.1.S1_AT|CIT.2904.1.S1_AT
GO:0043169	MF	42	256	0.000148	0.00335	cation binding	CIT.30774.1.S1_AT|CIT.4610.1.S1_S_AT|CIT.33331.1.S1_AT|CIT.18521.1.S1_AT|CIT.15705.1.S1_AT|CIT.10986.1.S1_S_AT|CIT.7462.1.S1_AT|CIT.8177.1.S1_X_AT|CIT.29489.1.S1_S_AT|CIT.15643.1.S1_AT|CIT.35435.1.S1_X_AT|CIT.11242.1.S1_AT|CIT.8902.1.S1_AT|CIT.17266.1.S1_
GO:0020037	MF	9	256	0.000257	0.00392	heme binding	CIT.4610.1.S1_AT|CIT.4610.1.S1_S_AT|CIT.2475.1.S1_AT|CIT.11243.1.S1_AT|CIT.2994.1.S1_S_AT|CIT.37437.1.S1_AT|CIT.11889.1.S1_S_AT|CIT.16240.1.S1_AT|CIT.11242.1.S1_AT
GO:0004774	MF	3	256	0.000265	0.00392	succinate-CoA ligase activity	CIT.11635.1.S1_AT|CIT.14414.1.S1_AT|CIT.30906.1.S1_S_AT
GO:0004775	MF	3	256	0.000265	0.00392	succinate-CoA ligase (ADP-forming) activity	CIT.11635.1.S1_AT|CIT.14414.1.S1_AT|CIT.30906.1.S1_S_AT
GO:0004489	MF	2	256	0.000429	0.00548	methylenetetrahydrofolate reductase (NADPH) activity	CIT.26040.1.S1_AT|CIT.8174.1.S1_S_AT
GO:0000247	MF	2	256	0.000429	0.00548	C-8 sterol isomerase activity	CIT.17372.1.S1_AT|CIT.12369.1.S1_S_AT
GO:0008168	MF	10	256	0.000464	0.00573	methyltransferase activity	CIT.10529.1.S1_S_AT|CIT.30344.1.S1_AT|CIT.17242.1.S1_AT|CIT.8177.1.S1_X_AT|CIT.22399.1.S1_AT|CIT.12746.1.S1_AT|CIT.8157.1.S1_S_AT|CIT.29442.1.S1_S_AT|CIT.1883.1.S1_AT|CIT.10244.1.S1_S_AT
GO:0046906	MF	9	256	0.000531	0.00618	tetrapyrrole binding	CIT.4610.1.S1_AT|CIT.4610.1.S1_S_AT|CIT.2475.1.S1_AT|CIT.11243.1.S1_AT|CIT.2994.1.S1_S_AT|CIT.37437.1.S1_AT|CIT.11889.1.S1_S_AT|CIT.16240.1.S1_AT|CIT.11242.1.S1_AT
GO:0016741	MF	10	256	0.000531	0.00618	transferase activity, transferring one-carbon groups	CIT.10529.1.S1_S_AT|CIT.30344.1.S1_AT|CIT.17242.1.S1_AT|CIT.8177.1.S1_X_AT|CIT.22399.1.S1_AT|CIT.12746.1.S1_AT|CIT.8157.1.S1_S_AT|CIT.29442.1.S1_S_AT|CIT.1883.1.S1_AT|CIT.10244.1.S1_S_AT
GO:0003674	MF	173	256	0.00101	0.0107	molecular_function	CIT.28214.1.S1_S_AT|CIT.22267.1.S1_AT|CIT.24272.1.S1_S_AT|CIT.10327.1.S1_S_AT|CIT.40013.1.S1_S_AT|CIT.16727.1.S1_AT|CIT.18521.1.S1_AT|CIT.14050.1.S1_AT|CIT.10986.1.S1_S_AT|CIT.8177.1.S1_X_AT|CIT.16711.1.S1_AT|CIT.15643.1.S1_AT|CIT.15228.1.S1_AT|CIT.10244.
GO:0016853	MF	8	256	0.00162	0.0162	isomerase activity	CIT.37237.1.S1_AT|CIT.12845.1.S1_AT|CIT.17372.1.S1_AT|CIT.36950.1.S1_S_AT|CIT.12369.1.S1_S_AT|CIT.29900.1.S1_AT|CIT.30730.1.S1_AT|CIT.17011.1.S1_S_AT
GO:0016405	MF	3	256	0.00195	0.0186	CoA-ligase activity	CIT.11635.1.S1_AT|CIT.14414.1.S1_AT|CIT.30906.1.S1_S_AT
GO:0015112	MF	2	256	0.0021	0.0193	nitrate transmembrane transporter activity	CIT.12943.1.S1_S_AT|CIT.12944.1.S1_S_AT
GO:0051777	MF	2	256	0.0021	0.0193	ent-kaurenoate oxidase activity	CIT.11889.1.S1_S_AT|CIT.12119.1.S1_S_AT
GO:0016878	MF	3	256	0.00224	0.0204	acid-thiol ligase activity	CIT.11635.1.S1_AT|CIT.14414.1.S1_AT|CIT.30906.1.S1_S_AT
GO:0008415	MF	7	256	0.00249	0.0221	acyltransferase activity	CIT.2586.1.S1_S_AT|CIT.13366.1.S1_AT|CIT.1711.1.S1_S_AT|CIT.40013.1.S1_S_AT|CIT.13071.1.S1_S_AT|CIT.10534.1.S1_S_AT|CIT.3656.1.S1_AT
GO:0016863	MF	2	256	0.00291	0.0253	intramolecular oxidoreductase activity, transposing C=C bonds	CIT.17372.1.S1_AT|CIT.12369.1.S1_S_AT
GO:0042409	MF	2	256	0.00291	0.0253	caffeoyl-CoA O-methyltransferase activity	CIT.8177.1.S1_X_AT|CIT.8157.1.S1_S_AT
GO:0008171	MF	4	256	0.00329	0.0283	O-methyltransferase activity	CIT.10529.1.S1_S_AT|CIT.8177.1.S1_X_AT|CIT.12746.1.S1_AT|CIT.8157.1.S1_S_AT
GO:0016705	MF	6	256	0.00425	0.0326	oxidoreductase activity, acting on paired donors, with incorporation or reduction of molecular oxygen	CIT.11889.1.S1_S_AT|CIT.16254.1.S1_AT|CIT.15625.1.S1_AT|CIT.15355.1.S1_AT|CIT.7001.1.S1_AT|CIT.12119.1.S1_S_AT
GO:0016838	MF	2	256	0.00491	0.0357	carbon-oxygen lyase activity, acting on phosphates	CIT.30194.1.S1_AT|CIT.9964.1.S1_S_AT
GO:0047213	MF	2	256	0.00491	0.0357	anthocyanidin 3-O-glucosyltransferase activity	CIT.6322.1.S1_AT|CIT.37373.1.S1_AT
GO:0016877	MF	3	256	0.0055	0.0389	ligase activity, forming carbon-sulfur bonds	CIT.11635.1.S1_AT|CIT.14414.1.S1_AT|CIT.30906.1.S1_S_AT
GO:0016747	MF	7	256	0.0059	0.0406	transferase activity, transferring acyl groups other than amino-acyl groups	CIT.2586.1.S1_S_AT|CIT.13366.1.S1_AT|CIT.1711.1.S1_S_AT|CIT.40013.1.S1_S_AT|CIT.13071.1.S1_S_AT|CIT.10534.1.S1_S_AT|CIT.3656.1.S1_AT
GO:0000287	MF	6	256	0.00681	0.0441	magnesium ion binding	CIT.17266.1.S1_AT|CIT.31291.1.S1_AT|CIT.17284.1.S1_AT|CIT.36667.1.S1_AT|CIT.9964.1.S1_S_AT|CIT.8157.1.S1_S_AT
GO:0046914	MF	26	256	0.00814	0.0495	transition metal ion binding	CIT.4610.1.S1_S_AT|CIT.33331.1.S1_AT|CIT.18521.1.S1_AT|CIT.15705.1.S1_AT|CIT.10986.1.S1_S_AT|CIT.15643.1.S1_AT|CIT.11242.1.S1_AT|CIT.35435.1.S1_X_AT|CIT.8902.1.S1_AT|CIT.26263.1.S1_AT|CIT.37437.1.S1_AT|CIT.7787.1.S1_AT|CIT.16254.1.S1_AT|CIT.4610.1.S1_AT|

## Sheet: Table S3
Citrus	Cluster14	Cit.10244.1.S1_s_at	Cit.13091.1.S1_at	0.0667
Citrus	Cluster14	Cit.10244.1.S1_s_at	Cit.13245.1.S1_at	0.2
Citrus	Cluster14	Cit.10244.1.S1_s_at	Cit.17284.1.S1_at	0.04
Citrus	Cluster14	Cit.10244.1.S1_s_at	Cit.18547.1.S1_at	0.0667
Citrus	Cluster14	Cit.10244.1.S1_s_at	Cit.21486.1.S1_x_at	0.2
Citrus	Cluster14	Cit.10244.1.S1_s_at	Cit.2994.1.S1_s_at	0.0667
Citrus	Cluster14	Cit.10244.1.S1_s_at	Cit.3540.1.S1_at	0.04
Citrus	Cluster14	Cit.10244.1.S1_s_at	Cit.4068.1.S1_at	0.2
Citrus	Cluster14	Cit.10244.1.S1_s_at	Cit.4068.1.S1_s_at	0.0667
Citrus	Cluster14	Cit.10324.1.S1_at	Cit.11243.1.S1_at	0.2
Citrus	Cluster14	Cit.10530.1.S1_at	Cit.13288.1.S1_at	0.04
Citrus	Cluster14	Cit.10530.1.S1_at	Cit.14602.1.S1_at	0.0667
Citrus	Cluster14	Cit.10530.1.S1_at	Cit.20986.1.S1_at	0.0667
Citrus	Cluster14	Cit.10530.1.S1_at	Cit.21113.1.S1_at	0.2
Citrus	Cluster14	Cit.10530.1.S1_at	Cit.23522.1.S1_at	0.04
Citrus	Cluster14	Cit.10530.1.S1_at	Cit.27266.1.S1_at	0.2
Citrus	Cluster14	Cit.10530.1.S1_at	Cit.27774.1.S1_at	0.2
Citrus	Cluster14	Cit.10530.1.S1_at	Cit.30730.1.S1_at	0.0667
Citrus	Cluster14	Cit.10530.1.S1_at	Cit.30774.1.S1_at	0.2
Citrus	Cluster14	Cit.10530.1.S1_at	Cit.32531.1.S1_at	0.2
Citrus	Cluster14	Cit.10530.1.S1_at	Cit.33798.1.S1_at	0.0667
Citrus	Cluster14	Cit.11242.1.S1_at	Cit.14890.1.S1_x_at	0.04
Citrus	Cluster14	Cit.11242.1.S1_at	Cit.17249.1.S1_at	0.2
Citrus	Cluster14	Cit.11242.1.S1_at	Cit.17284.1.S1_at	0.0667
Citrus	Cluster14	Cit.11242.1.S1_at	Cit.18522.1.S1_at	0.0667
Citrus	Cluster14	Cit.11242.1.S1_at	Cit.22267.1.S1_at	0.0667
Citrus	Cluster14	Cit.11242.1.S1_at	Cit.22399.1.S1_at	0.2
Citrus	Cluster14	Cit.11242.1.S1_at	Cit.23005.1.S1_at	0.04
Citrus	Cluster14	Cit.11242.1.S1_at	Cit.23522.1.S1_at	0.2
Citrus	Cluster14	Cit.11242.1.S1_at	Cit.29366.1.S1_at	0.0667
Citrus	Cluster14	Cit.11242.1.S1_at	Cit.29576.1.S1_s_at	0.0667
Citrus	Cluster14	Cit.11242.1.S1_at	Cit.29748.1.S1_s_at	0.04
Citrus	Cluster14	Cit.11242.1.S1_at	Cit.3540.1.S1_at	0.04
Citrus	Cluster14	Cit.11242.1.S1_at	Cit.36674.1.S1_at	0.2
Citrus	Cluster14	Cit.11242.1.S1_at	Cit.3905.1.S1_at	0.0667
Citrus	Cluster14	Cit.11242.1.S1_at	Cit.4882.1.S1_s_at	0.04
Citrus	Cluster14	Cit.11242.1.S1_at	Cit.7462.1.S1_at	0.0667
Citrus	Cluster14	Cit.11242.1.S1_at	Cit.9509.1.S1_at	0.04
Citrus	Cluster14	Cit.11243.1.S1_at	Cit.11242.1.S1_at	0.2
Citrus	Cluster14	Cit.11243.1.S1_at	Cit.12746.1.S1_at	0.2
Citrus	Cluster14	Cit.11243.1.S1_at	Cit.13245.1.S1_at	0.2
Citrus	Cluster14	Cit.11243.1.S1_at	Cit.14050.1.S1_at	0.0667
Citrus	Cluster14	Cit.11243.1.S1_at	Cit.14429.1.S1_at	0.0667
Citrus	Cluster14	Cit.11243.1.S1_at	Cit.1562.1.S1_at	0.04
Citrus	Cluster14	Cit.11243.1.S1_at	Cit.15705.1.S1_at	0.0667
Citrus	Cluster14	Cit.11243.1.S1_at	Cit.17249.1.S1_at	0.2
Citrus	Cluster14	Cit.11243.1.S1_at	Cit.26340.1.S1_at	0.2
Citrus	Cluster14	Cit.11243.1.S1_at	Cit.29576.1.S1_s_at	0.0667
Citrus	Cluster14	Cit.11243.1.S1_at	Cit.4610.1.S1_at	0.2
Citrus	Cluster14	Cit.1139.1.S1_at	Cit.29176.1.S1_at	0.2
Citrus	Cluster14	Cit.1139.1.S1_at	Cit.29450.1.S1_s_at	0.0667
Citrus	Cluster14	Cit.11394.1.S1_s_at	Cit.4230.1.S1_s_at	0.2
Citrus	Cluster14	Cit.11552.1.S1_s_at	Cit.11889.1.S1_s_at	0.2
Citrus	Cluster14	Cit.11552.1.S1_s_at	Cit.14829.1.S1_at	0.2
Citrus	Cluster14	Cit.11552.1.S1_s_at	Cit.15664.1.S1_at	0.04
Citrus	Cluster14	Cit.11552.1.S1_s_at	Cit.18547.1.S1_at	0.0667
Citrus	Cluster14	Cit.11552.1.S1_s_at	Cit.20218.1.S1_x_at	0.2
Citrus	Cluster14	Cit.11552.1.S1_s_at	Cit.21512.1.S1_at	0.0667
Citrus	Cluster14	Cit.11552.1.S1_s_at	Cit.2373.1.S1_s_at	0.0667
Citrus	Cluster14	Cit.11552.1.S1_s_at	Cit.28072.1.S1_at	0.0667
Citrus	Cluster14	Cit.11552.1.S1_s_at	Cit.28214.1.S1_s_at	0.04
Citrus	Cluster14	Cit.11552.1.S1_s_at	Cit.29675.1.S1_s_at	0.0667
Citrus	Cluster14	Cit.11552.1.S1_s_at	Cit.2993.1.S1_at	0.2
Citrus	Cluster14	Cit.11552.1.S1_s_at	Cit.30257.1.S1_at	0.0667
Citrus	Cluster14	Cit.11552.1.S1_s_at	Cit.381.1.S1_s_at	0.04
Citrus	Cluster14	Cit.11552.1.S1_s_at	Cit.3915.1.S1_s_at	0.2
Citrus	Cluster14	Cit.11552.1.S1_s_at	Cit.4667.1.S1_at	0.04
Citrus	Cluster14	Cit.11552.1.S1_s_at	Cit.4691.1.S1_at	0.2
Citrus	Cluster14	Cit.11552.1.S1_s_at	Cit.4708.1.S1_at	0.0667
Citrus	Cluster14	Cit.11635.1.S1_at	Cit.1906.1.S1_s_at	0.2
Citrus	Cluster14	Cit.11635.1.S1_at	Cit.2904.1.S1_at	0.2
Citrus	Cluster14	Cit.11834.1.S1_at	Cit.4123.1.S1_s_at	0.2
Citrus	Cluster14	Cit.11834.1.S1_at	Cit.9825.1.S1_at	0.2
Citrus	Cluster14	Cit.11834.1.S1_at	Cit.9827.1.S1_s_at	0.0667
Citrus	Cluster14	Cit.11889.1.S1_s_at	Cit.10244.1.S1_s_at	0.04
Citrus	Cluster14	Cit.11889.1.S1_s_at	Cit.12119.1.S1_s_at	0.0667
Citrus	Cluster14	Cit.11889.1.S1_s_at	Cit.14829.1.S1_at	0.2
Citrus	Cluster14	Cit.11889.1.S1_s_at	Cit.15664.1.S1_at	0.04
Citrus	Cluster14	Cit.11889.1.S1_s_at	Cit.17563.1.S1_at	0.0667
Citrus	Cluster14	Cit.11889.1.S1_s_at	Cit.17898.1.S1_s_at	0.0667
Citrus	Cluster14	Cit.11889.1.S1_s_at	Cit.21512.1.S1_at	0.2
Citrus	Cluster14	Cit.11889.1.S1_s_at	Cit.2586.1.S1_s_at	0.0667
Citrus	Cluster14	Cit.11889.1.S1_s_at	Cit.28072.1.S1_at	0.2
Citrus	Cluster14	Cit.11889.1.S1_s_at	Cit.29675.1.S1_s_at	0.0667
Citrus	Cluster14	Cit.11889.1.S1_s_at	Cit.35116.1.S1_s_at	0.2
Citrus	Cluster14	Cit.11889.1.S1_s_at	Cit.3915.1.S1_s_at	0.2
Citrus	Cluster14	Cit.11889.1.S1_s_at	Cit.4667.1.S1_at	0.04
Citrus	Cluster14	Cit.11889.1.S1_s_at	Cit.4691.1.S1_at	0.0667
Citrus	Cluster14	Cit.11889.1.S1_s_at	Cit.4708.1.S1_at	0.0667
Citrus	Cluster14	Cit.12119.1.S1_s_at	Cit.20218.1.S1_x_at	0.2
Citrus	Cluster14	Cit.12119.1.S1_s_at	Cit.381.1.S1_s_at	0.0667
Citrus	Cluster14	Cit.12119.1.S1_s_at	Cit.4068.1.S1_s_at	0.2
Citrus	Cluster14	Cit.12119.1.S1_s_at	Cit.6322.1.S1_at	0.0667
Citrus	Cluster14	Cit.12150.1.S1_at	Cit.16588.1.S1_at	0.0667
Citrus	Cluster14	Cit.12150.1.S1_at	Cit.17714.1.S1_at	0.2
Citrus	Cluster14	Cit.12325.1.S1_at	Cit.15359.1.S1_at	0.2
Citrus	Cluster14	Cit.12369.1.S1_s_at	Cit.12845.1.S1_at	0.2
Citrus	Cluster14	Cit.12369.1.S1_s_at	Cit.36950.1.S1_s_at	0.0667
Citrus	Cluster14	Cit.1272.1.S1_s_at	Cit.23716.1.S1_at	0.2
Citrus	Cluster14	Cit.1272.1.S1_s_at	Cit.8157.1.S1_s_at	0.2
Citrus	Cluster14	Cit.12746.1.S1_at	Cit.10244.1.S1_s_at	0.04
Citrus	Cluster14	Cit.12746.1.S1_at	Cit.11242.1.S1_at	0.2
Citrus	Cluster14	Cit.12746.1.S1_at	Cit.13245.1.S1_at	0.2
Citrus	Cluster14	Cit.12746.1.S1_at	Cit.14429.1.S1_at	0.2
Citrus	Cluster14	Cit.12746.1.S1_at	Cit.14890.1.S1_at	0.04
Citrus	Cluster14	Cit.12746.1.S1_at	Cit.14890.1.S1_x_at	0.04
Citrus	Cluster14	Cit.12746.1.S1_at	Cit.15228.1.S1_at	0.2
Citrus	Cluster14	Cit.12746.1.S1_at	Cit.17249.1.S1_at	0.2
Citrus	Cluster14	Cit.12746.1.S1_at	Cit.19980.1.S1_at	0.04
Citrus	Cluster14	Cit.12746.1.S1_at	Cit.22399.1.S1_at	0.0667
Citrus	Cluster14	Cit.12746.1.S1_at	Cit.2373.1.S1_s_at	0.2
Citrus	Cluster14	Cit.12746.1.S1_at	Cit.26340.1.S1_at	0.0667
Citrus	Cluster14	Cit.12746.1.S1_at	Cit.29366.1.S1_at	0.0667
Citrus	Cluster14	Cit.12746.1.S1_at	Cit.29478.1.S1_s_at	0.2
Citrus	Cluster14	Cit.12746.1.S1_at	Cit.30257.1.S1_at	0.04
Citrus	Cluster14	Cit.12746.1.S1_at	Cit.4068.1.S1_at	0.04
Citrus	Cluster14	Cit.12746.1.S1_at	Cit.4610.1.S1_s_at	0.04
Citrus	Cluster14	Cit.12746.1.S1_at	Cit.4882.1.S1_s_at	0.2
Citrus	Cluster14	Cit.12746.1.S1_at	Cit.661.1.S1_s_at	0.04
Citrus	Cluster14	Cit.1280.1.S1_s_at	Cit.17115.1.S1_at	0.2
Citrus	Cluster14	Cit.1280.1.S1_s_at	Cit.17284.1.S1_at	0.2
Citrus	Cluster14	Cit.1280.1.S1_s_at	Cit.2903.1.S1_s_at	0.2
Citrus	Cluster14	Cit.12845.1.S1_at	Cit.2032.1.S1_s_at	0.2
Citrus	Cluster14	Cit.12845.1.S1_at	Cit.28072.1.S1_at	0.2
Citrus	Cluster14	Cit.12845.1.S1_at	Cit.37142.1.S1_at	0.0667
Citrus	Cluster14	Cit.12845.1.S1_at	Cit.3915.1.S1_s_at	0.2
Citrus	Cluster14	Cit.12906.1.S1_s_at	Cit.15355.1.S1_at	0.0667
Citrus	Cluster14	Cit.12906.1.S1_s_at	Cit.2803.1.S1_at	0.2
Citrus	Cluster14	Cit.12943.1.S1_s_at	Cit.12944.1.S1_s_at	0.2
Citrus	Cluster14	Cit.12943.1.S1_s_at	Cit.1322.1.S1_s_at	0.0667
Citrus	Cluster14	Cit.12944.1.S1_s_at	Cit.2802.1.S1_s_at	0.2
Citrus	Cluster14	Cit.13071.1.S1_s_at	Cit.17115.1.S1_at	0.2
Citrus	Cluster14	Cit.13091.1.S1_at	Cit.12119.1.S1_s_at	0.0667
Citrus	Cluster14	Cit.13091.1.S1_at	Cit.14050.1.S1_at	0.0667
Citrus	Cluster14	Cit.13091.1.S1_at	Cit.14890.1.S1_at	0.0667
Citrus	Cluster14	Cit.13091.1.S1_at	Cit.15625.1.S1_at	0.2
Citrus	Cluster14	Cit.13091.1.S1_at	Cit.15643.1.S1_at	0.0667
Citrus	Cluster14	Cit.13091.1.S1_at	Cit.18522.1.S1_at	0.2
Citrus	Cluster14	Cit.13091.1.S1_at	Cit.18527.1.S1_s_at	0.2
Citrus	Cluster14	Cit.13091.1.S1_at	Cit.1960.1.S1_s_at	0.2
Citrus	Cluster14	Cit.13091.1.S1_at	Cit.29478.1.S1_s_at	0.2
Citrus	Cluster14	Cit.13091.1.S1_at	Cit.381.1.S1_s_at	0.0667
Citrus	Cluster14	Cit.13091.1.S1_at	Cit.661.1.S1_s_at	0.04
Citrus	Cluster14	Cit.1322.1.S1_s_at	Cit.162.1.S1_x_at	0.04
Citrus	Cluster14	Cit.1322.1.S1_s_at	Cit.16254.1.S1_at	0.2
Citrus	Cluster14	Cit.1322.1.S1_s_at	Cit.16903.1.S1_x_at	0.2
Citrus	Cluster14	Cit.1322.1.S1_s_at	Cit.19716.1.S1_x_at	0.2
Citrus	Cluster14	Cit.1322.1.S1_s_at	Cit.8902.1.S1_s_at	0.2
Citrus	Cluster14	Cit.13245.1.S1_at	Cit.11242.1.S1_at	0.2
Citrus	Cluster14	Cit.13245.1.S1_at	Cit.14050.1.S1_at	0.2
Citrus	Cluster14	Cit.13245.1.S1_at	Cit.14890.1.S1_x_at	0.04
Citrus	Cluster14	Cit.13245.1.S1_at	Cit.15625.1.S1_at	0.04
Citrus	Cluster14	Cit.13245.1.S1_at	Cit.15928.1.S1_at	0.04
Citrus	Cluster14	Cit.13245.1.S1_at	Cit.16892.1.S1_at	0.04
Citrus	Cluster14	Cit.13245.1.S1_at	Cit.17284.1.S1_at	0.2
Citrus	Cluster14	Cit.13245.1.S1_at	Cit.21556.1.S1_x_at	0.0667
Citrus	Cluster14	Cit.13245.1.S1_at	Cit.22267.1.S1_at	0.04
Citrus	Cluster14	Cit.13245.1.S1_at	Cit.22399.1.S1_at	0.2
Citrus	Cluster14	Cit.13245.1.S1_at	Cit.26340.1.S1_at	0.2
Citrus	Cluster14	Cit.13245.1.S1_at	Cit.4068.1.S1_at	0.0667
Citrus	Cluster14	Cit.13245.1.S1_at	Cit.7462.1.S1_at	0.04
Citrus	Cluster14	Cit.13245.1.S1_at	Cit.8721.1.S1_s_at	0.0667
Citrus	Cluster14	Cit.13288.1.S1_at	Cit.14602.1.S1_at	0.2
Citrus	Cluster14	Cit.13288.1.S1_at	Cit.21113.1.S1_at	0.0667
Citrus	Cluster14	Cit.13288.1.S1_at	Cit.23560.1.S1_at	0.2
Citrus	Cluster14	Cit.13288.1.S1_at	Cit.27266.1.S1_at	0.2
Citrus	Cluster14	Cit.13288.1.S1_at	Cit.33798.1.S1_at	0.04
Citrus	Cluster14	Cit.13366.1.S1_at	Cit.22713.1.S1_at	0.2
Citrus	Cluster14	Cit.13366.1.S1_at	Cit.24936.1.S1_x_at	0.2
Citrus	Cluster14	Cit.13366.1.S1_at	Cit.281.1.S1_x_at	0.2
Citrus	Cluster14	Cit.13366.1.S1_at	Cit.37373.1.S1_at	0.0667
Citrus	Cluster14	Cit.13387.1.S1_at	Cit.11552.1.S1_s_at	0.2
Citrus	Cluster14	Cit.13387.1.S1_at	Cit.21512.1.S1_at	0.0667
Citrus	Cluster14	Cit.13387.1.S1_at	Cit.24936.1.S1_at	0.04
Citrus	Cluster14	Cit.13387.1.S1_at	Cit.24936.1.S1_x_at	0.0667
Citrus	Cluster14	Cit.13387.1.S1_at	Cit.281.1.S1_x_at	0.0667
Citrus	Cluster14	Cit.13387.1.S1_at	Cit.28214.1.S1_at	0.0667
Citrus	Cluster14	Cit.13387.1.S1_at	Cit.30703.1.S1_at	0.2
Citrus	Cluster14	Cit.13387.1.S1_at	Cit.4667.1.S1_at	0.2
Citrus	Cluster14	Cit.13517.1.S1_at	Cit.31488.1.S1_at	0.2
Citrus	Cluster14	Cit.13517.1.S1_at	Cit.38368.1.S1_at	0.2
Citrus	Cluster14	Cit.13517.1.S1_s_at	Cit.13517.1.S1_at	0.2
Citrus	Cluster14	Cit.14050.1.S1_at	Cit.14890.1.S1_at	0.2
Citrus	Cluster14	Cit.14050.1.S1_at	Cit.17249.1.S1_at	0.0667
Citrus	Cluster14	Cit.14050.1.S1_at	Cit.18522.1.S1_at	0.04
Citrus	Cluster14	Cit.14050.1.S1_at	Cit.18527.1.S1_s_at	0.04
Citrus	Cluster14	Cit.14050.1.S1_at	Cit.22267.1.S1_at	0.0667
Citrus	Cluster14	Cit.14050.1.S1_at	Cit.26263.1.S1_at	0.0667
Citrus	Cluster14	Cit.14050.1.S1_at	Cit.33331.1.S1_at	0.04
Citrus	Cluster14	Cit.14050.1.S1_at	Cit.8722.1.S1_at	0.2
Citrus	Cluster14	Cit.1414.1.S1_s_at	Cit.29993.1.S1_at	0.2
Citrus	Cluster14	Cit.14414.1.S1_at	Cit.24591.1.S1_s_at	0.2
Citrus	Cluster14	Cit.14429.1.S1_at	Cit.10244.1.S1_s_at	0.0667
Citrus	Cluster14	Cit.14429.1.S1_at	Cit.11242.1.S1_at	0.2
Citrus	Cluster14	Cit.14429.1.S1_at	Cit.13245.1.S1_at	0.2
Citrus	Cluster14	Cit.14429.1.S1_at	Cit.15928.1.S1_at	0.0667
Citrus	Cluster14	Cit.14429.1.S1_at	Cit.17249.1.S1_at	0.2
Citrus	Cluster14	Cit.14429.1.S1_at	Cit.20724.1.S1_at	0.04
Citrus	Cluster14	Cit.14429.1.S1_at	Cit.23005.1.S1_at	0.04
Citrus	Cluster14	Cit.14429.1.S1_at	Cit.29366.1.S1_at	0.2
Citrus	Cluster14	Cit.14429.1.S1_at	Cit.2993.1.S1_at	0.0667
Citrus	Cluster14	Cit.14429.1.S1_at	Cit.2994.1.S1_s_at	0.04
Citrus	Cluster14	Cit.14429.1.S1_at	Cit.3540.1.S1_at	0.0667
Citrus	Cluster14	Cit.14429.1.S1_at	Cit.3905.1.S1_at	0.2
Citrus	Cluster14	Cit.14429.1.S1_at	Cit.4068.1.S1_at	0.0667
Citrus	Cluster14	Cit.14429.1.S1_at	Cit.8177.1.S1_x_at	0.04
Citrus	Cluster14	Cit.14602.1.S1_at	Cit.21113.1.S1_at	0.04
Citrus	Cluster14	Cit.14602.1.S1_at	Cit.23560.1.S1_at	0.2
Citrus	Cluster14	Cit.14602.1.S1_at	Cit.27266.1.S1_at	0.2
Citrus	Cluster14	Cit.14602.1.S1_at	Cit.27861.1.S1_at	0.2
Citrus	Cluster14	Cit.14624.1.S1_at	Cit.17568.1.S1_at	0.2
Citrus	Cluster14	Cit.14624.1.S1_at	Cit.17568.1.S1_x_at	0.2
Citrus	Cluster14	Cit.14624.1.S1_at	Cit.5985.1.S1_at	0.0667
Citrus	Cluster14	Cit.14794.1.S1_at	Cit.15150.1.S1_at	0.2
Citrus	Cluster14	Cit.14794.1.S1_at	Cit.15814.1.S1_at	0.0667
Citrus	Cluster14	Cit.14829.1.S1_at	Cit.12119.1.S1_s_at	0.04
Citrus	Cluster14	Cit.14829.1.S1_at	Cit.17372.1.S1_at	0.04
Citrus	Cluster14	Cit.14829.1.S1_at	Cit.20218.1.S1_x_at	0.2
Citrus	Cluster14	Cit.14829.1.S1_at	Cit.21512.1.S1_at	0.0667
Citrus	Cluster14	Cit.14829.1.S1_at	Cit.2586.1.S1_s_at	0.2
Citrus	Cluster14	Cit.14829.1.S1_at	Cit.29148.1.S1_at	0.0667
Citrus	Cluster14	Cit.14829.1.S1_at	Cit.2993.1.S1_at	0.2
Citrus	Cluster14	Cit.14829.1.S1_at	Cit.29993.1.S1_at	0.0667
Citrus	Cluster14	Cit.14829.1.S1_at	Cit.3915.1.S1_s_at	0.2
Citrus	Cluster14	Cit.14829.1.S1_at	Cit.4068.1.S1_s_at	0.04
Citrus	Cluster14	Cit.14829.1.S1_at	Cit.4691.1.S1_at	0.2
Citrus	Cluster14	Cit.14829.1.S1_at	Cit.9824.1.S1_at	0.0667
Citrus	Cluster14	Cit.14890.1.S1_at	Cit.13245.1.S1_at	0.0667
Citrus	Cluster14	Cit.14890.1.S1_at	Cit.15643.1.S1_s_at	0.2
Citrus	Cluster14	Cit.14890.1.S1_at	Cit.18521.1.S1_at	0.04
Citrus	Cluster14	Cit.14890.1.S1_at	Cit.1883.1.S1_at	0.0667
Citrus	Cluster14	Cit.14890.1.S1_at	Cit.22399.1.S1_at	0.2
Citrus	Cluster14	Cit.14890.1.S1_at	Cit.33331.1.S1_at	0.2
Citrus	Cluster14	Cit.14890.1.S1_at	Cit.4882.1.S1_s_at	0.2
Citrus	Cluster14	Cit.14890.1.S1_at	Cit.8722.1.S1_at	0.2
Citrus	Cluster14	Cit.14890.1.S1_x_at	Cit.13091.1.S1_at	0.2
Citrus	Cluster14	Cit.14890.1.S1_x_at	Cit.14050.1.S1_at	0.2
Citrus	Cluster14	Cit.14890.1.S1_x_at	Cit.14890.1.S1_at	0.2
Citrus	Cluster14	Cit.14890.1.S1_x_at	Cit.17249.1.S1_at	0.2
Citrus	Cluster14	Cit.14890.1.S1_x_at	Cit.20227.1.S1_x_at	0.04
Citrus	Cluster14	Cit.14890.1.S1_x_at	Cit.22399.1.S1_at	0.2
Citrus	Cluster14	Cit.14890.1.S1_x_at	Cit.30257.1.S1_at	0.0667
Citrus	Cluster14	Cit.14890.1.S1_x_at	Cit.4610.1.S1_s_at	0.0667
Citrus	Cluster14	Cit.14890.1.S1_x_at	Cit.4882.1.S1_s_at	0.0667
Citrus	Cluster14	Cit.14890.1.S1_x_at	Cit.7462.1.S1_at	0.2
Citrus	Cluster14	Cit.14890.1.S1_x_at	Cit.8722.1.S1_at	0.2
Citrus	Cluster14	Cit.14890.1.S1_x_at	Cit.9509.1.S1_at	0.0667
Citrus	Cluster14	Cit.15150.1.S1_at	Cit.26031.1.S1_at	0.0667
Citrus	Cluster14	Cit.15191.1.S1_at	Cit.16306.1.S1_at	0.04
Citrus	Cluster14	Cit.15191.1.S1_at	Cit.20986.1.S1_at	0.0667
Citrus	Cluster14	Cit.15191.1.S1_at	Cit.27861.1.S1_at	0.2
Citrus	Cluster14	Cit.15191.1.S1_at	Cit.28571.1.S1_at	0.0667
Citrus	Cluster14	Cit.15191.1.S1_at	Cit.30730.1.S1_at	0.0667
Citrus	Cluster14	Cit.15191.1.S1_at	Cit.30774.1.S1_at	0.0667
Citrus	Cluster14	Cit.15191.1.S1_at	Cit.37113.1.S1_at	0.2
Citrus	Cluster14	Cit.15228.1.S1_at	Cit.11242.1.S1_at	0.0667
Citrus	Cluster14	Cit.15228.1.S1_at	Cit.14429.1.S1_at	0.04
Citrus	Cluster14	Cit.15228.1.S1_at	Cit.15705.1.S1_at	0.0667
Citrus	Cluster14	Cit.15228.1.S1_at	Cit.15928.1.S1_at	0.2
Citrus	Cluster14	Cit.15228.1.S1_at	Cit.18522.1.S1_at	0.0667
Citrus	Cluster14	Cit.15228.1.S1_at	Cit.21512.1.S1_at	0.04
Citrus	Cluster14	Cit.15228.1.S1_at	Cit.22399.1.S1_at	0.0667
Citrus	Cluster14	Cit.15228.1.S1_at	Cit.2373.1.S1_s_at	0.2
Citrus	Cluster14	Cit.15228.1.S1_at	Cit.26340.1.S1_at	0.2
Citrus	Cluster14	Cit.15228.1.S1_at	Cit.29366.1.S1_at	0.0667
Citrus	Cluster14	Cit.15228.1.S1_at	Cit.2994.1.S1_s_at	0.04
Citrus	Cluster14	Cit.15228.1.S1_at	Cit.31488.1.S1_at	0.04
Citrus	Cluster14	Cit.15228.1.S1_at	Cit.33331.1.S1_at	0.2
Citrus	Cluster14	Cit.15228.1.S1_at	Cit.7748.1.S1_at	0.2
Citrus	Cluster14	Cit.15373.1.S1_at	Cit.10986.1.S1_s_at	0.2
Citrus	Cluster14	Cit.15379.1.S1_at	Cit.8685.1.S1_s_at	0.2
Citrus	Cluster14	Cit.15604.1.S1_at	Cit.11242.1.S1_at	0.0667
Citrus	Cluster14	Cit.15604.1.S1_at	Cit.15191.1.S1_at	0.2
Citrus	Cluster14	Cit.15604.1.S1_at	Cit.23522.1.S1_at	0.2
Citrus	Cluster14	Cit.15604.1.S1_at	Cit.26031.1.S1_at	0.2
Citrus	Cluster14	Cit.15604.1.S1_at	Cit.36212.1.S1_s_at	0.04
Citrus	Cluster14	Cit.15604.1.S1_at	Cit.3905.1.S1_at	0.2
Citrus	Cluster14	Cit.15604.1.S1_at	Cit.8177.1.S1_x_at	0.04
Citrus	Cluster14	Cit.1562.1.S1_at	Cit.10324.1.S1_at	0.04
Citrus	Cluster14	Cit.1562.1.S1_at	Cit.13245.1.S1_at	0.2
Citrus	Cluster14	Cit.1562.1.S1_at	Cit.13940.1.S1_at	0.04
Citrus	Cluster14	Cit.15625.1.S1_at	Cit.10244.1.S1_s_at	0.0667
Citrus	Cluster14	Cit.15625.1.S1_at	Cit.12746.1.S1_at	0.0667
Citrus	Cluster14	Cit.15625.1.S1_at	Cit.15643.1.S1_at	0.0667
Citrus	Cluster14	Cit.15625.1.S1_at	Cit.16067.1.S1_at	0.04
Citrus	Cluster14	Cit.15625.1.S1_at	Cit.17249.1.S1_at	0.0667
Citrus	Cluster14	Cit.15625.1.S1_at	Cit.19980.1.S1_at	0.04
Citrus	Cluster14	Cit.15625.1.S1_at	Cit.2373.1.S1_s_at	0.2
Citrus	Cluster14	Cit.15625.1.S1_at	Cit.29366.1.S1_at	0.0667
Citrus	Cluster14	Cit.15625.1.S1_at	Cit.33331.1.S1_at	0.2
Citrus	Cluster14	Cit.15625.1.S1_at	Cit.4882.1.S1_s_at	0.2
Citrus	Cluster14	Cit.15625.1.S1_at	Cit.8722.1.S1_at	0.2
Citrus	Cluster14	Cit.15643.1.S1_at	Cit.14050.1.S1_at	0.2
Citrus	Cluster14	Cit.15643.1.S1_at	Cit.18522.1.S1_at	0.2
Citrus	Cluster14	Cit.15643.1.S1_at	Cit.19980.1.S1_at	0.04
Citrus	Cluster14	Cit.15643.1.S1_at	Cit.26340.1.S1_at	0.2
Citrus	Cluster14	Cit.15643.1.S1_at	Cit.30257.1.S1_at	0.2
Citrus	Cluster14	Cit.15643.1.S1_at	Cit.30344.1.S1_at	0.0667
Citrus	Cluster14	Cit.15643.1.S1_at	Cit.4882.1.S1_s_at	0.0667
Citrus	Cluster14	Cit.15643.1.S1_at	Cit.8722.1.S1_at	0.2
Citrus	Cluster14	Cit.15643.1.S1_s_at	Cit.12119.1.S1_s_at	0.04
Citrus	Cluster14	Cit.15643.1.S1_s_at	Cit.13091.1.S1_at	0.2
Citrus	Cluster14	Cit.15643.1.S1_s_at	Cit.14050.1.S1_at	0.2
Citrus	Cluster14	Cit.15643.1.S1_s_at	Cit.14890.1.S1_x_at	0.0667
Citrus	Cluster14	Cit.15643.1.S1_s_at	Cit.15643.1.S1_at	0.2
Citrus	Cluster14	Cit.15643.1.S1_s_at	Cit.2475.1.S1_at	0.0667
Citrus	Cluster14	Cit.15643.1.S1_s_at	Cit.29489.1.S1_at	0.2
Citrus	Cluster14	Cit.15643.1.S1_s_at	Cit.8722.1.S1_at	0.2
Citrus	Cluster14	Cit.15664.1.S1_at	Cit.13387.1.S1_at	0.2
Citrus	Cluster14	Cit.15664.1.S1_at	Cit.21512.1.S1_at	0.2
Citrus	Cluster14	Cit.15664.1.S1_at	Cit.2586.1.S1_s_at	0.2
Citrus	Cluster14	Cit.15664.1.S1_at	Cit.2994.1.S1_s_at	0.0667
Citrus	Cluster14	Cit.15664.1.S1_at	Cit.35116.1.S1_s_at	0.0667
Citrus	Cluster14	Cit.15664.1.S1_at	Cit.36212.1.S1_s_at	0.2
Citrus	Cluster14	Cit.15664.1.S1_at	Cit.4667.1.S1_at	0.2
Citrus	Cluster14	Cit.15705.1.S1_at	Cit.11552.1.S1_s_at	0.2
Citrus	Cluster14	Cit.15705.1.S1_at	Cit.12746.1.S1_at	0.0667
Citrus	Cluster14	Cit.15705.1.S1_at	Cit.17372.1.S1_at	0.04
Citrus	Cluster14	Cit.15705.1.S1_at	Cit.18522.1.S1_at	0.0667
Citrus	Cluster14	Cit.15705.1.S1_at	Cit.20947.1.S1_s_at	0.04
Citrus	Cluster14	Cit.15705.1.S1_at	Cit.21512.1.S1_at	0.04
Citrus	Cluster14	Cit.15705.1.S1_at	Cit.2373.1.S1_s_at	0.2
Citrus	Cluster14	Cit.15705.1.S1_at	Cit.2904.1.S1_at	0.04
Citrus	Cluster14	Cit.15705.1.S1_at	Cit.29366.1.S1_at	0.2
Citrus	Cluster14	Cit.15705.1.S1_at	Cit.2993.1.S1_at	0.04
Citrus	Cluster14	Cit.15705.1.S1_at	Cit.30257.1.S1_at	0.2
Citrus	Cluster14	Cit.15705.1.S1_at	Cit.381.1.S1_s_at	0.0667
Citrus	Cluster14	Cit.15705.1.S1_at	Cit.4882.1.S1_s_at	0.0667
Citrus	Cluster14	Cit.15705.1.S1_at	Cit.661.1.S1_s_at	0.2
Citrus	Cluster14	Cit.15713.1.S1_at	Cit.12167.1.S1_s_at	0.0667
Citrus	Cluster14	Cit.15713.1.S1_at	Cit.38368.1.S1_at	0.2
Citrus	Cluster14	Cit.15713.1.S1_at	Cit.5213.1.S1_at	0.2
Citrus	Cluster14	Cit.15814.1.S1_at	Cit.15150.1.S1_at	0.2
Citrus	Cluster14	Cit.15814.1.S1_at	Cit.27774.1.S1_at	0.0667
Citrus	Cluster14	Cit.15928.1.S1_at	Cit.11242.1.S1_at	0.2
Citrus	Cluster14	Cit.15928.1.S1_at	Cit.16067.1.S1_at	0.04
Citrus	Cluster14	Cit.15928.1.S1_at	Cit.17284.1.S1_at	0.2
Citrus	Cluster14	Cit.15928.1.S1_at	Cit.22399.1.S1_at	0.2
Citrus	Cluster14	Cit.15928.1.S1_at	Cit.26340.1.S1_at	0.2
Citrus	Cluster14	Cit.15928.1.S1_at	Cit.33331.1.S1_at	0.2
Citrus	Cluster14	Cit.15928.1.S1_at	Cit.4068.1.S1_at	0.2
Citrus	Cluster14	Cit.162.1.S1_x_at	Cit.10244.1.S1_s_at	0.2
Citrus	Cluster14	Cit.162.1.S1_x_at	Cit.13245.1.S1_at	0.2
Citrus	Cluster14	Cit.162.1.S1_x_at	Cit.16892.1.S1_at	0.2
Citrus	Cluster14	Cit.162.1.S1_x_at	Cit.19716.1.S1_x_at	0.0667
Citrus	Cluster14	Cit.162.1.S1_x_at	Cit.21556.1.S1_x_at	0.2
Citrus	Cluster14	Cit.162.1.S1_x_at	Cit.35435.1.S1_x_at	0.2
Citrus	Cluster14	Cit.162.1.S1_x_at	Cit.712.1.S1_x_at	0.2
Citrus	Cluster14	Cit.16240.1.S1_at	Cit.17416.1.S1_at	0.2
Citrus	Cluster14	Cit.16588.1.S1_at	Cit.6440.1.S1_at	0.0667
Citrus	Cluster14	Cit.16711.1.S1_at	Cit.25379.1.S1_at	0.2
Citrus	Cluster14	Cit.16727.1.S1_at	Cit.11394.1.S1_s_at	0.0667
Citrus	Cluster14	Cit.16727.1.S1_at	Cit.16240.1.S1_at	0.2
Citrus	Cluster14	Cit.16727.1.S1_at	Cit.20724.1.S1_at	0.2
Citrus	Cluster14	Cit.16892.1.S1_at	Cit.21486.1.S1_x_at	0.2
Citrus	Cluster14	Cit.16892.1.S1_at	Cit.712.1.S1_x_at	0.04
Citrus	Cluster14	Cit.16903.1.S1_x_at	Cit.10244.1.S1_s_at	0.2
Citrus	Cluster14	Cit.16903.1.S1_x_at	Cit.162.1.S1_x_at	0.2
Citrus	Cluster14	Cit.16903.1.S1_x_at	Cit.19716.1.S1_x_at	0.2
Citrus	Cluster14	Cit.17011.1.S1_s_at	Cit.10986.1.S1_s_at	0.2
Citrus	Cluster14	Cit.1711.1.S1_s_at	Cit.27328.1.S1_at	0.2
Citrus	Cluster14	Cit.1711.1.S1_s_at	Cit.38435.1.S1_at	0.0667
Citrus	Cluster14	Cit.17115.1.S1_at	Cit.10324.1.S1_at	0.04
Citrus	Cluster14	Cit.17115.1.S1_at	Cit.6440.1.S1_s_at	0.2
Citrus	Cluster14	Cit.17124.1.S1_at	Cit.17372.1.S1_at	0.2
Citrus	Cluster14	Cit.17124.1.S1_at	Cit.21731.1.S1_at	0.04
Citrus	Cluster14	Cit.17124.1.S1_at	Cit.24272.1.S1_s_at	0.0667
Citrus	Cluster14	Cit.17124.1.S1_at	Cit.25379.1.S1_at	0.2
Citrus	Cluster14	Cit.17124.1.S1_s_at	Cit.17124.1.S1_at	0.2
Citrus	Cluster14	Cit.17124.1.S1_s_at	Cit.17372.1.S1_at	0.2
Citrus	Cluster14	Cit.17124.1.S1_s_at	Cit.25379.1.S1_at	0.2
Citrus	Cluster14	Cit.17124.1.S1_s_at	Cit.39092.1.S1_at	0.2
Citrus	Cluster14	Cit.17124.1.S1_s_at	Cit.6440.1.S1_s_at	0.0667
Citrus	Cluster14	Cit.17242.1.S1_at	Cit.11889.1.S1_s_at	0.2
Citrus	Cluster14	Cit.17249.1.S1_at	Cit.13091.1.S1_at	0.04
Citrus	Cluster14	Cit.17249.1.S1_at	Cit.14890.1.S1_at	0.04
Citrus	Cluster14	Cit.17249.1.S1_at	Cit.15643.1.S1_at	0.04
Citrus	Cluster14	Cit.17249.1.S1_at	Cit.30257.1.S1_at	0.2
Citrus	Cluster14	Cit.17249.1.S1_at	Cit.33331.1.S1_at	0.2
Citrus	Cluster14	Cit.17249.1.S1_at	Cit.3905.1.S1_at	0.2
Citrus	Cluster14	Cit.17249.1.S1_at	Cit.4610.1.S1_at	0.04
Citrus	Cluster14	Cit.17249.1.S1_at	Cit.4610.1.S1_s_at	0.04
Citrus	Cluster14	Cit.17249.1.S1_at	Cit.8177.1.S1_x_at	0.04
Citrus	Cluster14	Cit.17266.1.S1_at	Cit.14890.1.S1_at	0.2
Citrus	Cluster14	Cit.17266.1.S1_at	Cit.14890.1.S1_x_at	0.04
Citrus	Cluster14	Cit.17266.1.S1_at	Cit.1883.1.S1_at	0.2
Citrus	Cluster14	Cit.17266.1.S1_at	Cit.29442.1.S1_s_at	0.2
Citrus	Cluster14	Cit.17284.1.S1_at	Cit.11243.1.S1_at	0.0667
Citrus	Cluster14	Cit.17284.1.S1_at	Cit.14429.1.S1_at	0.2
Citrus	Cluster14	Cit.17284.1.S1_at	Cit.15228.1.S1_at	0.2
Citrus	Cluster14	Cit.17284.1.S1_at	Cit.17249.1.S1_at	0.2
Citrus	Cluster14	Cit.17284.1.S1_at	Cit.18522.1.S1_at	0.2
Citrus	Cluster14	Cit.17284.1.S1_at	Cit.22399.1.S1_at	0.2
Citrus	Cluster14	Cit.17284.1.S1_at	Cit.26340.1.S1_at	0.2
Citrus	Cluster14	Cit.17372.1.S1_at	Cit.12119.1.S1_s_at	0.0667
Citrus	Cluster14	Cit.17372.1.S1_at	Cit.15228.1.S1_at	0.2
Citrus	Cluster14	Cit.17372.1.S1_at	Cit.17898.1.S1_s_at	0.2
Citrus	Cluster14	Cit.17372.1.S1_at	Cit.22713.1.S1_at	0.04
Citrus	Cluster14	Cit.17372.1.S1_at	Cit.24936.1.S1_x_at	0.0667
Citrus	Cluster14	Cit.17372.1.S1_at	Cit.25379.1.S1_at	0.04
Citrus	Cluster14	Cit.17372.1.S1_at	Cit.29478.1.S1_s_at	0.2
Citrus	Cluster14	Cit.17372.1.S1_at	Cit.30344.1.S1_at	0.2
Citrus	Cluster14	Cit.17372.1.S1_at	Cit.37237.1.S1_at	0.2
Citrus	Cluster14	Cit.17372.1.S1_at	Cit.381.1.S1_s_at	0.2
Citrus	Cluster14	Cit.17372.1.S1_at	Cit.6322.1.S1_at	0.2
Citrus	Cluster14	Cit.17372.1.S1_at	Cit.661.1.S1_s_at	0.0667
Citrus	Cluster14	Cit.17416.1.S1_at	Cit.16727.1.S1_at	0.2
Citrus	Cluster14	Cit.17416.1.S1_at	Cit.2499.1.S1_s_at	0.04
Citrus	Cluster14	Cit.17416.1.S1_at	Cit.4230.1.S1_s_at	0.0667
Citrus	Cluster14	Cit.17563.1.S1_at	Cit.14829.1.S1_at	0.0667
Citrus	Cluster14	Cit.17563.1.S1_at	Cit.17372.1.S1_at	0.2
Citrus	Cluster14	Cit.17563.1.S1_at	Cit.20218.1.S1_x_at	0.0667
Citrus	Cluster14	Cit.17563.1.S1_at	Cit.29675.1.S1_s_at	0.0667
Citrus	Cluster14	Cit.17563.1.S1_at	Cit.2993.1.S1_at	0.2
Citrus	Cluster14	Cit.17563.1.S1_at	Cit.29993.1.S1_at	0.2
Citrus	Cluster14	Cit.17563.1.S1_at	Cit.4068.1.S1_s_at	0.0667
Citrus	Cluster14	Cit.17563.1.S1_at	Cit.4691.1.S1_at	0.2
Citrus	Cluster14	Cit.17563.1.S1_at	Cit.6322.1.S1_at	0.2
Citrus	Cluster14	Cit.17563.1.S1_at	Cit.7748.1.S1_at	0.2
Citrus	Cluster14	Cit.17568.1.S1_at	Cit.21113.1.S1_at	0.04
Citrus	Cluster14	Cit.17568.1.S1_at	Cit.36930.1.S1_at	0.2
Citrus	Cluster14	Cit.17568.1.S1_at	Cit.5985.1.S1_at	0.2
Citrus	Cluster14	Cit.17568.1.S1_at	Cit.7886.1.S1_at	0.0667
Citrus	Cluster14	Cit.17568.1.S1_at	Cit.8846.1.S1_x_at	0.2
Citrus	Cluster14	Cit.17568.1.S1_x_at	Cit.17568.1.S1_at	0.2
Citrus	Cluster14	Cit.17568.1.S1_x_at	Cit.21113.1.S1_at	0.04
Citrus	Cluster14	Cit.17568.1.S1_x_at	Cit.32531.1.S1_at	0.2
Citrus	Cluster14	Cit.17568.1.S1_x_at	Cit.7886.1.S1_at	0.0667
Citrus	Cluster14	Cit.17568.1.S1_x_at	Cit.8846.1.S1_x_at	0.2
Citrus	Cluster14	Cit.17714.1.S1_at	Cit.22267.1.S1_at	0.2
Citrus	Cluster14	Cit.17714.1.S1_at	Cit.986.1.S1_x_at	0.2
Citrus	Cluster14	Cit.17898.1.S1_s_at	Cit.11552.1.S1_s_at	0.0667
Citrus	Cluster14	Cit.17898.1.S1_s_at	Cit.12119.1.S1_s_at	0.2
Citrus	Cluster14	Cit.17898.1.S1_s_at	Cit.13091.1.S1_at	0.2
Citrus	Cluster14	Cit.17898.1.S1_s_at	Cit.14829.1.S1_at	0.04
Citrus	Cluster14	Cit.17898.1.S1_s_at	Cit.15643.1.S1_at	0.0667
Citrus	Cluster14	Cit.17898.1.S1_s_at	Cit.2373.1.S1_s_at	0.2
Citrus	Cluster14	Cit.17898.1.S1_s_at	Cit.29176.1.S1_at	0.2
Citrus	Cluster14	Cit.17898.1.S1_s_at	Cit.2993.1.S1_at	0.0667
Citrus	Cluster14	Cit.17898.1.S1_s_at	Cit.381.1.S1_s_at	0.0667
Citrus	Cluster14	Cit.17898.1.S1_s_at	Cit.4068.1.S1_at	0.04
Citrus	Cluster14	Cit.17898.1.S1_s_at	Cit.4882.1.S1_s_at	0.2
Citrus	Cluster14	Cit.17898.1.S1_x_at	Cit.11889.1.S1_s_at	0.0667
Citrus	Cluster14	Cit.17898.1.S1_x_at	Cit.12119.1.S1_s_at	0.2
Citrus	Cluster14	Cit.17898.1.S1_x_at	Cit.17898.1.S1_s_at	0.2
Citrus	Cluster14	Cit.17898.1.S1_x_at	Cit.20218.1.S1_x_at	0.2
Citrus	Cluster14	Cit.17898.1.S1_x_at	Cit.6322.1.S1_at	0.2
Citrus	Cluster14	Cit.18521.1.S1_at	Cit.14890.1.S1_x_at	0.0667
Citrus	Cluster14	Cit.18521.1.S1_at	Cit.15643.1.S1_s_at	0.2
Citrus	Cluster14	Cit.18521.1.S1_at	Cit.22262.1.S1_at	0.2
Citrus	Cluster14	Cit.18521.1.S1_at	Cit.29086.1.S1_at	0.0667
Citrus	Cluster14	Cit.18521.1.S1_at	Cit.8722.1.S1_at	0.2
Citrus	Cluster14	Cit.18522.1.S1_at	Cit.12746.1.S1_at	0.0667
Citrus	Cluster14	Cit.18522.1.S1_at	Cit.13245.1.S1_at	0.0667
Citrus	Cluster14	Cit.18522.1.S1_at	Cit.14429.1.S1_at	0.2
Citrus	Cluster14	Cit.18522.1.S1_at	Cit.15625.1.S1_at	0.04
Citrus	Cluster14	Cit.18522.1.S1_at	Cit.17249.1.S1_at	0.2
Citrus	Cluster14	Cit.18522.1.S1_at	Cit.22399.1.S1_at	0.0667
Citrus	Cluster14	Cit.18522.1.S1_at	Cit.23522.1.S1_at	0.04
Citrus	Cluster14	Cit.18522.1.S1_at	Cit.2373.1.S1_s_at	0.04
Citrus	Cluster14	Cit.18522.1.S1_at	Cit.26340.1.S1_at	0.2
Citrus	Cluster14	Cit.18522.1.S1_at	Cit.29366.1.S1_at	0.2
Citrus	Cluster14	Cit.18522.1.S1_at	Cit.29478.1.S1_s_at	0.04
Citrus	Cluster14	Cit.18522.1.S1_at	Cit.33331.1.S1_at	0.2
Citrus	Cluster14	Cit.18522.1.S1_at	Cit.3540.1.S1_at	0.0667
Citrus	Cluster14	Cit.18522.1.S1_at	Cit.3905.1.S1_at	0.04
Citrus	Cluster14	Cit.18522.1.S1_at	Cit.4610.1.S1_at	0.04
Citrus	Cluster14	Cit.18522.1.S1_at	Cit.4610.1.S1_s_at	0.04
Citrus	Cluster14	Cit.18527.1.S1_s_at	Cit.13387.1.S1_at	0.0667
Citrus	Cluster14	Cit.18527.1.S1_s_at	Cit.14890.1.S1_at	0.04
Citrus	Cluster14	Cit.18527.1.S1_s_at	Cit.14890.1.S1_x_at	0.0667
Citrus	Cluster14	Cit.18527.1.S1_s_at	Cit.15625.1.S1_at	0.2
Citrus	Cluster14	Cit.18527.1.S1_s_at	Cit.15643.1.S1_at	0.04
Citrus	Cluster14	Cit.18527.1.S1_s_at	Cit.1960.1.S1_s_at	0.2
Citrus	Cluster14	Cit.18527.1.S1_s_at	Cit.2373.1.S1_s_at	0.2
Citrus	Cluster14	Cit.18527.1.S1_s_at	Cit.29478.1.S1_s_at	0.2
Citrus	Cluster14	Cit.18527.1.S1_s_at	Cit.33331.1.S1_at	0.2
Citrus	Cluster14	Cit.18527.1.S1_s_at	Cit.381.1.S1_s_at	0.2
Citrus	Cluster14	Cit.18527.1.S1_s_at	Cit.4882.1.S1_s_at	0.2
Citrus	Cluster14	Cit.18527.1.S1_s_at	Cit.7462.1.S1_at	0.0667
Citrus	Cluster14	Cit.18527.1.S1_s_at	Cit.8157.1.S1_s_at	0.04
Citrus	Cluster14	Cit.18527.1.S1_s_at	Cit.8186.1.S1_at	0.04
Citrus	Cluster14	Cit.18527.1.S1_s_at	Cit.8722.1.S1_at	0.0667
Citrus	Cluster14	Cit.18547.1.S1_at	Cit.11889.1.S1_s_at	0.2
Citrus	Cluster14	Cit.18547.1.S1_at	Cit.14829.1.S1_at	0.0667
Citrus	Cluster14	Cit.18547.1.S1_at	Cit.16903.1.S1_x_at	0.0667
Citrus	Cluster14	Cit.18547.1.S1_at	Cit.20218.1.S1_x_at	0.2
Citrus	Cluster14	Cit.18547.1.S1_at	Cit.21512.1.S1_at	0.2
Citrus	Cluster14	Cit.18547.1.S1_at	Cit.24010.1.S1_s_at	0.04
Citrus	Cluster14	Cit.18547.1.S1_at	Cit.28072.1.S1_at	0.2
Citrus	Cluster14	Cit.18547.1.S1_at	Cit.29675.1.S1_s_at	0.0667
Citrus	Cluster14	Cit.18547.1.S1_at	Cit.4691.1.S1_at	0.2
Citrus	Cluster14	Cit.18717.1.S1_at	Cit.14050.1.S1_at	0.2
Citrus	Cluster14	Cit.18717.1.S1_at	Cit.15643.1.S1_s_at	0.2
Citrus	Cluster14	Cit.18717.1.S1_at	Cit.18521.1.S1_at	0.0667
Citrus	Cluster14	Cit.18717.1.S1_at	Cit.2475.1.S1_at	0.2
Citrus	Cluster14	Cit.18717.1.S1_at	Cit.28289.1.S1_at	0.2
Citrus	Cluster14	Cit.18717.1.S1_at	Cit.7462.1.S1_at	0.04
Citrus	Cluster14	Cit.18717.1.S1_at	Cit.8721.1.S1_s_at	0.2
Citrus	Cluster14	Cit.1883.1.S1_at	Cit.13366.1.S1_at	0.0667
Citrus	Cluster14	Cit.1883.1.S1_at	Cit.14890.1.S1_x_at	0.2
Citrus	Cluster14	Cit.1883.1.S1_at	Cit.22713.1.S1_at	0.2
Citrus	Cluster14	Cit.1883.1.S1_at	Cit.24936.1.S1_x_at	0.2
Citrus	Cluster14	Cit.1883.1.S1_at	Cit.281.1.S1_x_at	0.2
Citrus	Cluster14	Cit.1883.1.S1_at	Cit.29442.1.S1_s_at	0.2
Citrus	Cluster14	Cit.1883.1.S1_at	Cit.335.1.S1_at	0.2
Citrus	Cluster14	Cit.1883.1.S1_at	Cit.3498.1.S1_at	0.2
Citrus	Cluster14	Cit.1883.1.S1_at	Cit.37373.1.S1_at	0.0667
Citrus	Cluster14	Cit.19047.1.S1_at	Cit.10986.1.S1_s_at	0.2
Citrus	Cluster14	Cit.1906.1.S1_s_at	Cit.19822.1.S1_s_at	0.0667
Citrus	Cluster14	Cit.1906.1.S1_s_at	Cit.20657.1.S1_s_at	0.2
Citrus	Cluster14	Cit.1907.1.S1_at	Cit.11635.1.S1_at	0.2
Citrus	Cluster14	Cit.1907.1.S1_at	Cit.1906.1.S1_s_at	0.2
Citrus	Cluster14	Cit.1907.1.S1_at	Cit.2904.1.S1_at	0.2
Citrus	Cluster14	Cit.1960.1.S1_s_at	Cit.13387.1.S1_at	0.0667
Citrus	Cluster14	Cit.1960.1.S1_s_at	Cit.14890.1.S1_at	0.0667
Citrus	Cluster14	Cit.1960.1.S1_s_at	Cit.14890.1.S1_x_at	0.0667
Citrus	Cluster14	Cit.1960.1.S1_s_at	Cit.15625.1.S1_at	0.2
Citrus	Cluster14	Cit.1960.1.S1_s_at	Cit.15643.1.S1_at	0.0667
Citrus	Cluster14	Cit.1960.1.S1_s_at	Cit.33331.1.S1_at	0.2
Citrus	Cluster14	Cit.1960.1.S1_s_at	Cit.381.1.S1_s_at	0.2
Citrus	Cluster14	Cit.1960.1.S1_s_at	Cit.661.1.S1_s_at	0.2
Citrus	Cluster14	Cit.1960.1.S1_s_at	Cit.7462.1.S1_at	0.04
Citrus	Cluster14	Cit.1960.1.S1_s_at	Cit.8157.1.S1_s_at	0.04
Citrus	Cluster14	Cit.1960.1.S1_s_at	Cit.8186.1.S1_at	0.04
Citrus	Cluster14	Cit.1960.1.S1_s_at	Cit.8722.1.S1_at	0.0667
Citrus	Cluster14	Cit.19822.1.S1_s_at	Cit.15664.1.S1_at	0.2
Citrus	Cluster14	Cit.19822.1.S1_s_at	Cit.16711.1.S1_at	0.0667
Citrus	Cluster14	Cit.19822.1.S1_s_at	Cit.1907.1.S1_at	0.0667
Citrus	Cluster14	Cit.19822.1.S1_s_at	Cit.28214.1.S1_at	0.04
Citrus	Cluster14	Cit.19822.1.S1_s_at	Cit.36212.1.S1_s_at	0.2
Citrus	Cluster14	Cit.19822.1.S1_s_at	Cit.5974.1.S1_at	0.2
Citrus	Cluster14	Cit.19980.1.S1_at	Cit.13091.1.S1_at	0.04
Citrus	Cluster14	Cit.19980.1.S1_at	Cit.15228.1.S1_at	0.2
Citrus	Cluster14	Cit.19980.1.S1_at	Cit.15928.1.S1_at	0.2
Citrus	Cluster14	Cit.19980.1.S1_at	Cit.16067.1.S1_at	0.04
Citrus	Cluster14	Cit.19980.1.S1_at	Cit.17372.1.S1_at	0.0667
Citrus	Cluster14	Cit.19980.1.S1_at	Cit.17563.1.S1_at	0.04
Citrus	Cluster14	Cit.19980.1.S1_at	Cit.17898.1.S1_s_at	0.04
Citrus	Cluster14	Cit.19980.1.S1_at	Cit.22399.1.S1_at	0.0667
Citrus	Cluster14	Cit.19980.1.S1_at	Cit.281.1.S1_x_at	0.0667
Citrus	Cluster14	Cit.19980.1.S1_at	Cit.30257.1.S1_at	0.0667
Citrus	Cluster14	Cit.19980.1.S1_at	Cit.30344.1.S1_at	0.0667
Citrus	Cluster14	Cit.19980.1.S1_at	Cit.4882.1.S1_s_at	0.2
Citrus	Cluster14	Cit.19980.1.S1_at	Cit.7748.1.S1_at	0.2
Citrus	Cluster14	Cit.20218.1.S1_x_at	Cit.10244.1.S1_s_at	0.04
Citrus	Cluster14	Cit.20218.1.S1_x_at	Cit.11889.1.S1_s_at	0.2
Citrus	Cluster14	Cit.20218.1.S1_x_at	Cit.13387.1.S1_at	0.04
Citrus	Cluster14	Cit.20218.1.S1_x_at	Cit.17242.1.S1_at	0.04
Citrus	Cluster14	Cit.20218.1.S1_x_at	Cit.17898.1.S1_s_at	0.0667
Citrus	Cluster14	Cit.20218.1.S1_x_at	Cit.2994.1.S1_s_at	0.2
Citrus	Cluster14	Cit.20218.1.S1_x_at	Cit.35116.1.S1_s_at	0.2
Citrus	Cluster14	Cit.20218.1.S1_x_at	Cit.3915.1.S1_s_at	0.2
Citrus	Cluster14	Cit.20218.1.S1_x_at	Cit.4068.1.S1_s_at	0.0667
Citrus	Cluster14	Cit.20218.1.S1_x_at	Cit.7001.1.S1_at	0.04
Citrus	Cluster14	Cit.20227.1.S1_at	Cit.14890.1.S1_at	0.2
Citrus	Cluster14	Cit.20227.1.S1_at	Cit.14890.1.S1_x_at	0.2
Citrus	Cluster14	Cit.20227.1.S1_at	Cit.20227.1.S1_x_at	0.2
Citrus	Cluster14	Cit.20227.1.S1_x_at	Cit.14890.1.S1_at	0.2
Citrus	Cluster14	Cit.20227.1.S1_x_at	Cit.7462.1.S1_at	0.2
Citrus	Cluster14	Cit.2032.1.S1_s_at	Cit.1139.1.S1_at	0.0667
Citrus	Cluster14	Cit.2032.1.S1_s_at	Cit.4069.1.S1_x_at	0.2
Citrus	Cluster14	Cit.20495.1.S1_at	Cit.4230.1.S1_s_at	0.2
Citrus	Cluster14	Cit.20584.1.S1_at	Cit.23560.1.S1_at	0.2
Citrus	Cluster14	Cit.20584.1.S1_at	Cit.36426.1.S1_at	0.04
Citrus	Cluster14	Cit.20657.1.S1_s_at	Cit.1907.1.S1_at	0.0667
Citrus	Cluster14	Cit.20657.1.S1_s_at	Cit.2904.1.S1_at	0.2
Citrus	Cluster14	Cit.20724.1.S1_at	Cit.23843.1.S1_at	0.04
Citrus	Cluster14	Cit.20724.1.S1_at	Cit.24659.1.S1_at	0.0667
Citrus	Cluster14	Cit.20724.1.S1_at	Cit.2993.1.S1_at	0.2
Citrus	Cluster14	Cit.20724.1.S1_at	Cit.3905.1.S1_at	0.2
Citrus	Cluster14	Cit.20724.1.S1_at	Cit.4068.1.S1_s_at	0.2
Citrus	Cluster14	Cit.20724.1.S1_at	Cit.8177.1.S1_x_at	0.2
Citrus	Cluster14	Cit.20741.1.S1_at	Cit.23674.1.S1_at	0.2
Citrus	Cluster14	Cit.2091.1.S1_s_at	Cit.12943.1.S1_s_at	0.04
Citrus	Cluster14	Cit.2091.1.S1_s_at	Cit.12944.1.S1_s_at	0.2
Citrus	Cluster14	Cit.2091.1.S1_s_at	Cit.2803.1.S1_at	0.0667
Citrus	Cluster14	Cit.20916.1.S1_s_at	Cit.2091.1.S1_s_at	0.2
Citrus	Cluster14	Cit.20947.1.S1_s_at	Cit.11552.1.S1_s_at	0.0667
Citrus	Cluster14	Cit.20947.1.S1_s_at	Cit.14829.1.S1_at	0.0667
Citrus	Cluster14	Cit.20947.1.S1_s_at	Cit.15664.1.S1_at	0.2
Citrus	Cluster14	Cit.20947.1.S1_s_at	Cit.20657.1.S1_s_at	0.04
Citrus	Cluster14	Cit.20947.1.S1_s_at	Cit.28072.1.S1_at	0.04
Citrus	Cluster14	Cit.20947.1.S1_s_at	Cit.2904.1.S1_at	0.04
Citrus	Cluster14	Cit.20947.1.S1_s_at	Cit.2993.1.S1_at	0.0667
Citrus	Cluster14	Cit.20947.1.S1_s_at	Cit.2994.1.S1_s_at	0.2
Citrus	Cluster14	Cit.20947.1.S1_s_at	Cit.31488.1.S1_at	0.04
Citrus	Cluster14	Cit.20947.1.S1_s_at	Cit.7748.1.S1_at	0.0667
Citrus	Cluster14	Cit.20986.1.S1_at	Cit.13288.1.S1_at	0.04
Citrus	Cluster14	Cit.20986.1.S1_at	Cit.14602.1.S1_at	0.2
Citrus	Cluster14	Cit.20986.1.S1_at	Cit.21113.1.S1_at	0.0667
Citrus	Cluster14	Cit.20986.1.S1_at	Cit.27266.1.S1_at	0.2
Citrus	Cluster14	Cit.20986.1.S1_at	Cit.27861.1.S1_at	0.2
Citrus	Cluster14	Cit.20986.1.S1_at	Cit.30774.1.S1_at	0.0667
Citrus	Cluster14	Cit.21113.1.S1_at	Cit.10026.1.S1_at	0.0667
Citrus	Cluster14	Cit.21113.1.S1_at	Cit.23560.1.S1_at	0.2
Citrus	Cluster14	Cit.21113.1.S1_at	Cit.27266.1.S1_at	0.2
Citrus	Cluster14	Cit.21113.1.S1_at	Cit.30730.1.S1_at	0.2
Citrus	Cluster14	Cit.21113.1.S1_at	Cit.32531.1.S1_at	0.2
Citrus	Cluster14	Cit.21113.1.S1_at	Cit.33798.1.S1_at	0.0667
Citrus	Cluster14	Cit.21113.1.S1_at	Cit.7886.1.S1_at	0.04
Citrus	Cluster14	Cit.21156.1.S1_s_at	Cit.10324.1.S1_at	0.2
Citrus	Cluster14	Cit.21156.1.S1_s_at	Cit.2904.1.S1_at	0.2
Citrus	Cluster14	Cit.21156.1.S1_s_at	Cit.4610.1.S1_s_at	0.2
Citrus	Cluster14	Cit.21345.1.S1_at	Cit.3187.1.S1_at	0.2
Citrus	Cluster14	Cit.21345.1.S1_at	Cit.35435.1.S1_x_at	0.2
Citrus	Cluster14	Cit.21345.1.S1_at	Cit.8902.1.S1_at	0.2
Citrus	Cluster14	Cit.21486.1.S1_x_at	Cit.162.1.S1_x_at	0.2
Citrus	Cluster14	Cit.21486.1.S1_x_at	Cit.16903.1.S1_x_at	0.2
Citrus	Cluster14	Cit.21486.1.S1_x_at	Cit.21556.1.S1_x_at	0.2
Citrus	Cluster14	Cit.21512.1.S1_at	Cit.17242.1.S1_at	0.0667
Citrus	Cluster14	Cit.21512.1.S1_at	Cit.17563.1.S1_at	0.04
Citrus	Cluster14	Cit.21512.1.S1_at	Cit.20218.1.S1_x_at	0.2
Citrus	Cluster14	Cit.21512.1.S1_at	Cit.20947.1.S1_s_at	0.0667
Citrus	Cluster14	Cit.21512.1.S1_at	Cit.22713.1.S1_at	0.04
Citrus	Cluster14	Cit.21512.1.S1_at	Cit.28214.1.S1_s_at	0.0667
Citrus	Cluster14	Cit.21512.1.S1_at	Cit.29478.1.S1_s_at	0.0667
Citrus	Cluster14	Cit.21512.1.S1_at	Cit.29675.1.S1_s_at	0.0667
Citrus	Cluster14	Cit.21512.1.S1_at	Cit.2993.1.S1_at	0.2
Citrus	Cluster14	Cit.21512.1.S1_at	Cit.29993.1.S1_at	0.04
Citrus	Cluster14	Cit.21512.1.S1_at	Cit.4667.1.S1_at	0.2
Citrus	Cluster14	Cit.21512.1.S1_at	Cit.4691.1.S1_at	0.2
Citrus	Cluster14	Cit.21512.1.S1_at	Cit.7748.1.S1_at	0.2
Citrus	Cluster14	Cit.21556.1.S1_x_at	Cit.10244.1.S1_s_at	0.2
Citrus	Cluster14	Cit.21556.1.S1_x_at	Cit.1322.1.S1_s_at	0.04
Citrus	Cluster14	Cit.21556.1.S1_x_at	Cit.16892.1.S1_at	0.2
Citrus	Cluster14	Cit.21556.1.S1_x_at	Cit.16903.1.S1_x_at	0.2
Citrus	Cluster14	Cit.21556.1.S1_x_at	Cit.19716.1.S1_x_at	0.0667
Citrus	Cluster14	Cit.21556.1.S1_x_at	Cit.35435.1.S1_x_at	0.2
Citrus	Cluster14	Cit.21646.1.S1_at	Cit.36674.1.S1_at	0.2
Citrus	Cluster14	Cit.21731.1.S1_at	Cit.17124.1.S1_s_at	0.2
Citrus	Cluster14	Cit.21801.1.S1_at	Cit.26031.1.S1_at	0.2
Citrus	Cluster14	Cit.21801.1.S1_at	Cit.27861.1.S1_at	0.2
Citrus	Cluster14	Cit.21801.1.S1_at	Cit.30730.1.S1_at	0.2
Citrus	Cluster14	Cit.21801.1.S1_at	Cit.37119.1.S1_at	0.04
Citrus	Cluster14	Cit.2213.1.S1_at	Cit.6440.1.S1_at	0.2
Citrus	Cluster14	Cit.22219.1.S1_s_at	Cit.25500.1.S1_at	0.2
Citrus	Cluster14	Cit.22219.1.S1_s_at	Cit.36930.1.S1_at	0.2
Citrus	Cluster14	Cit.22267.1.S1_at	Cit.11243.1.S1_at	0.04
Citrus	Cluster14	Cit.22267.1.S1_at	Cit.1280.1.S1_s_at	0.04
Citrus	Cluster14	Cit.22267.1.S1_at	Cit.17124.1.S1_s_at	0.0667
Citrus	Cluster14	Cit.22267.1.S1_at	Cit.17249.1.S1_at	0.2
Citrus	Cluster14	Cit.22267.1.S1_at	Cit.20495.1.S1_at	0.04
Citrus	Cluster14	Cit.22267.1.S1_at	Cit.20724.1.S1_at	0.0667
Citrus	Cluster14	Cit.22267.1.S1_at	Cit.29176.1.S1_at	0.0667
Citrus	Cluster14	Cit.22267.1.S1_at	Cit.30344.1.S1_at	0.04
Citrus	Cluster14	Cit.22267.1.S1_at	Cit.3905.1.S1_at	0.2
Citrus	Cluster14	Cit.22267.1.S1_at	Cit.4406.1.S1_at	0.2
Citrus	Cluster14	Cit.22267.1.S1_at	Cit.7886.1.S1_at	0.2
Citrus	Cluster14	Cit.22267.1.S1_at	Cit.8177.1.S1_x_at	0.0667
Citrus	Cluster14	Cit.22267.1.S1_at	Cit.986.1.S1_x_at	0.0667
Citrus	Cluster14	Cit.22399.1.S1_at	Cit.11243.1.S1_at	0.0667
Citrus	Cluster14	Cit.22399.1.S1_at	Cit.14050.1.S1_at	0.0667
Citrus	Cluster14	Cit.22399.1.S1_at	Cit.14429.1.S1_at	0.0667
Citrus	Cluster14	Cit.22399.1.S1_at	Cit.17249.1.S1_at	0.0667
Citrus	Cluster14	Cit.22399.1.S1_at	Cit.18717.1.S1_at	0.04
Citrus	Cluster14	Cit.22399.1.S1_at	Cit.22267.1.S1_at	0.04
Citrus	Cluster14	Cit.22399.1.S1_at	Cit.2475.1.S1_at	0.04
Citrus	Cluster14	Cit.22713.1.S1_at	Cit.15228.1.S1_at	0.2
Citrus	Cluster14	Cit.22713.1.S1_at	Cit.15705.1.S1_at	0.2
Citrus	Cluster14	Cit.22713.1.S1_at	Cit.19980.1.S1_at	0.2
Citrus	Cluster14	Cit.22713.1.S1_at	Cit.2373.1.S1_s_at	0.2
Citrus	Cluster14	Cit.22713.1.S1_at	Cit.24936.1.S1_x_at	0.0667
Citrus	Cluster14	Cit.22713.1.S1_at	Cit.281.1.S1_x_at	0.2
Citrus	Cluster14	Cit.22713.1.S1_at	Cit.29442.1.S1_s_at	0.2
Citrus	Cluster14	Cit.22713.1.S1_at	Cit.29478.1.S1_s_at	0.2
Citrus	Cluster14	Cit.22713.1.S1_at	Cit.3498.1.S1_at	0.0667
Citrus	Cluster14	Cit.22713.1.S1_at	Cit.37373.1.S1_at	0.04
Citrus	Cluster14	Cit.22713.1.S1_at	Cit.381.1.S1_s_at	0.2
Citrus	Cluster14	Cit.22713.1.S1_at	Cit.4610.1.S1_s_at	0.0667
Citrus	Cluster14	Cit.22713.1.S1_at	Cit.661.1.S1_s_at	0.2
Citrus	Cluster14	Cit.23005.1.S1_at	Cit.13245.1.S1_at	0.2
Citrus	Cluster14	Cit.23005.1.S1_at	Cit.15625.1.S1_at	0.0667
Citrus	Cluster14	Cit.23005.1.S1_at	Cit.15928.1.S1_at	0.0667
Citrus	Cluster14	Cit.23005.1.S1_at	Cit.16067.1.S1_at	0.04
Citrus	Cluster14	Cit.23005.1.S1_at	Cit.17284.1.S1_at	0.2
Citrus	Cluster14	Cit.23005.1.S1_at	Cit.4068.1.S1_at	0.04
Citrus	Cluster14	Cit.23522.1.S1_at	Cit.11243.1.S1_at	0.04
Citrus	Cluster14	Cit.23522.1.S1_at	Cit.14429.1.S1_at	0.04
Citrus	Cluster14	Cit.23522.1.S1_at	Cit.17249.1.S1_at	0.0667
Citrus	Cluster14	Cit.23522.1.S1_at	Cit.21113.1.S1_at	0.0667
Citrus	Cluster14	Cit.23522.1.S1_at	Cit.23560.1.S1_at	0.2
Citrus	Cluster14	Cit.23522.1.S1_at	Cit.26340.1.S1_at	0.2
Citrus	Cluster14	Cit.23522.1.S1_at	Cit.27266.1.S1_at	0.0667
Citrus	Cluster14	Cit.23522.1.S1_at	Cit.36674.1.S1_at	0.2
Citrus	Cluster14	Cit.23522.1.S1_at	Cit.3905.1.S1_at	0.2
Citrus	Cluster14	Cit.23522.1.S1_at	Cit.8177.1.S1_x_at	0.0667
Citrus	Cluster14	Cit.23560.1.S1_at	Cit.10026.1.S1_at	0.04
Citrus	Cluster14	Cit.23560.1.S1_at	Cit.10530.1.S1_at	0.2
Citrus	Cluster14	Cit.23560.1.S1_at	Cit.15604.1.S1_at	0.2
Citrus	Cluster14	Cit.23560.1.S1_at	Cit.20986.1.S1_at	0.0667
Citrus	Cluster14	Cit.23560.1.S1_at	Cit.26340.1.S1_at	0.0667
Citrus	Cluster14	Cit.23560.1.S1_at	Cit.27861.1.S1_at	0.2
Citrus	Cluster14	Cit.23560.1.S1_at	Cit.30774.1.S1_at	0.04
Citrus	Cluster14	Cit.23560.1.S1_at	Cit.36212.1.S1_s_at	0.04
Citrus	Cluster14	Cit.23560.1.S1_at	Cit.36674.1.S1_at	0.2
Citrus	Cluster14	Cit.23560.1.S1_at	Cit.37113.1.S1_at	0.2
Citrus	Cluster14	Cit.23560.1.S1_at	Cit.3905.1.S1_at	0.0667
Citrus	Cluster14	Cit.23674.1.S1_at	Cit.25500.1.S1_at	0.2
Citrus	Cluster14	Cit.23674.1.S1_at	Cit.7170.1.S1_at	0.2
Citrus	Cluster14	Cit.23674.1.S1_at	Cit.8846.1.S1_x_at	0.2
Citrus	Cluster14	Cit.23716.1.S1_at	Cit.8186.1.S1_at	0.2
Citrus	Cluster14	Cit.2373.1.S1_s_at	Cit.12119.1.S1_s_at	0.04
Citrus	Cluster14	Cit.2373.1.S1_s_at	Cit.13091.1.S1_at	0.2
Citrus	Cluster14	Cit.2373.1.S1_s_at	Cit.15643.1.S1_at	0.0667
Citrus	Cluster14	Cit.2373.1.S1_s_at	Cit.17372.1.S1_at	0.2
Citrus	Cluster14	Cit.2373.1.S1_s_at	Cit.1960.1.S1_s_at	0.0667
Citrus	Cluster14	Cit.2373.1.S1_s_at	Cit.19980.1.S1_at	0.0667
Citrus	Cluster14	Cit.2373.1.S1_s_at	Cit.29576.1.S1_s_at	0.04
Citrus	Cluster14	Cit.2373.1.S1_s_at	Cit.30344.1.S1_at	0.04
Citrus	Cluster14	Cit.2373.1.S1_s_at	Cit.31488.1.S1_at	0.04
Citrus	Cluster14	Cit.2373.1.S1_s_at	Cit.4882.1.S1_s_at	0.2
Citrus	Cluster14	Cit.2373.1.S1_s_at	Cit.7748.1.S1_at	0.0667
Citrus	Cluster14	Cit.23843.1.S1_at	Cit.8902.1.S1_at	0.2
Citrus	Cluster14	Cit.24010.1.S1_s_at	Cit.11889.1.S1_s_at	0.2
Citrus	Cluster14	Cit.24010.1.S1_s_at	Cit.4708.1.S1_at	0.2
Citrus	Cluster14	Cit.24010.1.S1_s_at	Cit.7001.1.S1_at	0.2
Citrus	Cluster14	Cit.24272.1.S1_s_at	Cit.9824.1.S1_at	0.2
Citrus	Cluster14	Cit.24591.1.S1_s_at	Cit.40013.1.S1_s_at	0.2
Citrus	Cluster14	Cit.24591.1.S1_s_at	Cit.8153.1.S1_s_at	0.2
Citrus	Cluster14	Cit.24591.1.S1_s_at	Cit.8174.1.S1_s_at	0.2
Citrus	Cluster14	Cit.24601.1.S1_s_at	Cit.12943.1.S1_s_at	0.2
Citrus	Cluster14	Cit.24601.1.S1_s_at	Cit.12944.1.S1_s_at	0.2
Citrus	Cluster14	Cit.24601.1.S1_s_at	Cit.1322.1.S1_s_at	0.2
Citrus	Cluster14	Cit.24601.1.S1_s_at	Cit.16254.1.S1_at	0.2
Citrus	Cluster14	Cit.24601.1.S1_s_at	Cit.2091.1.S1_s_at	0.2
Citrus	Cluster14	Cit.24659.1.S1_at	Cit.3905.1.S1_at	0.2
Citrus	Cluster14	Cit.24659.1.S1_at	Cit.9824.1.S1_at	0.2
Citrus	Cluster14	Cit.2475.1.S1_at	Cit.14050.1.S1_at	0.2
Citrus	Cluster14	Cit.2475.1.S1_at	Cit.22262.1.S1_at	0.2
Citrus	Cluster14	Cit.2475.1.S1_at	Cit.29489.1.S1_at	0.2
Citrus	Cluster14	Cit.2475.1.S1_at	Cit.8722.1.S1_at	0.2
Citrus	Cluster14	Cit.24936.1.S1_at	Cit.13366.1.S1_at	0.0667
Citrus	Cluster14	Cit.24936.1.S1_at	Cit.17372.1.S1_at	0.2
Citrus	Cluster14	Cit.24936.1.S1_at	Cit.17563.1.S1_at	0.2
Citrus	Cluster14	Cit.24936.1.S1_at	Cit.1883.1.S1_at	0.2
Citrus	Cluster14	Cit.24936.1.S1_at	Cit.22713.1.S1_at	0.2
Citrus	Cluster14	Cit.24936.1.S1_at	Cit.28214.1.S1_at	0.04
Citrus	Cluster14	Cit.24936.1.S1_at	Cit.3498.1.S1_at	0.04
Citrus	Cluster14	Cit.24936.1.S1_at	Cit.37373.1.S1_at	0.2
Citrus	Cluster14	Cit.24936.1.S1_at	Cit.6322.1.S1_at	0.0667
Citrus	Cluster14	Cit.24936.1.S1_x_at	Cit.17563.1.S1_at	0.2
Citrus	Cluster14	Cit.24936.1.S1_x_at	Cit.21512.1.S1_at	0.0667
Citrus	Cluster14	Cit.24936.1.S1_x_at	Cit.24936.1.S1_at	0.2
Citrus	Cluster14	Cit.24936.1.S1_x_at	Cit.28214.1.S1_at	0.04
Citrus	Cluster14	Cit.24936.1.S1_x_at	Cit.29442.1.S1_s_at	0.2
Citrus	Cluster14	Cit.24936.1.S1_x_at	Cit.37373.1.S1_at	0.2
Citrus	Cluster14	Cit.24936.1.S1_x_at	Cit.6322.1.S1_at	0.0667
Citrus	Cluster14	Cit.2499.1.S1_s_at	Cit.8186.1.S1_at	0.2
Citrus	Cluster14	Cit.2499.1.S1_s_at	Cit.986.1.S1_x_at	0.0667
Citrus	Cluster14	Cit.25003.1.S1_at	Cit.32321.1.S1_at	0.2
Citrus	Cluster14	Cit.25379.1.S1_at	Cit.17563.1.S1_at	0.0667
Citrus	Cluster14	Cit.25379.1.S1_at	Cit.19980.1.S1_at	0.2
Citrus	Cluster14	Cit.25379.1.S1_at	Cit.29176.1.S1_at	0.2
Citrus	Cluster14	Cit.25379.1.S1_at	Cit.30344.1.S1_at	0.2
Citrus	Cluster14	Cit.25379.1.S1_at	Cit.31417.1.S1_at	0.04
Citrus	Cluster14	Cit.25379.1.S1_at	Cit.7748.1.S1_at	0.2
Citrus	Cluster14	Cit.25619.1.S1_at	Cit.29243.1.S1_at	0.0667
Citrus	Cluster14	Cit.25708.1.S1_at	Cit.21345.1.S1_at	0.2
Citrus	Cluster14	Cit.25708.1.S1_s_at	Cit.25708.1.S1_at	0.2
Citrus	Cluster14	Cit.2586.1.S1_s_at	Cit.11552.1.S1_s_at	0.2
Citrus	Cluster14	Cit.2586.1.S1_s_at	Cit.20947.1.S1_s_at	0.0667
Citrus	Cluster14	Cit.2586.1.S1_s_at	Cit.21512.1.S1_at	0.0667
Citrus	Cluster14	Cit.2586.1.S1_s_at	Cit.2993.1.S1_at	0.04
Citrus	Cluster14	Cit.2586.1.S1_s_at	Cit.2994.1.S1_s_at	0.2
Citrus	Cluster14	Cit.2586.1.S1_s_at	Cit.3915.1.S1_s_at	0.0667
Citrus	Cluster14	Cit.2586.1.S1_s_at	Cit.4691.1.S1_at	0.0667
Citrus	Cluster14	Cit.2586.1.S1_s_at	Cit.9827.1.S1_s_at	0.0667
Citrus	Cluster14	Cit.2595.1.S1_at	Cit.27774.1.S1_at	0.2
Citrus	Cluster14	Cit.26031.1.S1_at	Cit.21646.1.S1_at	0.04
Citrus	Cluster14	Cit.26031.1.S1_at	Cit.27861.1.S1_at	0.2
Citrus	Cluster14	Cit.26031.1.S1_at	Cit.29243.1.S1_at	0.2
Citrus	Cluster14	Cit.26031.1.S1_at	Cit.30730.1.S1_at	0.04
Citrus	Cluster14	Cit.26031.1.S1_at	Cit.32531.1.S1_at	0.0667
Citrus	Cluster14	Cit.26031.1.S1_at	Cit.36674.1.S1_at	0.04
Citrus	Cluster14	Cit.26040.1.S1_at	Cit.26031.1.S1_at	0.04
Citrus	Cluster14	Cit.26224.1.S1_x_at	Cit.21646.1.S1_at	0.0667
Citrus	Cluster14	Cit.26263.1.S1_at	Cit.13692.1.S1_at	0.2
Citrus	Cluster14	Cit.26263.1.S1_at	Cit.15643.1.S1_s_at	0.2
Citrus	Cluster14	Cit.26263.1.S1_at	Cit.18521.1.S1_at	0.2
Citrus	Cluster14	Cit.26263.1.S1_at	Cit.22262.1.S1_at	0.2
Citrus	Cluster14	Cit.26263.1.S1_at	Cit.29086.1.S1_at	0.04
Citrus	Cluster14	Cit.26263.1.S1_at	Cit.29489.1.S1_at	0.04
Citrus	Cluster14	Cit.26340.1.S1_at	Cit.11242.1.S1_at	0.2
Citrus	Cluster14	Cit.26340.1.S1_at	Cit.14429.1.S1_at	0.0667
Citrus	Cluster14	Cit.26340.1.S1_at	Cit.15604.1.S1_at	0.2
Citrus	Cluster14	Cit.26340.1.S1_at	Cit.17249.1.S1_at	0.2
Citrus	Cluster14	Cit.26340.1.S1_at	Cit.22399.1.S1_at	0.2
Citrus	Cluster14	Cit.26340.1.S1_at	Cit.29366.1.S1_at	0.2
Citrus	Cluster14	Cit.26340.1.S1_at	Cit.30257.1.S1_at	0.04
Citrus	Cluster14	Cit.26340.1.S1_at	Cit.36674.1.S1_at	0.2
Citrus	Cluster14	Cit.26340.1.S1_at	Cit.3905.1.S1_at	0.04
Citrus	Cluster14	Cit.26340.1.S1_at	Cit.8177.1.S1_x_at	0.04
Citrus	Cluster14	Cit.27266.1.S1_at	Cit.15191.1.S1_at	0.2
Citrus	Cluster14	Cit.27266.1.S1_at	Cit.23560.1.S1_at	0.0667
Citrus	Cluster14	Cit.27266.1.S1_at	Cit.26031.1.S1_at	0.2
Citrus	Cluster14	Cit.27266.1.S1_at	Cit.27774.1.S1_at	0.0667
Citrus	Cluster14	Cit.27266.1.S1_at	Cit.27861.1.S1_at	0.2
Citrus	Cluster14	Cit.27266.1.S1_at	Cit.30774.1.S1_at	0.2
Citrus	Cluster14	Cit.27266.1.S1_at	Cit.32531.1.S1_at	0.2
Citrus	Cluster14	Cit.27266.1.S1_at	Cit.36420.1.S1_at	0.04
Citrus	Cluster14	Cit.27266.1.S1_at	Cit.37113.1.S1_at	0.2
Citrus	Cluster14	Cit.27328.1.S1_at	Cit.10026.1.S1_at	0.2
Citrus	Cluster14	Cit.27328.1.S1_at	Cit.33798.1.S1_at	0.2
Citrus	Cluster14	Cit.27328.1.S1_at	Cit.7787.1.S1_at	0.2
Citrus	Cluster14	Cit.27490.1.S1_s_at	Cit.30344.1.S1_at	0.2
Citrus	Cluster14	Cit.27517.1.S1_at	Cit.2595.1.S1_at	0.2
Citrus	Cluster14	Cit.27774.1.S1_at	Cit.20986.1.S1_at	0.04
Citrus	Cluster14	Cit.27774.1.S1_at	Cit.32531.1.S1_at	0.2
Citrus	Cluster14	Cit.27774.1.S1_at	Cit.37113.1.S1_at	0.2
Citrus	Cluster14	Cit.27861.1.S1_at	Cit.10530.1.S1_at	0.2
Citrus	Cluster14	Cit.27861.1.S1_at	Cit.15604.1.S1_at	0.2
Citrus	Cluster14	Cit.27861.1.S1_at	Cit.21113.1.S1_at	0.0667
Citrus	Cluster14	Cit.27861.1.S1_at	Cit.23522.1.S1_at	0.0667
Citrus	Cluster14	Cit.27861.1.S1_at	Cit.27774.1.S1_at	0.0667
Citrus	Cluster14	Cit.27861.1.S1_at	Cit.30730.1.S1_at	0.2
Citrus	Cluster14	Cit.27861.1.S1_at	Cit.32531.1.S1_at	0.2
Citrus	Cluster14	Cit.27917.1.S1_at	Cit.31291.1.S1_at	0.04
Citrus	Cluster14	Cit.27992.1.S1_s_at	Cit.12369.1.S1_s_at	0.2
Citrus	Cluster14	Cit.27992.1.S1_s_at	Cit.12845.1.S1_at	0.2
Citrus	Cluster14	Cit.27992.1.S1_s_at	Cit.2032.1.S1_s_at	0.2
Citrus	Cluster14	Cit.27992.1.S1_s_at	Cit.29148.1.S1_at	0.2
Citrus	Cluster14	Cit.27992.1.S1_s_at	Cit.29450.1.S1_s_at	0.2
Citrus	Cluster14	Cit.27992.1.S1_s_at	Cit.36950.1.S1_s_at	0.0667
Citrus	Cluster14	Cit.27992.1.S1_s_at	Cit.37142.1.S1_at	0.0667
Citrus	Cluster14	Cit.27992.1.S1_s_at	Cit.4069.1.S1_x_at	0.2
Citrus	Cluster14	Cit.27992.1.S1_s_at	Cit.7001.1.S1_at	0.2
Citrus	Cluster14	Cit.2803.1.S1_at	Cit.20916.1.S1_s_at	0.04
Citrus	Cluster14	Cit.2803.1.S1_at	Cit.2802.1.S1_s_at	0.2
Citrus	Cluster14	Cit.28072.1.S1_at	Cit.14829.1.S1_at	0.2
Citrus	Cluster14	Cit.28072.1.S1_at	Cit.20218.1.S1_x_at	0.0667
Citrus	Cluster14	Cit.28072.1.S1_at	Cit.2032.1.S1_s_at	0.0667
Citrus	Cluster14	Cit.28072.1.S1_at	Cit.29148.1.S1_at	0.2
Citrus	Cluster14	Cit.28072.1.S1_at	Cit.29450.1.S1_s_at	0.2
Citrus	Cluster14	Cit.28072.1.S1_at	Cit.29675.1.S1_s_at	0.0667
Citrus	Cluster14	Cit.28072.1.S1_at	Cit.2993.1.S1_at	0.2
Citrus	Cluster14	Cit.28072.1.S1_at	Cit.35116.1.S1_s_at	0.2
Citrus	Cluster14	Cit.28072.1.S1_at	Cit.36950.1.S1_s_at	0.0667
Citrus	Cluster14	Cit.28072.1.S1_at	Cit.37142.1.S1_at	0.0667
Citrus	Cluster14	Cit.28072.1.S1_at	Cit.4069.1.S1_x_at	0.0667
Citrus	Cluster14	Cit.28072.1.S1_at	Cit.7001.1.S1_at	0.2
Citrus	Cluster14	Cit.28072.1.S1_at	Cit.9824.1.S1_at	0.0667
Citrus	Cluster14	Cit.281.1.S1_x_at	Cit.15228.1.S1_at	0.2
Citrus	Cluster14	Cit.281.1.S1_x_at	Cit.15928.1.S1_at	0.04
Citrus	Cluster14	Cit.281.1.S1_x_at	Cit.2373.1.S1_s_at	0.0667
Citrus	Cluster14	Cit.281.1.S1_x_at	Cit.24936.1.S1_at	0.2
Citrus	Cluster14	Cit.281.1.S1_x_at	Cit.24936.1.S1_x_at	0.2
Citrus	Cluster14	Cit.281.1.S1_x_at	Cit.28214.1.S1_at	0.04
Citrus	Cluster14	Cit.281.1.S1_x_at	Cit.29442.1.S1_s_at	0.2
Citrus	Cluster14	Cit.281.1.S1_x_at	Cit.29478.1.S1_s_at	0.2
Citrus	Cluster14	Cit.281.1.S1_x_at	Cit.31488.1.S1_at	0.0667
Citrus	Cluster14	Cit.281.1.S1_x_at	Cit.381.1.S1_s_at	0.2
Citrus	Cluster14	Cit.281.1.S1_x_at	Cit.661.1.S1_s_at	0.2
Citrus	Cluster14	Cit.28214.1.S1_at	Cit.15664.1.S1_at	0.0667
Citrus	Cluster14	Cit.28214.1.S1_at	Cit.17563.1.S1_at	0.2
Citrus	Cluster14	Cit.28214.1.S1_at	Cit.21512.1.S1_at	0.2
Citrus	Cluster14	Cit.28214.1.S1_at	Cit.28214.1.S1_s_at	0.2
Citrus	Cluster14	Cit.28214.1.S1_at	Cit.30703.1.S1_at	0.04
Citrus	Cluster14	Cit.28214.1.S1_at	Cit.4667.1.S1_at	0.2
Citrus	Cluster14	Cit.28214.1.S1_s_at	Cit.13387.1.S1_at	0.2
Citrus	Cluster14	Cit.28214.1.S1_s_at	Cit.15664.1.S1_at	0.2
Citrus	Cluster14	Cit.28214.1.S1_s_at	Cit.281.1.S1_x_at	0.2
Citrus	Cluster14	Cit.28214.1.S1_s_at	Cit.35116.1.S1_s_at	0.0667
Citrus	Cluster14	Cit.28214.1.S1_s_at	Cit.4667.1.S1_at	0.2
Citrus	Cluster14	Cit.28214.1.S1_s_at	Cit.4691.1.S1_at	0.0667
Citrus	Cluster14	Cit.28574.1.S1_at	Cit.22219.1.S1_s_at	0.0667
Citrus	Cluster14	Cit.28574.1.S1_at	Cit.24659.1.S1_at	0.0667
Citrus	Cluster14	Cit.28842.1.S1_at	Cit.7170.1.S1_at	0.0667
Citrus	Cluster14	Cit.2903.1.S1_s_at	Cit.11635.1.S1_at	0.04
Citrus	Cluster14	Cit.2903.1.S1_s_at	Cit.17115.1.S1_at	0.2
Citrus	Cluster14	Cit.2903.1.S1_s_at	Cit.1907.1.S1_at	0.0667
Citrus	Cluster14	Cit.2903.1.S1_s_at	Cit.19822.1.S1_s_at	0.0667
Citrus	Cluster14	Cit.2903.1.S1_s_at	Cit.29397.1.S1_s_at	0.0667
Citrus	Cluster14	Cit.2903.1.S1_s_at	Cit.29523.1.S1_s_at	0.2
Citrus	Cluster14	Cit.2903.1.S1_s_at	Cit.4221.1.S1_at	0.2
Citrus	Cluster14	Cit.2903.1.S1_s_at	Cit.4610.1.S1_s_at	0.2
Citrus	Cluster14	Cit.2903.1.S1_s_at	Cit.7748.1.S1_at	0.2
Citrus	Cluster14	Cit.2904.1.S1_at	Cit.1280.1.S1_s_at	0.0667
Citrus	Cluster14	Cit.2904.1.S1_at	Cit.17115.1.S1_at	0.2
Citrus	Cluster14	Cit.2904.1.S1_at	Cit.1906.1.S1_s_at	0.04
Citrus	Cluster14	Cit.2904.1.S1_at	Cit.2903.1.S1_s_at	0.2
Citrus	Cluster14	Cit.2904.1.S1_at	Cit.29397.1.S1_s_at	0.04
Citrus	Cluster14	Cit.2904.1.S1_at	Cit.29523.1.S1_s_at	0.2
Citrus	Cluster14	Cit.2904.1.S1_at	Cit.31488.1.S1_at	0.2
Citrus	Cluster14	Cit.2904.1.S1_at	Cit.3656.1.S1_at	0.0667
Citrus	Cluster14	Cit.2904.1.S1_at	Cit.4221.1.S1_at	0.2
Citrus	Cluster14	Cit.2904.1.S1_at	Cit.4610.1.S1_at	0.2
Citrus	Cluster14	Cit.2904.1.S1_at	Cit.7748.1.S1_at	0.2
Citrus	Cluster14	Cit.29148.1.S1_at	Cit.12845.1.S1_at	0.2
Citrus	Cluster14	Cit.29148.1.S1_at	Cit.2032.1.S1_s_at	0.2
Citrus	Cluster14	Cit.29148.1.S1_at	Cit.29450.1.S1_s_at	0.2
Citrus	Cluster14	Cit.29148.1.S1_at	Cit.30730.1.S1_at	0.2
Citrus	Cluster14	Cit.29148.1.S1_at	Cit.36950.1.S1_s_at	0.2
Citrus	Cluster14	Cit.29148.1.S1_at	Cit.37142.1.S1_at	0.0667
Citrus	Cluster14	Cit.29148.1.S1_at	Cit.3915.1.S1_s_at	0.2
Citrus	Cluster14	Cit.29148.1.S1_at	Cit.4069.1.S1_x_at	0.0667
Citrus	Cluster14	Cit.29148.1.S1_at	Cit.7001.1.S1_at	0.2
Citrus	Cluster14	Cit.29176.1.S1_at	Cit.12119.1.S1_s_at	0.0667
Citrus	Cluster14	Cit.29176.1.S1_at	Cit.15643.1.S1_at	0.2
Citrus	Cluster14	Cit.29176.1.S1_at	Cit.24659.1.S1_at	0.04
Citrus	Cluster14	Cit.29176.1.S1_at	Cit.30344.1.S1_at	0.2
Citrus	Cluster14	Cit.29176.1.S1_at	Cit.4068.1.S1_at	0.0667
Citrus	Cluster14	Cit.29176.1.S1_at	Cit.4068.1.S1_s_at	0.2
Citrus	Cluster14	Cit.29243.1.S1_at	Cit.31291.1.S1_at	0.2
Citrus	Cluster14	Cit.29243.1.S1_at	Cit.37113.1.S1_at	0.0667
Citrus	Cluster14	Cit.29366.1.S1_at	Cit.11243.1.S1_at	0.04
Citrus	Cluster14	Cit.29366.1.S1_at	Cit.11552.1.S1_s_at	0.04
Citrus	Cluster14	Cit.29366.1.S1_at	Cit.13245.1.S1_at	0.04
Citrus	Cluster14	Cit.29366.1.S1_at	Cit.15643.1.S1_at	0.04
Citrus	Cluster14	Cit.29366.1.S1_at	Cit.17249.1.S1_at	0.0667
Citrus	Cluster14	Cit.29366.1.S1_at	Cit.2373.1.S1_s_at	0.0667
Citrus	Cluster14	Cit.29366.1.S1_at	Cit.29478.1.S1_s_at	0.2
Citrus	Cluster14	Cit.29366.1.S1_at	Cit.30257.1.S1_at	0.2
Citrus	Cluster14	Cit.29366.1.S1_at	Cit.33331.1.S1_at	0.04
Citrus	Cluster14	Cit.29366.1.S1_at	Cit.37237.1.S1_at	0.0667
Citrus	Cluster14	Cit.29366.1.S1_at	Cit.4610.1.S1_at	0.0667
Citrus	Cluster14	Cit.29366.1.S1_at	Cit.4708.1.S1_at	0.0667
Citrus	Cluster14	Cit.29366.1.S1_at	Cit.7748.1.S1_at	0.04
Citrus	Cluster14	Cit.29397.1.S1_s_at	Cit.10327.1.S1_s_at	0.2
Citrus	Cluster14	Cit.29397.1.S1_s_at	Cit.1280.1.S1_s_at	0.2
Citrus	Cluster14	Cit.29397.1.S1_s_at	Cit.29523.1.S1_s_at	0.2
Citrus	Cluster14	Cit.29397.1.S1_s_at	Cit.31488.1.S1_at	0.2
Citrus	Cluster14	Cit.29442.1.S1_s_at	Cit.13366.1.S1_at	0.04
Citrus	Cluster14	Cit.29442.1.S1_s_at	Cit.14890.1.S1_at	0.2
Citrus	Cluster14	Cit.29442.1.S1_s_at	Cit.14890.1.S1_x_at	0.2
Citrus	Cluster14	Cit.29442.1.S1_s_at	Cit.24936.1.S1_at	0.2
Citrus	Cluster14	Cit.29442.1.S1_s_at	Cit.37373.1.S1_at	0.2
Citrus	Cluster14	Cit.29450.1.S1_s_at	Cit.12845.1.S1_at	0.2
Citrus	Cluster14	Cit.29450.1.S1_s_at	Cit.2032.1.S1_s_at	0.2
Citrus	Cluster14	Cit.29450.1.S1_s_at	Cit.37142.1.S1_at	0.2
Citrus	Cluster14	Cit.29450.1.S1_s_at	Cit.4069.1.S1_x_at	0.2
Citrus	Cluster14	Cit.29478.1.S1_s_at	Cit.11552.1.S1_s_at	0.2
Citrus	Cluster14	Cit.29478.1.S1_s_at	Cit.15228.1.S1_at	0.2
Citrus	Cluster14	Cit.29478.1.S1_s_at	Cit.15625.1.S1_at	0.0667
Citrus	Cluster14	Cit.29478.1.S1_s_at	Cit.15643.1.S1_at	0.04
Citrus	Cluster14	Cit.29478.1.S1_s_at	Cit.15705.1.S1_at	0.2
Citrus	Cluster14	Cit.29478.1.S1_s_at	Cit.1960.1.S1_s_at	0.0667
Citrus	Cluster14	Cit.29478.1.S1_s_at	Cit.19980.1.S1_at	0.04
Citrus	Cluster14	Cit.29478.1.S1_s_at	Cit.2373.1.S1_s_at	0.2
Citrus	Cluster14	Cit.29478.1.S1_s_at	Cit.29576.1.S1_s_at	0.0667
Citrus	Cluster14	Cit.29478.1.S1_s_at	Cit.30257.1.S1_at	0.2
Citrus	Cluster14	Cit.29478.1.S1_s_at	Cit.37237.1.S1_at	0.04
Citrus	Cluster14	Cit.29478.1.S1_s_at	Cit.4610.1.S1_at	0.0667
Citrus	Cluster14	Cit.29478.1.S1_s_at	Cit.4610.1.S1_s_at	0.0667
Citrus	Cluster14	Cit.29478.1.S1_s_at	Cit.661.1.S1_s_at	0.2
Citrus	Cluster14	Cit.29489.1.S1_at	Cit.18521.1.S1_at	0.04
Citrus	Cluster14	Cit.29489.1.S1_at	Cit.22262.1.S1_at	0.2
Citrus	Cluster14	Cit.29489.1.S1_at	Cit.29489.1.S1_s_at	0.2
Citrus	Cluster14	Cit.29489.1.S1_s_at	Cit.15625.1.S1_at	0.2
Citrus	Cluster14	Cit.29489.1.S1_s_at	Cit.2475.1.S1_at	0.2
Citrus	Cluster14	Cit.29489.1.S1_s_at	Cit.33327.1.S1_at	0.2
Citrus	Cluster14	Cit.29489.1.S1_s_at	Cit.39092.1.S1_at	0.0667
Citrus	Cluster14	Cit.29523.1.S1_s_at	Cit.14414.1.S1_at	0.2
Citrus	Cluster14	Cit.29523.1.S1_s_at	Cit.21156.1.S1_s_at	0.0667
Citrus	Cluster14	Cit.29523.1.S1_s_at	Cit.30991.1.S1_at	0.2
Citrus	Cluster14	Cit.29523.1.S1_s_at	Cit.38368.1.S1_at	0.0667
Citrus	Cluster14	Cit.29576.1.S1_s_at	Cit.12746.1.S1_at	0.2
Citrus	Cluster14	Cit.29576.1.S1_s_at	Cit.13091.1.S1_at	0.04
Citrus	Cluster14	Cit.29576.1.S1_s_at	Cit.14429.1.S1_at	0.2
Citrus	Cluster14	Cit.29576.1.S1_s_at	Cit.14890.1.S1_x_at	0.04
Citrus	Cluster14	Cit.29576.1.S1_s_at	Cit.15643.1.S1_at	0.04
Citrus	Cluster14	Cit.29576.1.S1_s_at	Cit.15705.1.S1_at	0.0667
Citrus	Cluster14	Cit.29576.1.S1_s_at	Cit.17249.1.S1_at	0.2
Citrus	Cluster14	Cit.29576.1.S1_s_at	Cit.18522.1.S1_at	0.2
Citrus	Cluster14	Cit.29576.1.S1_s_at	Cit.26340.1.S1_at	0.0667
Citrus	Cluster14	Cit.29576.1.S1_s_at	Cit.3540.1.S1_at	0.2
Citrus	Cluster14	Cit.29576.1.S1_s_at	Cit.4610.1.S1_at	0.0667
Citrus	Cluster14	Cit.29576.1.S1_s_at	Cit.7462.1.S1_at	0.2
Citrus	Cluster14	Cit.29675.1.S1_s_at	Cit.14829.1.S1_at	0.2
Citrus	Cluster14	Cit.29675.1.S1_s_at	Cit.20218.1.S1_x_at	0.0667
Citrus	Cluster14	Cit.29675.1.S1_s_at	Cit.2586.1.S1_s_at	0.2
Citrus	Cluster14	Cit.29675.1.S1_s_at	Cit.28214.1.S1_s_at	0.0667
Citrus	Cluster14	Cit.29675.1.S1_s_at	Cit.2993.1.S1_at	0.2
Citrus	Cluster14	Cit.29675.1.S1_s_at	Cit.2994.1.S1_s_at	0.2
Citrus	Cluster14	Cit.29675.1.S1_s_at	Cit.35116.1.S1_s_at	0.2
Citrus	Cluster14	Cit.29675.1.S1_s_at	Cit.4691.1.S1_at	0.2
Citrus	Cluster14	Cit.29675.1.S1_s_at	Cit.7001.1.S1_at	0.0667
Citrus	Cluster14	Cit.29748.1.S1_s_at	Cit.15928.1.S1_at	0.0667
Citrus	Cluster14	Cit.29748.1.S1_s_at	Cit.17284.1.S1_at	0.2
Citrus	Cluster14	Cit.29748.1.S1_s_at	Cit.22399.1.S1_at	0.2
Citrus	Cluster14	Cit.29748.1.S1_s_at	Cit.23522.1.S1_at	0.2
Citrus	Cluster14	Cit.29748.1.S1_s_at	Cit.26340.1.S1_at	0.2
Citrus	Cluster14	Cit.29900.1.S1_at	Cit.3245.1.S1_at	0.2
Citrus	Cluster14	Cit.29915.1.S1_at	Cit.23716.1.S1_at	0.2
Citrus	Cluster14	Cit.2993.1.S1_at	Cit.10244.1.S1_s_at	0.0667
Citrus	Cluster14	Cit.2993.1.S1_at	Cit.11889.1.S1_s_at	0.2
Citrus	Cluster14	Cit.2993.1.S1_at	Cit.12746.1.S1_at	0.0667
Citrus	Cluster14	Cit.2993.1.S1_at	Cit.15228.1.S1_at	0.0667
Citrus	Cluster14	Cit.2993.1.S1_at	Cit.15664.1.S1_at	0.04
Citrus	Cluster14	Cit.2993.1.S1_at	Cit.18547.1.S1_at	0.0667
Citrus	Cluster14	Cit.2993.1.S1_at	Cit.20218.1.S1_x_at	0.2
Citrus	Cluster14	Cit.2993.1.S1_at	Cit.2994.1.S1_s_at	0.2
Citrus	Cluster14	Cit.2993.1.S1_at	Cit.3915.1.S1_s_at	0.2
Citrus	Cluster14	Cit.2994.1.S1_s_at	Cit.11552.1.S1_s_at	0.2
Citrus	Cluster14	Cit.2994.1.S1_s_at	Cit.11889.1.S1_s_at	0.2
Citrus	Cluster14	Cit.2994.1.S1_s_at	Cit.14829.1.S1_at	0.2
Citrus	Cluster14	Cit.2994.1.S1_s_at	Cit.15705.1.S1_at	0.0667
Citrus	Cluster14	Cit.2994.1.S1_s_at	Cit.18547.1.S1_at	0.0667
Citrus	Cluster14	Cit.2994.1.S1_s_at	Cit.21512.1.S1_at	0.2
Citrus	Cluster14	Cit.2994.1.S1_s_at	Cit.28072.1.S1_at	0.0667
Citrus	Cluster14	Cit.2994.1.S1_s_at	Cit.29478.1.S1_s_at	0.0667
Citrus	Cluster14	Cit.2994.1.S1_s_at	Cit.30257.1.S1_at	0.0667
Citrus	Cluster14	Cit.2994.1.S1_s_at	Cit.4068.1.S1_s_at	0.04
Citrus	Cluster14	Cit.2994.1.S1_s_at	Cit.4691.1.S1_at	0.2
Citrus	Cluster14	Cit.2994.1.S1_s_at	Cit.7001.1.S1_at	0.0667
Citrus	Cluster14	Cit.2994.1.S1_s_at	Cit.7748.1.S1_at	0.04
Citrus	Cluster14	Cit.29993.1.S1_at	Cit.24936.1.S1_at	0.0667
Citrus	Cluster14	Cit.29993.1.S1_at	Cit.24936.1.S1_x_at	0.0667
Citrus	Cluster14	Cit.29993.1.S1_at	Cit.29675.1.S1_s_at	0.2
Citrus	Cluster14	Cit.30194.1.S1_at	Cit.11834.1.S1_at	0.2
Citrus	Cluster14	Cit.30257.1.S1_at	Cit.11889.1.S1_s_at	0.04
Citrus	Cluster14	Cit.30257.1.S1_at	Cit.13091.1.S1_at	0.0667
Citrus	Cluster14	Cit.30257.1.S1_at	Cit.15228.1.S1_at	0.0667
Citrus	Cluster14	Cit.30257.1.S1_at	Cit.18522.1.S1_at	0.2
Citrus	Cluster14	Cit.30257.1.S1_at	Cit.22713.1.S1_at	0.04
Citrus	Cluster14	Cit.30257.1.S1_at	Cit.2373.1.S1_s_at	0.0667
Citrus	Cluster14	Cit.30257.1.S1_at	Cit.29576.1.S1_s_at	0.0667
Citrus	Cluster14	Cit.30257.1.S1_at	Cit.381.1.S1_s_at	0.0667
Citrus	Cluster14	Cit.30257.1.S1_at	Cit.4610.1.S1_s_at	0.2
Citrus	Cluster14	Cit.30257.1.S1_at	Cit.4708.1.S1_at	0.0667
Citrus	Cluster14	Cit.30257.1.S1_at	Cit.4882.1.S1_s_at	0.0667
Citrus	Cluster14	Cit.30279.1.S1_at	Cit.14794.1.S1_at	0.0667
Citrus	Cluster14	Cit.30279.1.S1_at	Cit.15150.1.S1_at	0.0667
Citrus	Cluster14	Cit.30344.1.S1_at	Cit.12119.1.S1_s_at	0.2
Citrus	Cluster14	Cit.30344.1.S1_at	Cit.17898.1.S1_s_at	0.2
Citrus	Cluster14	Cit.30344.1.S1_at	Cit.17898.1.S1_x_at	0.04
Citrus	Cluster14	Cit.30344.1.S1_at	Cit.29489.1.S1_at	0.04
Citrus	Cluster14	Cit.30344.1.S1_at	Cit.30257.1.S1_at	0.2
Citrus	Cluster14	Cit.30344.1.S1_at	Cit.3087.1.S1_s_at	0.0667
Citrus	Cluster14	Cit.30344.1.S1_at	Cit.33331.1.S1_at	0.2
Citrus	Cluster14	Cit.30344.1.S1_at	Cit.4610.1.S1_at	0.0667
Citrus	Cluster14	Cit.30344.1.S1_at	Cit.4610.1.S1_s_at	0.0667
Citrus	Cluster14	Cit.30344.1.S1_at	Cit.661.1.S1_s_at	0.0667
Citrus	Cluster14	Cit.30422.1.S1_x_at	Cit.21345.1.S1_at	0.2
Citrus	Cluster14	Cit.30422.1.S1_x_at	Cit.25708.1.S1_at	0.2
Citrus	Cluster14	Cit.30652.1.S1_s_at	Cit.11834.1.S1_at	0.2
Citrus	Cluster14	Cit.30652.1.S1_s_at	Cit.20947.1.S1_s_at	0.2
Citrus	Cluster14	Cit.30703.1.S1_at	Cit.28214.1.S1_s_at	0.2
Citrus	Cluster14	Cit.30703.1.S1_at	Cit.4667.1.S1_at	0.2
Citrus	Cluster14	Cit.30730.1.S1_at	Cit.27266.1.S1_at	0.2
Citrus	Cluster14	Cit.30730.1.S1_at	Cit.27774.1.S1_at	0.0667
Citrus	Cluster14	Cit.30730.1.S1_at	Cit.32531.1.S1_at	0.2
Citrus	Cluster14	Cit.30730.1.S1_at	Cit.36674.1.S1_at	0.2
Citrus	Cluster14	Cit.30774.1.S1_at	Cit.10026.1.S1_at	0.0667
Citrus	Cluster14	Cit.30774.1.S1_at	Cit.21113.1.S1_at	0.2
Citrus	Cluster14	Cit.30774.1.S1_at	Cit.24134.1.S1_at	0.04
Citrus	Cluster14	Cit.30774.1.S1_at	Cit.27861.1.S1_at	0.2
Citrus	Cluster14	Cit.30774.1.S1_at	Cit.32531.1.S1_at	0.2
Citrus	Cluster14	Cit.3087.1.S1_s_at	Cit.27490.1.S1_s_at	0.2
Citrus	Cluster14	Cit.30906.1.S1_s_at	Cit.14414.1.S1_at	0.2
Citrus	Cluster14	Cit.30906.1.S1_s_at	Cit.29523.1.S1_s_at	0.2
Citrus	Cluster14	Cit.30991.1.S1_at	Cit.14414.1.S1_at	0.2
Citrus	Cluster14	Cit.31291.1.S1_at	Cit.26031.1.S1_at	0.2
Citrus	Cluster14	Cit.31291.1.S1_at	Cit.37113.1.S1_at	0.04
Citrus	Cluster14	Cit.31417.1.S1_at	Cit.15643.1.S1_at	0.2
Citrus	Cluster14	Cit.31417.1.S1_at	Cit.29176.1.S1_at	0.2
Citrus	Cluster14	Cit.31417.1.S1_at	Cit.31733.1.S1_at	0.0667
Citrus	Cluster14	Cit.31488.1.S1_at	Cit.13517.1.S1_s_at	0.0667
Citrus	Cluster14	Cit.31488.1.S1_at	Cit.15705.1.S1_at	0.2
Citrus	Cluster14	Cit.31488.1.S1_at	Cit.22713.1.S1_at	0.2
Citrus	Cluster14	Cit.31488.1.S1_at	Cit.2903.1.S1_s_at	0.0667
Citrus	Cluster14	Cit.31488.1.S1_at	Cit.29478.1.S1_s_at	0.2
Citrus	Cluster14	Cit.31488.1.S1_at	Cit.29523.1.S1_s_at	0.2
Citrus	Cluster14	Cit.31488.1.S1_at	Cit.30257.1.S1_at	0.2
Citrus	Cluster14	Cit.31488.1.S1_at	Cit.35116.1.S1_s_at	0.2
Citrus	Cluster14	Cit.31488.1.S1_at	Cit.38368.1.S1_at	0.2
Citrus	Cluster14	Cit.31488.1.S1_at	Cit.4610.1.S1_s_at	0.2
Citrus	Cluster14	Cit.31488.1.S1_at	Cit.7748.1.S1_at	0.0667
Citrus	Cluster14	Cit.31733.1.S1_at	Cit.15713.1.S1_at	0.2
Citrus	Cluster14	Cit.32321.1.S1_at	Cit.10530.1.S1_at	0.2
Citrus	Cluster14	Cit.32321.1.S1_at	Cit.2595.1.S1_at	0.0667
Citrus	Cluster14	Cit.3245.1.S1_at	Cit.12150.1.S1_at	0.2
Citrus	Cluster14	Cit.32531.1.S1_at	Cit.14602.1.S1_at	0.2
Citrus	Cluster14	Cit.32531.1.S1_at	Cit.15191.1.S1_at	0.0667
Citrus	Cluster14	Cit.32531.1.S1_at	Cit.20986.1.S1_at	0.04
Citrus	Cluster14	Cit.32531.1.S1_at	Cit.21801.1.S1_at	0.2
Citrus	Cluster14	Cit.32531.1.S1_at	Cit.23560.1.S1_at	0.0667
Citrus	Cluster14	Cit.32531.1.S1_at	Cit.33798.1.S1_at	0.04
Citrus	Cluster14	Cit.32531.1.S1_at	Cit.36674.1.S1_at	0.2
Citrus	Cluster14	Cit.32531.1.S1_at	Cit.37113.1.S1_at	0.2
Citrus	Cluster14	Cit.33331.1.S1_at	Cit.11242.1.S1_at	0.04
Citrus	Cluster14	Cit.33331.1.S1_at	Cit.12746.1.S1_at	0.04
Citrus	Cluster14	Cit.33331.1.S1_at	Cit.13091.1.S1_at	0.2
Citrus	Cluster14	Cit.33331.1.S1_at	Cit.14890.1.S1_x_at	0.0667
Citrus	Cluster14	Cit.33331.1.S1_at	Cit.15643.1.S1_at	0.2
Citrus	Cluster14	Cit.33331.1.S1_at	Cit.15643.1.S1_s_at	0.0667
Citrus	Cluster14	Cit.33331.1.S1_at	Cit.19980.1.S1_at	0.2
Citrus	Cluster14	Cit.33331.1.S1_at	Cit.22399.1.S1_at	0.04
Citrus	Cluster14	Cit.33331.1.S1_at	Cit.2373.1.S1_s_at	0.2
Citrus	Cluster14	Cit.33331.1.S1_at	Cit.26340.1.S1_at	0.04
Citrus	Cluster14	Cit.33331.1.S1_at	Cit.29176.1.S1_at	0.04
Citrus	Cluster14	Cit.33331.1.S1_at	Cit.29478.1.S1_s_at	0.2
Citrus	Cluster14	Cit.33331.1.S1_at	Cit.29576.1.S1_s_at	0.04
Citrus	Cluster14	Cit.33331.1.S1_at	Cit.30257.1.S1_at	0.2
Citrus	Cluster14	Cit.33331.1.S1_at	Cit.4882.1.S1_s_at	0.2
Citrus	Cluster14	Cit.33331.1.S1_at	Cit.661.1.S1_s_at	0.0667
Citrus	Cluster14	Cit.33357.1.S1_at	Cit.35847.1.S1_at	0.2
Citrus	Cluster14	Cit.33357.1.S1_at	Cit.7618.1.S1_at	0.0667
Citrus	Cluster14	Cit.33798.1.S1_at	Cit.14602.1.S1_at	0.2
Citrus	Cluster14	Cit.33798.1.S1_at	Cit.23560.1.S1_at	0.2
Citrus	Cluster14	Cit.33798.1.S1_at	Cit.27266.1.S1_at	0.2
Citrus	Cluster14	Cit.33798.1.S1_at	Cit.30774.1.S1_at	0.0667
Citrus	Cluster14	Cit.33798.1.S1_at	Cit.36420.1.S1_at	0.04
Citrus	Cluster14	Cit.34346.1.S1_at	Cit.27328.1.S1_at	0.0667
Citrus	Cluster14	Cit.34577.1.S1_at	Cit.15150.1.S1_at	0.2
Citrus	Cluster14	Cit.34577.1.S1_at	Cit.26031.1.S1_at	0.2
Citrus	Cluster14	Cit.3498.1.S1_at	Cit.281.1.S1_x_at	0.2
Citrus	Cluster14	Cit.3498.1.S1_at	Cit.29397.1.S1_s_at	0.2
Citrus	Cluster14	Cit.3498.1.S1_at	Cit.29442.1.S1_s_at	0.2
Citrus	Cluster14	Cit.35116.1.S1_s_at	Cit.11552.1.S1_s_at	0.2
Citrus	Cluster14	Cit.35116.1.S1_s_at	Cit.14829.1.S1_at	0.2
Citrus	Cluster14	Cit.35116.1.S1_s_at	Cit.15228.1.S1_at	0.0667
Citrus	Cluster14	Cit.35116.1.S1_s_at	Cit.15705.1.S1_at	0.0667
Citrus	Cluster14	Cit.35116.1.S1_s_at	Cit.18547.1.S1_at	0.0667
Citrus	Cluster14	Cit.35116.1.S1_s_at	Cit.20947.1.S1_s_at	0.0667
Citrus	Cluster14	Cit.35116.1.S1_s_at	Cit.21512.1.S1_at	0.0667
Citrus	Cluster14	Cit.35116.1.S1_s_at	Cit.2586.1.S1_s_at	0.0667
Citrus	Cluster14	Cit.35116.1.S1_s_at	Cit.281.1.S1_x_at	0.04
Citrus	Cluster14	Cit.35116.1.S1_s_at	Cit.29148.1.S1_at	0.04
Citrus	Cluster14	Cit.35116.1.S1_s_at	Cit.29478.1.S1_s_at	0.0667
Citrus	Cluster14	Cit.35116.1.S1_s_at	Cit.2993.1.S1_at	0.2
Citrus	Cluster14	Cit.35116.1.S1_s_at	Cit.2994.1.S1_s_at	0.2
Citrus	Cluster14	Cit.35116.1.S1_s_at	Cit.30257.1.S1_at	0.0667
Citrus	Cluster14	Cit.35116.1.S1_s_at	Cit.3915.1.S1_s_at	0.2
Citrus	Cluster14	Cit.35116.1.S1_s_at	Cit.4691.1.S1_at	0.2
Citrus	Cluster14	Cit.35116.1.S1_s_at	Cit.661.1.S1_s_at	0.04
Citrus	Cluster14	Cit.35116.1.S1_s_at	Cit.7748.1.S1_at	0.04
Citrus	Cluster14	Cit.3540.1.S1_at	Cit.11243.1.S1_at	0.0667
Citrus	Cluster14	Cit.3540.1.S1_at	Cit.12746.1.S1_at	0.2
Citrus	Cluster14	Cit.3540.1.S1_at	Cit.17249.1.S1_at	0.2
Citrus	Cluster14	Cit.3540.1.S1_at	Cit.7462.1.S1_at	0.2
Citrus	Cluster14	Cit.35435.1.S1_x_at	Cit.10244.1.S1_s_at	0.2
Citrus	Cluster14	Cit.35435.1.S1_x_at	Cit.21486.1.S1_x_at	0.2
Citrus	Cluster14	Cit.35435.1.S1_x_at	Cit.22110.1.S1_at	0.04
Citrus	Cluster14	Cit.35435.1.S1_x_at	Cit.712.1.S1_x_at	0.2
Citrus	Cluster14	Cit.35847.1.S1_at	Cit.30054.1.S1_at	0.2
Citrus	Cluster14	Cit.36077.1.S1_s_at	Cit.39408.1.S1_at	0.2
Citrus	Cluster14	Cit.36077.1.S1_s_at	Cit.9509.1.S1_at	0.2
Citrus	Cluster14	Cit.36159.1.S1_at	Cit.3817.1.S1_at	0.0667
Citrus	Cluster14	Cit.36159.1.S1_at	Cit.3817.1.S1_x_at	0.2
Citrus	Cluster14	Cit.36212.1.S1_s_at	Cit.14429.1.S1_at	0.0667
Citrus	Cluster14	Cit.36212.1.S1_s_at	Cit.17249.1.S1_at	0.2
Citrus	Cluster14	Cit.36212.1.S1_s_at	Cit.26340.1.S1_at	0.2
Citrus	Cluster14	Cit.36212.1.S1_s_at	Cit.29366.1.S1_at	0.2
Citrus	Cluster14	Cit.36212.1.S1_s_at	Cit.5974.1.S1_at	0.2
Citrus	Cluster14	Cit.36420.1.S1_at	Cit.10530.1.S1_at	0.2
Citrus	Cluster14	Cit.36420.1.S1_at	Cit.17568.1.S1_at	0.2
Citrus	Cluster14	Cit.36420.1.S1_at	Cit.17568.1.S1_x_at	0.2
Citrus	Cluster14	Cit.36420.1.S1_at	Cit.21113.1.S1_at	0.2
Citrus	Cluster14	Cit.36420.1.S1_at	Cit.31685.1.S1_at	0.04
Citrus	Cluster14	Cit.36420.1.S1_at	Cit.7886.1.S1_at	0.2
Citrus	Cluster14	Cit.3656.1.S1_at	Cit.17242.1.S1_at	0.0667
Citrus	Cluster14	Cit.3656.1.S1_at	Cit.2903.1.S1_s_at	0.2
Citrus	Cluster14	Cit.36667.1.S1_at	Cit.8174.1.S1_s_at	0.2
Citrus	Cluster14	Cit.36674.1.S1_at	Cit.15191.1.S1_at	0.2
Citrus	Cluster14	Cit.36674.1.S1_at	Cit.15604.1.S1_at	0.2
Citrus	Cluster14	Cit.36674.1.S1_at	Cit.27861.1.S1_at	0.2
Citrus	Cluster14	Cit.36930.1.S1_at	Cit.17568.1.S1_x_at	0.2
Citrus	Cluster14	Cit.36930.1.S1_at	Cit.28574.1.S1_at	0.2
Citrus	Cluster14	Cit.36930.1.S1_at	Cit.939.1.S1_s_at	0.2
Citrus	Cluster14	Cit.36950.1.S1_s_at	Cit.12845.1.S1_at	0.2
Citrus	Cluster14	Cit.36950.1.S1_s_at	Cit.2032.1.S1_s_at	0.2
Citrus	Cluster14	Cit.36950.1.S1_s_at	Cit.29450.1.S1_s_at	0.2
Citrus	Cluster14	Cit.36950.1.S1_s_at	Cit.30730.1.S1_at	0.2
Citrus	Cluster14	Cit.36950.1.S1_s_at	Cit.4069.1.S1_x_at	0.04
Citrus	Cluster14	Cit.37113.1.S1_at	Cit.10530.1.S1_at	0.0667
Citrus	Cluster14	Cit.37113.1.S1_at	Cit.14602.1.S1_at	0.04
Citrus	Cluster14	Cit.37113.1.S1_at	Cit.15604.1.S1_at	0.2
Citrus	Cluster14	Cit.37113.1.S1_at	Cit.20986.1.S1_at	0.04
Citrus	Cluster14	Cit.37113.1.S1_at	Cit.21113.1.S1_at	0.0667
Citrus	Cluster14	Cit.37113.1.S1_at	Cit.21646.1.S1_at	0.2
Citrus	Cluster14	Cit.37113.1.S1_at	Cit.21801.1.S1_at	0.0667
Citrus	Cluster14	Cit.37113.1.S1_at	Cit.23522.1.S1_at	0.0667
Citrus	Cluster14	Cit.37113.1.S1_at	Cit.26031.1.S1_at	0.2
Citrus	Cluster14	Cit.37113.1.S1_at	Cit.27861.1.S1_at	0.2
Citrus	Cluster14	Cit.37113.1.S1_at	Cit.30730.1.S1_at	0.0667
Citrus	Cluster14	Cit.37113.1.S1_at	Cit.30774.1.S1_at	0.04
Citrus	Cluster14	Cit.37113.1.S1_at	Cit.36674.1.S1_at	0.2
Citrus	Cluster14	Cit.37142.1.S1_at	Cit.2032.1.S1_s_at	0.2
Citrus	Cluster14	Cit.37142.1.S1_at	Cit.36950.1.S1_s_at	0.2
Citrus	Cluster14	Cit.37142.1.S1_at	Cit.7001.1.S1_at	0.2
Citrus	Cluster14	Cit.37237.1.S1_at	Cit.15705.1.S1_at	0.2
Citrus	Cluster14	Cit.37237.1.S1_at	Cit.22713.1.S1_at	0.0667
Citrus	Cluster14	Cit.37237.1.S1_at	Cit.2373.1.S1_s_at	0.0667
Citrus	Cluster14	Cit.37237.1.S1_at	Cit.2903.1.S1_s_at	0.04
Citrus	Cluster14	Cit.37237.1.S1_at	Cit.2904.1.S1_at	0.2
Citrus	Cluster14	Cit.37237.1.S1_at	Cit.30257.1.S1_at	0.2
Citrus	Cluster14	Cit.37237.1.S1_at	Cit.30344.1.S1_at	0.04
Citrus	Cluster14	Cit.37237.1.S1_at	Cit.31488.1.S1_at	0.2
Citrus	Cluster14	Cit.37237.1.S1_at	Cit.4610.1.S1_at	0.0667
Citrus	Cluster14	Cit.37237.1.S1_at	Cit.7748.1.S1_at	0.0667
Citrus	Cluster14	Cit.37373.1.S1_at	Cit.17563.1.S1_at	0.0667
Citrus	Cluster14	Cit.37373.1.S1_at	Cit.281.1.S1_x_at	0.2
Citrus	Cluster14	Cit.37373.1.S1_at	Cit.29675.1.S1_s_at	0.2
Citrus	Cluster14	Cit.37437.1.S1_at	Cit.22713.1.S1_at	0.2
Citrus	Cluster14	Cit.37437.1.S1_at	Cit.35140.1.S1_s_at	0.2
Citrus	Cluster14	Cit.37437.1.S1_at	Cit.39009.1.S1_at	0.2
Citrus	Cluster14	Cit.37437.1.S1_at	Cit.5260.1.S1_s_at	0.2
Citrus	Cluster14	Cit.37454.1.S1_at	Cit.5941.1.S1_at	0.2
Citrus	Cluster14	Cit.381.1.S1_s_at	Cit.13387.1.S1_at	0.0667
Citrus	Cluster14	Cit.381.1.S1_s_at	Cit.15228.1.S1_at	0.0667
Citrus	Cluster14	Cit.381.1.S1_s_at	Cit.15625.1.S1_at	0.2
Citrus	Cluster14	Cit.381.1.S1_s_at	Cit.19980.1.S1_at	0.04
Citrus	Cluster14	Cit.381.1.S1_s_at	Cit.2373.1.S1_s_at	0.2
Citrus	Cluster14	Cit.381.1.S1_s_at	Cit.29366.1.S1_at	0.2
Citrus	Cluster14	Cit.381.1.S1_s_at	Cit.29478.1.S1_s_at	0.2
Citrus	Cluster14	Cit.381.1.S1_s_at	Cit.30344.1.S1_at	0.04
Citrus	Cluster14	Cit.381.1.S1_s_at	Cit.33331.1.S1_at	0.0667
Citrus	Cluster14	Cit.381.1.S1_s_at	Cit.3656.1.S1_at	0.04
Citrus	Cluster14	Cit.381.1.S1_s_at	Cit.37237.1.S1_at	0.0667
Citrus	Cluster14	Cit.381.1.S1_s_at	Cit.4610.1.S1_at	0.04
Citrus	Cluster14	Cit.381.1.S1_s_at	Cit.661.1.S1_s_at	0.2
Citrus	Cluster14	Cit.3817.1.S1_at	Cit.3817.1.S1_x_at	0.2
Citrus	Cluster14	Cit.3817.1.S1_at	Cit.8902.1.S1_at	0.2
Citrus	Cluster14	Cit.3817.1.S1_x_at	Cit.35435.1.S1_x_at	0.0667
Citrus	Cluster14	Cit.3817.1.S1_x_at	Cit.8902.1.S1_at	0.2
Citrus	Cluster14	Cit.38368.1.S1_at	Cit.13517.1.S1_s_at	0.2
Citrus	Cluster14	Cit.38368.1.S1_at	Cit.15705.1.S1_at	0.2
Citrus	Cluster14	Cit.38368.1.S1_at	Cit.37237.1.S1_at	0.2
Citrus	Cluster14	Cit.38435.1.S1_at	Cit.27328.1.S1_at	0.2
Citrus	Cluster14	Cit.38435.1.S1_at	Cit.37996.1.S1_at	0.2
Citrus	Cluster14	Cit.39009.1.S1_at	Cit.31733.1.S1_at	0.2
Citrus	Cluster14	Cit.3905.1.S1_at	Cit.13288.1.S1_at	0.04
Citrus	Cluster14	Cit.3905.1.S1_at	Cit.36212.1.S1_s_at	0.0667
Citrus	Cluster14	Cit.3905.1.S1_at	Cit.36674.1.S1_at	0.2
Citrus	Cluster14	Cit.3905.1.S1_at	Cit.37113.1.S1_at	0.2
Citrus	Cluster14	Cit.3905.1.S1_at	Cit.4068.1.S1_at	0.0667
Citrus	Cluster14	Cit.3905.1.S1_at	Cit.4708.1.S1_at	0.2
Citrus	Cluster14	Cit.3905.1.S1_at	Cit.8177.1.S1_x_at	0.2
Citrus	Cluster14	Cit.39092.1.S1_at	Cit.16240.1.S1_at	0.2
Citrus	Cluster14	Cit.39092.1.S1_at	Cit.17372.1.S1_at	0.2
Citrus	Cluster14	Cit.39092.1.S1_at	Cit.20495.1.S1_at	0.2
Citrus	Cluster14	Cit.39092.1.S1_at	Cit.22267.1.S1_at	0.2
Citrus	Cluster14	Cit.39092.1.S1_at	Cit.4068.1.S1_at	0.0667
Citrus	Cluster14	Cit.39092.1.S1_at	Cit.4230.1.S1_s_at	0.2
Citrus	Cluster14	Cit.39092.1.S1_at	Cit.6322.1.S1_at	0.0667
Citrus	Cluster14	Cit.39092.1.S1_at	Cit.8186.1.S1_at	0.04
Citrus	Cluster14	Cit.3915.1.S1_s_at	Cit.15664.1.S1_at	0.04
Citrus	Cluster14	Cit.3915.1.S1_s_at	Cit.2032.1.S1_s_at	0.04
Citrus	Cluster14	Cit.3915.1.S1_s_at	Cit.20724.1.S1_at	0.04
Citrus	Cluster14	Cit.3915.1.S1_s_at	Cit.20947.1.S1_s_at	0.0667
Citrus	Cluster14	Cit.3915.1.S1_s_at	Cit.28072.1.S1_at	0.2
Citrus	Cluster14	Cit.3915.1.S1_s_at	Cit.29450.1.S1_s_at	0.04
Citrus	Cluster14	Cit.3915.1.S1_s_at	Cit.29675.1.S1_s_at	0.0667
Citrus	Cluster14	Cit.3915.1.S1_s_at	Cit.2994.1.S1_s_at	0.2
Citrus	Cluster14	Cit.3915.1.S1_s_at	Cit.36950.1.S1_s_at	0.0667
Citrus	Cluster14	Cit.3915.1.S1_s_at	Cit.4069.1.S1_x_at	0.04
Citrus	Cluster14	Cit.3915.1.S1_s_at	Cit.7001.1.S1_at	0.2
Citrus	Cluster14	Cit.3915.1.S1_s_at	Cit.9827.1.S1_s_at	0.0667
Citrus	Cluster14	Cit.39408.1.S1_at	Cit.14890.1.S1_at	0.2
Citrus	Cluster14	Cit.39408.1.S1_at	Cit.14890.1.S1_x_at	0.2
Citrus	Cluster14	Cit.39408.1.S1_at	Cit.7462.1.S1_at	0.2
Citrus	Cluster14	Cit.4068.1.S1_at	Cit.11242.1.S1_at	0.0667
Citrus	Cluster14	Cit.4068.1.S1_at	Cit.13091.1.S1_at	0.04
Citrus	Cluster14	Cit.4068.1.S1_at	Cit.15625.1.S1_at	0.0667
Citrus	Cluster14	Cit.4068.1.S1_at	Cit.16067.1.S1_at	0.2
Citrus	Cluster14	Cit.4068.1.S1_at	Cit.17563.1.S1_at	0.0667
Citrus	Cluster14	Cit.4068.1.S1_at	Cit.19980.1.S1_at	0.2
Citrus	Cluster14	Cit.4068.1.S1_at	Cit.20724.1.S1_at	0.0667
Citrus	Cluster14	Cit.4068.1.S1_at	Cit.22267.1.S1_at	0.0667
Citrus	Cluster14	Cit.4068.1.S1_at	Cit.22399.1.S1_at	0.0667
Citrus	Cluster14	Cit.4068.1.S1_at	Cit.33331.1.S1_at	0.2
Citrus	Cluster14	Cit.4068.1.S1_at	Cit.4068.1.S1_s_at	0.2
Citrus	Cluster14	Cit.4068.1.S1_at	Cit.6322.1.S1_at	0.2
Citrus	Cluster14	Cit.4068.1.S1_s_at	Cit.11889.1.S1_s_at	0.2
Citrus	Cluster14	Cit.4068.1.S1_s_at	Cit.17898.1.S1_s_at	0.2
Citrus	Cluster14	Cit.4068.1.S1_s_at	Cit.17898.1.S1_x_at	0.04
Citrus	Cluster14	Cit.4068.1.S1_s_at	Cit.24659.1.S1_at	0.04
Citrus	Cluster14	Cit.4068.1.S1_s_at	Cit.25379.1.S1_at	0.0667
Citrus	Cluster14	Cit.4068.1.S1_s_at	Cit.28072.1.S1_at	0.04
Citrus	Cluster14	Cit.4068.1.S1_s_at	Cit.2993.1.S1_at	0.2
Citrus	Cluster14	Cit.4068.1.S1_s_at	Cit.30344.1.S1_at	0.0667
Citrus	Cluster14	Cit.4068.1.S1_s_at	Cit.3915.1.S1_s_at	0.0667
Citrus	Cluster14	Cit.4068.1.S1_s_at	Cit.4069.1.S1_x_at	0.2
Citrus	Cluster14	Cit.4068.1.S1_s_at	Cit.6322.1.S1_at	0.04
Citrus	Cluster14	Cit.4069.1.S1_x_at	Cit.1139.1.S1_at	0.0667
Citrus	Cluster14	Cit.4069.1.S1_x_at	Cit.12369.1.S1_s_at	0.0667
Citrus	Cluster14	Cit.4069.1.S1_x_at	Cit.12845.1.S1_at	0.2
Citrus	Cluster14	Cit.4069.1.S1_x_at	Cit.9824.1.S1_at	0.2
Citrus	Cluster14	Cit.4123.1.S1_s_at	Cit.30194.1.S1_at	0.2
Citrus	Cluster14	Cit.4123.1.S1_s_at	Cit.9825.1.S1_at	0.2
Citrus	Cluster14	Cit.4221.1.S1_at	Cit.1280.1.S1_s_at	0.0667
Citrus	Cluster14	Cit.4221.1.S1_at	Cit.13071.1.S1_s_at	0.0667
Citrus	Cluster14	Cit.4221.1.S1_at	Cit.15373.1.S1_at	0.2
Citrus	Cluster14	Cit.4221.1.S1_at	Cit.17115.1.S1_at	0.2
Citrus	Cluster14	Cit.4221.1.S1_at	Cit.20657.1.S1_s_at	0.0667
Citrus	Cluster14	Cit.4221.1.S1_at	Cit.37237.1.S1_at	0.2
Citrus	Cluster14	Cit.4230.1.S1_at	Cit.16240.1.S1_at	0.2
Citrus	Cluster14	Cit.4230.1.S1_at	Cit.17416.1.S1_at	0.2
Citrus	Cluster14	Cit.4230.1.S1_at	Cit.20495.1.S1_at	0.0667
Citrus	Cluster14	Cit.4230.1.S1_at	Cit.39092.1.S1_at	0.2
Citrus	Cluster14	Cit.4230.1.S1_s_at	Cit.16240.1.S1_at	0.2
Citrus	Cluster14	Cit.4230.1.S1_s_at	Cit.4230.1.S1_at	0.2
Citrus	Cluster14	Cit.4386.1.S1_at	Cit.3245.1.S1_at	0.2
Citrus	Cluster14	Cit.4406.1.S1_at	Cit.10529.1.S1_s_at	0.2
Citrus	Cluster14	Cit.4406.1.S1_at	Cit.20724.1.S1_at	0.2
Citrus	Cluster14	Cit.4610.1.S1_at	Cit.10324.1.S1_at	0.04
Citrus	Cluster14	Cit.4610.1.S1_at	Cit.11242.1.S1_at	0.0667
Citrus	Cluster14	Cit.4610.1.S1_at	Cit.12746.1.S1_at	0.0667
Citrus	Cluster14	Cit.4610.1.S1_at	Cit.14890.1.S1_at	0.04
Citrus	Cluster14	Cit.4610.1.S1_at	Cit.14890.1.S1_x_at	0.04
Citrus	Cluster14	Cit.4610.1.S1_at	Cit.15228.1.S1_at	0.2
Citrus	Cluster14	Cit.4610.1.S1_at	Cit.15705.1.S1_at	0.2
Citrus	Cluster14	Cit.4610.1.S1_at	Cit.21156.1.S1_s_at	0.0667
Citrus	Cluster14	Cit.4610.1.S1_at	Cit.22399.1.S1_at	0.0667
Citrus	Cluster14	Cit.4610.1.S1_at	Cit.2373.1.S1_s_at	0.2
Citrus	Cluster14	Cit.4610.1.S1_at	Cit.26340.1.S1_at	0.0667
Citrus	Cluster14	Cit.4610.1.S1_at	Cit.30257.1.S1_at	0.2
Citrus	Cluster14	Cit.4610.1.S1_at	Cit.31488.1.S1_at	0.2
Citrus	Cluster14	Cit.4610.1.S1_at	Cit.3540.1.S1_at	0.04
Citrus	Cluster14	Cit.4610.1.S1_at	Cit.661.1.S1_s_at	0.0667
Citrus	Cluster14	Cit.4610.1.S1_s_at	Cit.10324.1.S1_at	0.04
Citrus	Cluster14	Cit.4610.1.S1_s_at	Cit.11243.1.S1_at	0.2
Citrus	Cluster14	Cit.4610.1.S1_s_at	Cit.14890.1.S1_at	0.04
Citrus	Cluster14	Cit.4610.1.S1_s_at	Cit.15228.1.S1_at	0.2
Citrus	Cluster14	Cit.4610.1.S1_s_at	Cit.15705.1.S1_at	0.2
Citrus	Cluster14	Cit.4610.1.S1_s_at	Cit.22399.1.S1_at	0.0667
Citrus	Cluster14	Cit.4610.1.S1_s_at	Cit.2373.1.S1_s_at	0.2
Citrus	Cluster14	Cit.4610.1.S1_s_at	Cit.2904.1.S1_at	0.0667
Citrus	Cluster14	Cit.4610.1.S1_s_at	Cit.29366.1.S1_at	0.2
Citrus	Cluster14	Cit.4610.1.S1_s_at	Cit.29576.1.S1_s_at	0.04
Citrus	Cluster14	Cit.4610.1.S1_s_at	Cit.37237.1.S1_at	0.0667
Citrus	Cluster14	Cit.4610.1.S1_s_at	Cit.381.1.S1_s_at	0.04
Citrus	Cluster14	Cit.4610.1.S1_s_at	Cit.4610.1.S1_at	0.2
Citrus	Cluster14	Cit.4667.1.S1_at	Cit.2586.1.S1_s_at	0.2
Citrus	Cluster14	Cit.4667.1.S1_at	Cit.2994.1.S1_s_at	0.0667
Citrus	Cluster14	Cit.4667.1.S1_at	Cit.4691.1.S1_at	0.04
Citrus	Cluster14	Cit.4691.1.S1_at	Cit.13387.1.S1_at	0.04
Citrus	Cluster14	Cit.4691.1.S1_at	Cit.20218.1.S1_x_at	0.0667
Citrus	Cluster14	Cit.4691.1.S1_at	Cit.28072.1.S1_at	0.0667
Citrus	Cluster14	Cit.4691.1.S1_at	Cit.29148.1.S1_at	0.0667
Citrus	Cluster14	Cit.4691.1.S1_at	Cit.2993.1.S1_at	0.2
Citrus	Cluster14	Cit.4691.1.S1_at	Cit.29993.1.S1_at	0.0667
Citrus	Cluster14	Cit.4691.1.S1_at	Cit.3915.1.S1_s_at	0.2
Citrus	Cluster14	Cit.4691.1.S1_at	Cit.7001.1.S1_at	0.0667
Citrus	Cluster14	Cit.4708.1.S1_at	Cit.14429.1.S1_at	0.0667
Citrus	Cluster14	Cit.4708.1.S1_at	Cit.15664.1.S1_at	0.2
Citrus	Cluster14	Cit.4708.1.S1_at	Cit.15705.1.S1_at	0.0667
Citrus	Cluster14	Cit.4708.1.S1_at	Cit.17249.1.S1_at	0.0667
Citrus	Cluster14	Cit.4708.1.S1_at	Cit.18522.1.S1_at	0.2
Citrus	Cluster14	Cit.4708.1.S1_at	Cit.29576.1.S1_s_at	0.04
Citrus	Cluster14	Cit.4708.1.S1_at	Cit.2993.1.S1_at	0.2
Citrus	Cluster14	Cit.4708.1.S1_at	Cit.2994.1.S1_s_at	0.0667
Citrus	Cluster14	Cit.4708.1.S1_at	Cit.35116.1.S1_s_at	0.0667
Citrus	Cluster14	Cit.4708.1.S1_at	Cit.36212.1.S1_s_at	0.2
Citrus	Cluster14	Cit.4708.1.S1_at	Cit.3915.1.S1_s_at	0.0667
Citrus	Cluster14	Cit.4708.1.S1_at	Cit.4610.1.S1_at	0.0667
Citrus	Cluster14	Cit.4708.1.S1_at	Cit.4610.1.S1_s_at	0.0667
Citrus	Cluster14	Cit.4882.1.S1_s_at	Cit.10244.1.S1_s_at	0.04
Citrus	Cluster14	Cit.4882.1.S1_s_at	Cit.13091.1.S1_at	0.2
Citrus	Cluster14	Cit.4882.1.S1_s_at	Cit.13245.1.S1_at	0.04
Citrus	Cluster14	Cit.4882.1.S1_s_at	Cit.14050.1.S1_at	0.2
Citrus	Cluster14	Cit.4882.1.S1_s_at	Cit.15228.1.S1_at	0.0667
Citrus	Cluster14	Cit.4882.1.S1_s_at	Cit.17249.1.S1_at	0.2
Citrus	Cluster14	Cit.4882.1.S1_s_at	Cit.18522.1.S1_at	0.2
Citrus	Cluster14	Cit.4882.1.S1_s_at	Cit.1960.1.S1_s_at	0.04
Citrus	Cluster14	Cit.4882.1.S1_s_at	Cit.22267.1.S1_at	0.04
Citrus	Cluster14	Cit.4882.1.S1_s_at	Cit.29366.1.S1_at	0.0667
Citrus	Cluster14	Cit.4882.1.S1_s_at	Cit.29478.1.S1_s_at	0.2
Citrus	Cluster14	Cit.4882.1.S1_s_at	Cit.381.1.S1_s_at	0.0667
Citrus	Cluster14	Cit.4882.1.S1_s_at	Cit.39092.1.S1_at	0.04
Citrus	Cluster14	Cit.4882.1.S1_s_at	Cit.4068.1.S1_at	0.0667
Citrus	Cluster14	Cit.4882.1.S1_s_at	Cit.4610.1.S1_at	0.04
Citrus	Cluster14	Cit.4882.1.S1_s_at	Cit.7748.1.S1_at	0.0667
Citrus	Cluster14	Cit.4935.1.S1_at	Cit.30906.1.S1_s_at	0.2
Citrus	Cluster14	Cit.5213.1.S1_at	Cit.15705.1.S1_at	0.0667
Citrus	Cluster14	Cit.5213.1.S1_at	Cit.29366.1.S1_at	0.0667
Citrus	Cluster14	Cit.5213.1.S1_at	Cit.31488.1.S1_at	0.2
Citrus	Cluster14	Cit.5213.1.S1_at	Cit.36618.1.S1_at	0.2
Citrus	Cluster14	Cit.5213.1.S1_at	Cit.37237.1.S1_at	0.04
Citrus	Cluster14	Cit.5213.1.S1_at	Cit.38368.1.S1_at	0.2
Citrus	Cluster14	Cit.5260.1.S1_at	Cit.37437.1.S1_at	0.0667
Citrus	Cluster14	Cit.5260.1.S1_s_at	Cit.10534.1.S1_s_at	0.2
Citrus	Cluster14	Cit.5260.1.S1_s_at	Cit.5260.1.S1_at	0.2
Citrus	Cluster14	Cit.5941.1.S1_at	Cit.17568.1.S1_at	0.2
Citrus	Cluster14	Cit.5941.1.S1_at	Cit.17568.1.S1_x_at	0.2
Citrus	Cluster14	Cit.5985.1.S1_at	Cit.17568.1.S1_x_at	0.2
Citrus	Cluster14	Cit.6322.1.S1_at	Cit.17898.1.S1_s_at	0.2
Citrus	Cluster14	Cit.6322.1.S1_at	Cit.19980.1.S1_at	0.2
Citrus	Cluster14	Cit.6322.1.S1_at	Cit.29489.1.S1_s_at	0.04
Citrus	Cluster14	Cit.6322.1.S1_at	Cit.37373.1.S1_at	0.2
Citrus	Cluster14	Cit.6440.1.S1_at	Cit.12150.1.S1_at	0.2
Citrus	Cluster14	Cit.6440.1.S1_at	Cit.17568.1.S1_at	0.2
Citrus	Cluster14	Cit.6440.1.S1_at	Cit.17568.1.S1_x_at	0.2
Citrus	Cluster14	Cit.6440.1.S1_at	Cit.3245.1.S1_at	0.2
Citrus	Cluster14	Cit.6440.1.S1_at	Cit.36930.1.S1_at	0.2
Citrus	Cluster14	Cit.6440.1.S1_at	Cit.7886.1.S1_at	0.2
Citrus	Cluster14	Cit.6440.1.S1_s_at	Cit.9634.1.S1_at	0.0667
Citrus	Cluster14	Cit.661.1.S1_s_at	Cit.11552.1.S1_s_at	0.04
Citrus	Cluster14	Cit.661.1.S1_s_at	Cit.13387.1.S1_at	0.0667
Citrus	Cluster14	Cit.661.1.S1_s_at	Cit.15228.1.S1_at	0.0667
Citrus	Cluster14	Cit.661.1.S1_s_at	Cit.15625.1.S1_at	0.2
Citrus	Cluster14	Cit.661.1.S1_s_at	Cit.18522.1.S1_at	0.04
Citrus	Cluster14	Cit.661.1.S1_s_at	Cit.18527.1.S1_s_at	0.0667
Citrus	Cluster14	Cit.661.1.S1_s_at	Cit.19980.1.S1_at	0.0667
Citrus	Cluster14	Cit.661.1.S1_s_at	Cit.2373.1.S1_s_at	0.2
Citrus	Cluster14	Cit.661.1.S1_s_at	Cit.29366.1.S1_at	0.2
Citrus	Cluster14	Cit.661.1.S1_s_at	Cit.2994.1.S1_s_at	0.04
Citrus	Cluster14	Cit.661.1.S1_s_at	Cit.30257.1.S1_at	0.2
Citrus	Cluster14	Cit.661.1.S1_s_at	Cit.31488.1.S1_at	0.04
Citrus	Cluster14	Cit.661.1.S1_s_at	Cit.37237.1.S1_at	0.0667
Citrus	Cluster14	Cit.661.1.S1_s_at	Cit.4610.1.S1_s_at	0.0667
Citrus	Cluster14	Cit.661.1.S1_s_at	Cit.4882.1.S1_s_at	0.0667
Citrus	Cluster14	Cit.6961.1.S1_at	Cit.12325.1.S1_at	0.2
Citrus	Cluster14	Cit.6961.1.S1_at	Cit.22219.1.S1_s_at	0.0667
Citrus	Cluster14	Cit.7001.1.S1_at	Cit.11552.1.S1_s_at	0.0667
Citrus	Cluster14	Cit.7001.1.S1_at	Cit.11889.1.S1_s_at	0.0667
Citrus	Cluster14	Cit.7001.1.S1_at	Cit.12845.1.S1_at	0.0667
Citrus	Cluster14	Cit.7001.1.S1_at	Cit.14829.1.S1_at	0.2
Citrus	Cluster14	Cit.7001.1.S1_at	Cit.2032.1.S1_s_at	0.2
Citrus	Cluster14	Cit.7001.1.S1_at	Cit.29450.1.S1_s_at	0.2
Citrus	Cluster14	Cit.7001.1.S1_at	Cit.35116.1.S1_s_at	0.2
Citrus	Cluster14	Cit.7001.1.S1_at	Cit.36950.1.S1_s_at	0.2
Citrus	Cluster14	Cit.7001.1.S1_at	Cit.4069.1.S1_x_at	0.0667
Citrus	Cluster14	Cit.7001.1.S1_at	Cit.9824.1.S1_at	0.2
Citrus	Cluster14	Cit.7001.1.S1_at	Cit.9827.1.S1_s_at	0.04
Citrus	Cluster14	Cit.712.1.S1_x_at	Cit.10244.1.S1_s_at	0.2
Citrus	Cluster14	Cit.712.1.S1_x_at	Cit.16903.1.S1_x_at	0.2
Citrus	Cluster14	Cit.712.1.S1_x_at	Cit.17284.1.S1_at	0.2
Citrus	Cluster14	Cit.712.1.S1_x_at	Cit.18547.1.S1_at	0.0667
Citrus	Cluster14	Cit.712.1.S1_x_at	Cit.19822.1.S1_s_at	0.04
Citrus	Cluster14	Cit.712.1.S1_x_at	Cit.21486.1.S1_x_at	0.2
Citrus	Cluster14	Cit.712.1.S1_x_at	Cit.21556.1.S1_x_at	0.2
Citrus	Cluster14	Cit.7170.1.S1_at	Cit.12507.1.S1_at	0.2
Citrus	Cluster14	Cit.7462.1.S1_at	Cit.12746.1.S1_at	0.2
Citrus	Cluster14	Cit.7462.1.S1_at	Cit.13091.1.S1_at	0.0667
Citrus	Cluster14	Cit.7462.1.S1_at	Cit.14890.1.S1_at	0.2
Citrus	Cluster14	Cit.7462.1.S1_at	Cit.22399.1.S1_at	0.2
Citrus	Cluster14	Cit.7462.1.S1_at	Cit.8722.1.S1_at	0.2
Citrus	Cluster14	Cit.7748.1.S1_at	Cit.11552.1.S1_s_at	0.0667
Citrus	Cluster14	Cit.7748.1.S1_at	Cit.12746.1.S1_at	0.2
Citrus	Cluster14	Cit.7748.1.S1_at	Cit.15705.1.S1_at	0.2
Citrus	Cluster14	Cit.7748.1.S1_at	Cit.16711.1.S1_at	0.04
Citrus	Cluster14	Cit.7748.1.S1_at	Cit.17372.1.S1_at	0.0667
Citrus	Cluster14	Cit.7748.1.S1_at	Cit.19822.1.S1_s_at	0.0667
Citrus	Cluster14	Cit.7748.1.S1_at	Cit.22713.1.S1_at	0.2
Citrus	Cluster14	Cit.7748.1.S1_at	Cit.29478.1.S1_s_at	0.2
Citrus	Cluster14	Cit.7748.1.S1_at	Cit.2993.1.S1_at	0.0667
Citrus	Cluster14	Cit.7748.1.S1_at	Cit.30257.1.S1_at	0.0667
Citrus	Cluster14	Cit.7748.1.S1_at	Cit.381.1.S1_s_at	0.0667
Citrus	Cluster14	Cit.7748.1.S1_at	Cit.661.1.S1_s_at	0.2
Citrus	Cluster14	Cit.7886.1.S1_at	Cit.3905.1.S1_at	0.0667
Citrus	Cluster14	Cit.7886.1.S1_at	Cit.4406.1.S1_at	0.2
Citrus	Cluster14	Cit.8157.1.S1_s_at	Cit.12119.1.S1_s_at	0.0667
Citrus	Cluster14	Cit.8157.1.S1_s_at	Cit.13091.1.S1_at	0.2
Citrus	Cluster14	Cit.8157.1.S1_s_at	Cit.15625.1.S1_at	0.2
Citrus	Cluster14	Cit.8157.1.S1_s_at	Cit.16727.1.S1_at	0.04
Citrus	Cluster14	Cit.8157.1.S1_s_at	Cit.17898.1.S1_s_at	0.0667
Citrus	Cluster14	Cit.8157.1.S1_s_at	Cit.23716.1.S1_at	0.0667
Citrus	Cluster14	Cit.8157.1.S1_s_at	Cit.2499.1.S1_s_at	0.2
Citrus	Cluster14	Cit.8157.1.S1_s_at	Cit.986.1.S1_x_at	0.2
Citrus	Cluster14	Cit.8174.1.S1_s_at	Cit.30054.1.S1_at	0.2
Citrus	Cluster14	Cit.8174.1.S1_s_at	Cit.30906.1.S1_s_at	0.2
Citrus	Cluster14	Cit.8177.1.S1_x_at	Cit.11242.1.S1_at	0.2
Citrus	Cluster14	Cit.8177.1.S1_x_at	Cit.4708.1.S1_at	0.2
Citrus	Cluster14	Cit.8186.1.S1_at	Cit.1272.1.S1_s_at	0.2
Citrus	Cluster14	Cit.8186.1.S1_at	Cit.13091.1.S1_at	0.2
Citrus	Cluster14	Cit.8186.1.S1_at	Cit.15625.1.S1_at	0.2
Citrus	Cluster14	Cit.8186.1.S1_at	Cit.8157.1.S1_s_at	0.2
Citrus	Cluster14	Cit.8186.1.S1_at	Cit.8721.1.S1_s_at	0.2
Citrus	Cluster14	Cit.8186.1.S1_at	Cit.986.1.S1_x_at	0.2
Citrus	Cluster14	Cit.8500.1.S1_s_at	Cit.24272.1.S1_s_at	0.2
Citrus	Cluster14	Cit.8685.1.S1_s_at	Cit.24591.1.S1_s_at	0.2
Citrus	Cluster14	Cit.8685.1.S1_s_at	Cit.8153.1.S1_s_at	0.2
Citrus	Cluster14	Cit.8721.1.S1_s_at	Cit.14050.1.S1_at	0.2
Citrus	Cluster14	Cit.8721.1.S1_s_at	Cit.15625.1.S1_at	0.2
Citrus	Cluster14	Cit.8722.1.S1_at	Cit.13091.1.S1_at	0.2
Citrus	Cluster14	Cit.8722.1.S1_at	Cit.13245.1.S1_at	0.2
Citrus	Cluster14	Cit.8722.1.S1_at	Cit.18717.1.S1_at	0.2
Citrus	Cluster14	Cit.8722.1.S1_at	Cit.22399.1.S1_at	0.2
Citrus	Cluster14	Cit.8722.1.S1_at	Cit.33331.1.S1_at	0.0667
Citrus	Cluster14	Cit.8722.1.S1_at	Cit.8721.1.S1_s_at	0.2
Citrus	Cluster14	Cit.8846.1.S1_x_at	Cit.16431.1.S1_at	0.04
Citrus	Cluster14	Cit.8846.1.S1_x_at	Cit.5985.1.S1_at	0.2
Citrus	Cluster14	Cit.8846.1.S1_x_at	Cit.6961.1.S1_at	0.2
Citrus	Cluster14	Cit.8902.1.S1_at	Cit.1322.1.S1_s_at	0.2
Citrus	Cluster14	Cit.8902.1.S1_s_at	Cit.23843.1.S1_at	0.0667
Citrus	Cluster14	Cit.8902.1.S1_s_at	Cit.8902.1.S1_at	0.2
Citrus	Cluster14	Cit.939.1.S1_s_at	Cit.17568.1.S1_at	0.2
Citrus	Cluster14	Cit.939.1.S1_s_at	Cit.17568.1.S1_x_at	0.2
Citrus	Cluster14	Cit.939.1.S1_s_at	Cit.6440.1.S1_at	0.2
Citrus	Cluster14	Cit.9509.1.S1_at	Cit.14890.1.S1_at	0.2
Citrus	Cluster14	Cit.9509.1.S1_at	Cit.17898.1.S1_x_at	0.0667
Citrus	Cluster14	Cit.9509.1.S1_at	Cit.22399.1.S1_at	0.2
Citrus	Cluster14	Cit.9509.1.S1_at	Cit.39408.1.S1_at	0.0667
Citrus	Cluster14	Cit.9509.1.S1_at	Cit.7462.1.S1_at	0.2
Citrus	Cluster14	Cit.9581.1.S1_s_at	Cit.12943.1.S1_s_at	0.0667
Citrus	Cluster14	Cit.9581.1.S1_s_at	Cit.1322.1.S1_s_at	0.2
Citrus	Cluster14	Cit.9581.1.S1_s_at	Cit.24601.1.S1_s_at	0.0667
Citrus	Cluster14	Cit.9824.1.S1_at	Cit.11834.1.S1_at	0.2
Citrus	Cluster14	Cit.9824.1.S1_at	Cit.20947.1.S1_s_at	0.0667
Citrus	Cluster14	Cit.9824.1.S1_at	Cit.28574.1.S1_at	0.0667
Citrus	Cluster14	Cit.9824.1.S1_at	Cit.29148.1.S1_at	0.0667
Citrus	Cluster14	Cit.9824.1.S1_at	Cit.2994.1.S1_s_at	0.0667
Citrus	Cluster14	Cit.9824.1.S1_at	Cit.35116.1.S1_s_at	0.2
Citrus	Cluster14	Cit.9824.1.S1_at	Cit.3915.1.S1_s_at	0.2
Citrus	Cluster14	Cit.9824.1.S1_at	Cit.9825.1.S1_at	0.2
Citrus	Cluster14	Cit.9824.1.S1_at	Cit.9827.1.S1_s_at	0.2
Citrus	Cluster14	Cit.9825.1.S1_at	Cit.20947.1.S1_s_at	0.2
Citrus	Cluster14	Cit.9825.1.S1_at	Cit.2903.1.S1_s_at	0.04
Citrus	Cluster14	Cit.9825.1.S1_at	Cit.30652.1.S1_s_at	0.0667
Citrus	Cluster14	Cit.9825.1.S1_at	Cit.3915.1.S1_s_at	0.2
Citrus	Cluster14	Cit.9827.1.S1_s_at	Cit.14829.1.S1_at	0.04
Citrus	Cluster14	Cit.9827.1.S1_s_at	Cit.20947.1.S1_s_at	0.2
Citrus	Cluster14	Cit.9827.1.S1_s_at	Cit.9825.1.S1_at	0.2
Citrus	Cluster14	Cit.9964.1.S1_s_at	Cit.13387.1.S1_at	0.2
Citrus	Cluster14	Cit.9964.1.S1_s_at	Cit.15664.1.S1_at	0.2
Citrus	Cluster14	Cit.9964.1.S1_s_at	Cit.2586.1.S1_s_at	0.2
Citrus	Cluster14	Cit.9964.1.S1_s_at	Cit.4667.1.S1_at	0.2

## Sheet: Table S4
SamID	ExpID	Sample description	Species	Organ	Treatment	cESI (Fraction)
GSM272741	GSE10798	water infiltrated leaves at 6h_biol replicate 1	Csin	Leaf	Abiotic	17.6829
GSM272742	GSE10798	water infiltrated leaves at 6h_biol replicate 2	Csin	Leaf	Abiotic	18.9024
GSM272743	GSE10798	water infiltrated leaves at 48h_biol replicate 1	Csin	Leaf	Abiotic	14.3293
GSM272744	GSE10798	water infiltrated leaves at 48h_biol replicate 2	Csin	Leaf	Abiotic	15.2439
GSM272745	GSE10798	Xaa infiltrated leaves at 6h_biol replicate 1	Csin	Leaf	Biotic	22.2561
GSM272746	GSE10798	Xaa infiltrated leaves at 6h_biol replicate 2	Csin	Leaf	Biotic	22.2561
GSM272747	GSE10798	Xaa infiltrated leaves at 48h_biol replicate 1	Csin	Leaf	Biotic	19.8171
GSM272748	GSE10798	Xaa infiltrated leaves at 48h_biol replicate 2	Csin	Leaf	Biotic	19.8171
GSM272749	GSE10798	Xac infiltrated leaves at 6h_biol replicate 1	Csin	Leaf	Biotic	19.8171
GSM272750	GSE10798	Xac infiltrated leaves at 6h_biol replicate 2	Csin	Leaf	Biotic	17.0732
GSM272751	GSE10798	Xac infiltrated leaves at 48h_biol replicate 1	Csin	Leaf	Biotic	16.4634
GSM272752	GSE10798	Xac infiltrated leaves at 48h_biol replicate 2	Csin	Leaf	Biotic	16.7683
GSM321587	GSE12804	genotype: Faris sweet lemon - developmental stage: PO:0007009 FF.01 fruit size 30%, - rep1	Clim	Fruit (Whole)	Developmental	53.9634
GSM321588	GSE12804	genotype: Faris sweet lemon - developmental stage: PO:0007009 FF.01 fruit size 30%, - rep2	Clim	Fruit (Whole)	Developmental	48.1707
GSM321589	GSE12804	genotype: Faris sweet lemon - developmental stage: PO:0007009 FF.01 fruit size 30%, - rep3	Clim	Fruit (Whole)	Developmental	57.3171
GSM321590	GSE12804	genotype: Faris sweet lemon - developmental stage: PO:0007050 FR.03 late stage of fruit ripening, - rep1	Clim	Fruit (Whole)	Developmental	53.0488
GSM321591	GSE12804	genotype: Faris sweet lemon - developmental stage: PO:0007050 FR.03 late stage of fruit ripening, - rep2	Clim	Fruit (Whole)	Developmental	40.2439
GSM321592	GSE12804	genotype: Faris sweet lemon - developmental stage: PO:0007050 FR.03 late stage of fruit ripening, - rep3	Clim	Fruit (Whole)	Developmental	50.6098
GSM321593	GSE12804	genotype: Faris acid lemon - developmental stage: PO:0007009 FF.01 fruit size 30%, - rep1	Clim	Fruit (Whole)	Developmental	45.7317
GSM321594	GSE12804	genotype: Faris acid lemon - developmental stage: PO:0007009 FF.01 fruit size 30%, - rep2	Clim	Fruit (Whole)	Developmental	43.2927
GSM321595	GSE12804	genotype: Faris acid lemon - developmental stage: PO:0007009 FF.01 fruit size 30%, - rep3	Clim	Fruit (Whole)	Developmental	61.2805
GSM321596	GSE12804	genotype: Faris acid lemon - developmental stage: PO:0007050 FR.03 late stage of fruit ripening, - rep1	Clim	Fruit (Whole)	Developmental	42.9878
GSM321597	GSE12804	genotype: Faris acid lemon - developmental stage: PO:0007050 FR.03 late stage of fruit ripening, - rep2	Clim	Fruit (Whole)	Developmental	42.3781
GSM321598	GSE12804	genotype: Faris acid lemon - developmental stage: PO:0007050 FR.03 late stage of fruit ripening, - rep3	Clim	Fruit (Whole)	Developmental	40.8537
GSM321599	GSE12804	genotype: Frost Lisbon lemon - developmental stage: PO:0007009 FF.01 fruit size 30%, - rep1	Clim	Fruit (Whole)	Developmental	46.0366
GSM321600	GSE12804	genotype: Frost Lisbon lemon - developmental stage: PO:0007009 FF.01 fruit size 30%, - rep2	Clim	Fruit (Whole)	Developmental	50.3049
GSM321601	GSE12804	genotype: Frost Lisbon lemon - developmental stage: PO:0007009 FF.01 fruit size 30%, - rep3	Clim	Fruit (Whole)	Developmental	59.4512
GSM321602	GSE12804	genotype: Frost Lisbon lemon - developmental stage: PO:0007050 FR.03 late stage of fruit ripening, - rep1	Clim	Fruit (Whole)	Developmental	42.6829
GSM321603	GSE12804	genotype: Frost Lisbon lemon - developmental stage: PO:0007050 FR.03 late stage of fruit ripening, - rep2	Clim	Fruit (Whole)	Developmental	44.5122
GSM321604	GSE12804	genotype: Frost Lisbon lemon - developmental stage: PO:0007050 FR.03 late stage of fruit ripening, - rep3	Clim	Fruit (Whole)	Developmental	48.4756
GSM398930	GSE15886	Clementine Nules, before rind separation, Sep 14, 2006, rep 1	Cret	Fruit (Whole)	Healthy	31.4024
GSM398931	GSE15886	Clementine Nules, before rind separation, Sep 14, 2006, rep 2	Cret	Fruit (Whole)	Healthy	21.3415
GSM398932	GSE15886	Clementine Nules, before rind separation, Sep 14, 2006, rep 3	Cret	Fruit (Whole)	Healthy	18.9024
GSM398933	GSE15886	Clementine Nules, at rind separation, 26 Oct 2006, rep 1	Cret	Fruit (Juice vesicles)	Mechanical	25
GSM398934	GSE15886	Clementine Nules, at rind separation, 26 Oct 2006, rep 2	Cret	Fruit (Juice vesicles)	Mechanical	26.2195
GSM398935	GSE15886	Clementine Nules, at rind separation, 26 Oct 2006, rep 3	Cret	Fruit (Juice vesicles)	Mechanical	22.561
GSM398936	GSE15886	Clementine Nules, after rind separation, 27 Nov 2006, rep 1	Cret	Fruit (Juice vesicles)	Mechanical	17.0732
GSM398937	GSE15886	Lee x Nova, before rind separation, Sep 14, 2006, rep 1	Cret	Fruit (Whole)	Healthy	24.0854
GSM398938	GSE15886	Lee x Nova, before rind separation, Sep 14, 2006, rep 2	Cret	Fruit (Whole)	Healthy	25.9146
GSM398939	GSE15886	Lee x Nova, before rind separation, Sep 14, 2006, rep 3	Cret	Fruit (Whole)	Healthy	25.6098
GSM398940	GSE15886	Lee x Nova, at rind separation, 26 Oct 2006, rep 1	Cret	Fruit (Juice vesicles)	Healthy	25.3049
GSM398941	GSE15886	Lee x Nova, at rind separation, 26 Oct 2006, rep 2	Cret	Fruit (Juice vesicles)	Mechanical	27.439
GSM398942	GSE15886	Lee x Nova, at rind separation, 26 Oct 2006, rep 3	Cret	Fruit (Juice vesicles)	Mechanical	24.0854
GSM398943	GSE15886	Lee x Nova, after rind separation, 27 Nov 2006, rep 1	Cret	Fruit (Juice vesicles)	Mechanical	21.6463
GSM398944	GSE15886	Lee x Nova, after rind separation, 27 Nov 2006, rep 2	Cret	Fruit (Juice vesicles)	Mechanical	22.8658
GSM398945	GSE15886	Lee x Nova, after rind separation, 27 Nov 2006, rep 3	Cret	Fruit (Juice vesicles)	Mechanical	19.8171
GSM487411	GSE19543	Ponkan fruit under cold storage, 0-day	Cret	Fruit (Whole)	Healthy	20.7317
GSM487412	GSE19543	Ponkan fruit under cold storage, 30-day	Cret	Fruit (Whole)	Abiotic	14.0244
GSM487413	GSE19543	Ponkan fruit under cold storage, 60-day	Cret	Fruit (Whole)	Abiotic	14.939
GSM487414	GSE19543	Ponkan fruit under cold storage, 90-day	Cret	Fruit (Whole)	Abiotic	16.1585
GSM734400	GSE29633	leaves_mock-inoculated control, biological rep1	Csin	Leaf	Healthy	40.8537
GSM734401	GSE29633	leaves_mock-inoculated control, biological rep2	Csin	Leaf	Healthy	37.8049
GSM734402	GSE29633	leaves_mock-inoculated control, biological rep3	Csin	Leaf	Healthy	42.3781
GSM734403	GSE29633	leaves_HLB-inoculated plant, biological rep1	Csin	Leaf	Biotic	25.3049
GSM734404	GSE29633	leaves_HLB-inoculated plant, biological rep2	Csin	Leaf	Biotic	31.7073
GSM734405	GSE29633	leaves_HLB-inoculated plant, biological rep3	Csin	Leaf	Biotic	38.1098
GSM756545	GSE30502	Cleopatra leaves, non-infected, 32 weeks after graft (mock)-inoculation	Cret	Leaf	Healthy	20.4268
GSM756546	GSE30502	Cleopatra leaves, non-infected, 32 weeks after graft (mock)-inoculation	Cret	Leaf	Healthy	22.561
GSM756547	GSE30502	Cleopatra leaves, non-infected, 32 weeks after graft (mock)-inoculation	Cret	Leaf	Healthy	26.2195
GSM756548	GSE30502	Cleopatra leaves, infected with Ca. L. asiaticus, 32 weeks after graft-inoculation	Cret	Leaf	Biotic	35.061
GSM756549	GSE30502	Cleopatra leaves, infected with Ca. L. asiaticus, 32 weeks after graft-inoculation	Cret	Leaf	Biotic	33.8415
GSM756550	GSE30502	Cleopatra leaves, infected with Ca. L. asiaticus, 32 weeks after graft-inoculation	Cret	Leaf	Biotic	33.8415
GSM756551	GSE30502	US-897 leaves, non-infected, 32 weeks after graft (mock)-inoculation	Cret	Leaf	Healthy	9.14634
GSM756552	GSE30502	US-897 leaves, non-infected, 32 weeks after graft (mock)-inoculation	Cret	Leaf	Healthy	9.14634
GSM756553	GSE30502	US-897 leaves, non-infected, 32 weeks after graft (mock)-inoculation	Cret	Leaf	Healthy	9.45122
GSM756554	GSE30502	US-897 leaves, infected with Ca. L. asiaticus, 32 weeks after graft-inoculation	Cret	Leaf	Biotic	12.8049
GSM756555	GSE30502	US-897 leaves, infected with Ca. L. asiaticus, 32 weeks after graft-inoculation	Cret	Leaf	Biotic	11.8902
GSM756556	GSE30502	US-897 leaves, infected with Ca. L. asiaticus, 32 weeks after graft-inoculation	Cret	Leaf	Biotic	11.5854
GSM786188	GSE31669	grapefruit peel, rep 1	Cpar	Fruit (Albedo)	Healthy	46.3415
GSM786189	GSE31669	grapefruit peel, rep2	Cpar	Fruit (Albedo)	Healthy	46.9512
GSM786190	GSE31669	grapefruit peel, Metschnikowia fructicola treatment, rep1	Cpar	Fruit (Albedo)	Biotic	37.1951
GSM786191	GSE31669	grapefruit peel, Metschnikowia fructicola treatment, rep2	Cpar	Fruit (Albedo)	Biotic	42.3781
GSM786192	GSE31669	grapefruit peel, Metschnikowia fructicola treatment, rep3	Cpar	Fruit (Albedo)	Biotic	39.6341
GSM786193	GSE31669	grapefruit peel, rep3	Cpar	Fruit (Albedo)	Healthy	42.3781
GSM818240	GSE33003	Leaves from healthy plant 1, biological rep1	Csin	Leaf	Healthy	43.9024
GSM818241	GSE33003	Leaves from healthy plant 2, biological rep2	Csin	Leaf	Healthy	44.8171
GSM818242	GSE33003	Leaves from healthy plant 3, biological rep3	Csin	Leaf	Healthy	45.4268
GSM818243	GSE33003	Leaves from Ca. L. asiaticus infected plant 4, biological rep1	Csin	Leaf	Biotic	43.5976
GSM818244	GSE33003	Leaves from Ca. L. asiaticus infected plant 5, biological rep2	Csin	Leaf	Biotic	42.3781
GSM818245	GSE33003	Leaves from Ca. L. asiaticus infected plant 6, biological rep3	Csin	Leaf	Biotic	42.6829
GSM818247	GSE33004	Stem from healthy plant 3, biological rep2	Csin	Stem	Healthy	14.6341
GSM818248	GSE33004	Stem from healthy plant 4, biological rep3	Csin	Stem	Healthy	16.7683
GSM818249	GSE33004	Stem from Ca. L. asiaticus infected plant 5, biological rep1	Csin	Stem	Biotic	22.2561
GSM818250	GSE33004	Stem from Ca. L. asiaticus infected plant 6, biological rep2	Csin	Stem	Biotic	30.4878
GSM818251	GSE33004	Stem from Ca. L. asiaticus infected plant 8, biological rep3	Csin	Stem	Biotic	23.4756
GSM818252	GSE33004	Roots from healthy plant 2, biological rep1	Csin	Root	Healthy	15.8537
GSM818254	GSE33004	Roots from healthy plant 4, biological rep3	Csin	Root	Healthy	14.939
GSM818255	GSE33004	Roots from Ca. L. asiaticus infected plant 5, biological rep1	Csin	Root	Biotic	15.2439
GSM818256	GSE33004	Roots from Ca. L. asiaticus infected plant 6, biological rep2	Csin	Root	Biotic	14.939
GSM818257	GSE33004	Roots from Ca. L. asiaticus infected plant 8, biological rep3	Csin	Root	Biotic	15.5488
GSM825452	GSE33373	Hamlin Symptomatic Vascular Core Rep3	Csin	Fruit (Vascular core)	Biotic	24.0854
GSM825453	GSE33373	Hamlin Symptomatic Vascular Core Rep4	Csin	Fruit (Vascular core)	Biotic	25.9146
GSM825455	GSE33373	Hamlin Healthy control Vascular Core Rep2	Csin	Fruit (Vascular core)	Healthy	32.0122
GSM825456	GSE33373	Hamlin Healthy control Vascular Core Rep3	Csin	Fruit (Vascular core)	Healthy	32.3171
GSM825458	GSE33373	Hamlin Symptomatic Juice Vesicle Rep1	Csin	Fruit (Juice vesicles)	Biotic	27.439
GSM825459	GSE33373	Hamlin Symptomatic Juice Vesicle Rep2	Csin	Fruit (Juice vesicles)	Biotic	28.3537
GSM825461	GSE33373	Hamlin Symptomatic Juice Vesicle Rep4	Csin	Fruit (Juice vesicles)	Biotic	21.6463
GSM825462	GSE33373	Hamlin Healthy Control Juice Vesicle Rep1	Csin	Fruit (Juice vesicles)	Healthy	25.3049
GSM825463	GSE33373	Hamlin Healthy Control Juice Vesicle Rep3	Csin	Fruit (Juice vesicles)	Healthy	23.4756
GSM825464	GSE33373	Hamlin Healthy Control Juice Vesicle Rep4	Csin	Fruit (Juice vesicles)	Healthy	22.561
GSM825465	GSE33373	Hamlin Healthy Control Seed Rep1	Csin	Seed	Healthy	6.09756
GSM825466	GSE33373	Hamlin Healthy Control Seed Rep2	Csin	Seed	Healthy	7.62195
GSM825467	GSE33373	Hamlin Healthy Control Seed Rep3	Csin	Seed	Healthy	6.40244
GSM825469	GSE33373	Hamlin Symptomatic Peel (Flavedo) Rep1	Csin	Fruit (Flavedo)	Biotic	57.6219
GSM825470	GSE33373	Hamlin Symptomatic Peel (Flavedo) Rep2	Csin	Fruit (Flavedo)	Biotic	56.7073
GSM825471	GSE33373	Hamlin Symptomatic Peel (Flavedo) Rep3	Csin	Fruit (Flavedo)	Biotic	44.8171
GSM825472	GSE33373	Hamlin Symptomatic Peel (Flavedo) Rep4	Csin	Fruit (Flavedo)	Biotic	69.5122
GSM825473	GSE33373	Hamlin Healthy Control Peel (Flavedo) Rep1	Csin	Fruit (Flavedo)	Healthy	73.7805
GSM825474	GSE33373	Hamlin Healthy Control Peel (Flavedo) Rep2	Csin	Fruit (Flavedo)	Healthy	74.3902
GSM825475	GSE33373	Hamlin Healthy Control Peel (Flavedo) Rep3	Csin	Fruit (Flavedo)	Healthy	73.1707
GSM825476	GSE33373	Hamlin Healthy Control Peel (Flavedo) Rep4	Csin	Fruit (Flavedo)	Healthy	74.0854
GSM825478	GSE33373	Hamlin Symptomatic Seed Rep2	Csin	Seed	Biotic	7.92683
GSM825479	GSE33373	Hamlin Symptomatic Seed Rep3	Csin	Seed	Biotic	7.92683
GSM825480	GSE33373	Hamlin Symptomatic Seed Rep4	Csin	Seed	Biotic	4.87805
GSM825481	GSE33373	Valencia Healthy Control Peel (Flavedo) Rep1	Csin	Fruit (Flavedo)	Healthy	74.3902
GSM825482	GSE33373	Valencia Symptomatic Peel (Flavedo) Rep1	Csin	Fruit (Flavedo)	Biotic	75.3049
GSM825483	GSE33373	Valencia Asymptomatic Peel (Flavedo) Rep1	Csin	Fruit (Flavedo)	Biotic	72.561
GSM825484	GSE33373	Valencia Healthy Control Vascular Core Rep1	Csin	Fruit (Vascular core)	Healthy	30.1829
GSM825485	GSE33373	Valencia Symptomatic Vascular Core Rep1	Csin	Fruit (Vascular core)	Biotic	26.8293
GSM825486	GSE33373	Valencia Asymptomatic Vascular Core Rep1	Csin	Fruit (Vascular core)	Biotic	33.8415
GSM825487	GSE33373	Valencia Healthy Control Juice Vesicle Rep1	Csin	Fruit (Juice vesicles)	Healthy	15.5488
GSM825488	GSE33373	Valencia Symptomatic Juice Vesicle Rep1	Csin	Fruit (Juice vesicles)	Biotic	18.9024
GSM825489	GSE33373	Valencia Asymptomatic Juice Vesicle Rep1	Csin	Fruit (Juice vesicles)	Biotic	13.4146
GSM825491	GSE33373	Valencia Symptomatic Peel (Flavedo) Rep2	Csin	Fruit (Flavedo)	Biotic	75
GSM825492	GSE33373	Valencia Asymptomatic Peel (Flavedo) Rep2	Csin	Fruit (Flavedo)	Biotic	71.0366
GSM825493	GSE33373	Valencia Healthy Control Vascular Core Rep2	Csin	Fruit (Vascular core)	Healthy	36.8902
GSM825494	GSE33373	Valencia Symptomatic Vascular Core Rep2	Csin	Fruit (Vascular core)	Biotic	33.2317
GSM825495	GSE33373	Valencia Asymptomatic Vascular Core Rep2	Csin	Fruit (Vascular core)	Biotic	25.9146
GSM825496	GSE33373	Valencia Healthy Control Juice Vesicle Rep2	Csin	Fruit (Juice vesicles)	Healthy	16.7683
GSM825497	GSE33373	Valencia Symptomatic Juice Vesicle Rep2	Csin	Fruit (Juice vesicles)	Biotic	16.7683
GSM825498	GSE33373	Valencia Asymptomatic Juice Vesicle Rep2	Csin	Fruit (Juice vesicles)	Biotic	16.7683
GSM825499	GSE33373	Valencia Healthy Control Peel (Flavedo) Rep3	Csin	Fruit (Flavedo)	Healthy	76.8293
GSM825500	GSE33373	Valencia Symptomatic Peel (Flavedo) Rep3	Csin	Fruit (Flavedo)	Biotic	72.561
GSM825501	GSE33373	Valencia Asymptomatic Peel (Flavedo) Rep3	Csin	Fruit (Flavedo)	Biotic	71.9512
GSM825503	GSE33373	Valencia Symptomatic Vascular Core Rep3	Csin	Fruit (Vascular core)	Biotic	32.9268
GSM825504	GSE33373	Valencia Asymptomatic Vascular Core Rep3	Csin	Fruit (Vascular core)	Biotic	28.9634
GSM825505	GSE33373	Valencia Healthy Control Juice Vesicle Rep3	Csin	Fruit (Juice vesicles)	Healthy	18.9024
GSM825506	GSE33373	Valencia Symptomatic Juice Vesicle Rep3	Csin	Fruit (Juice vesicles)	Biotic	20.7317
GSM825507	GSE33373	Valencia Asymptomatic Juice Vesicle Rep3	Csin	Fruit (Juice vesicles)	Biotic	14.0244
GSM825508	GSE33373	Valencia Healthy Control Peel (Flavedo) Rep4	Csin	Fruit (Flavedo)	Healthy	75.6098
GSM825509	GSE33373	Valencia Symptomatic Peel (Flavedo) Rep4	Csin	Fruit (Flavedo)	Biotic	76.5244
GSM825510	GSE33373	Valencia Asymptomatic Peel (Flavedo) Rep4	Csin	Fruit (Flavedo)	Biotic	67.0732
GSM825511	GSE33373	Valencia Healthy Control Vascular Core Rep4	Csin	Fruit (Vascular core)	Healthy	35.9756
GSM825512	GSE33373	Valencia Symptomatic Vascular Core Rep4	Csin	Fruit (Vascular core)	Biotic	33.2317
GSM825513	GSE33373	Valencia Asymptomatic Vascular Core Rep4	Csin	Fruit (Vascular core)	Biotic	29.2683
GSM825514	GSE33373	Valencia Healthy Control Juice Vesicle Rep4	Csin	Fruit (Juice vesicles)	Healthy	17.6829
GSM825515	GSE33373	Valencia Symptomatic Juice Vesicle Rep4	Csin	Fruit (Juice vesicles)	Biotic	25.9146
GSM825516	GSE33373	Valencia Asymptomatic Juice Vesicle Rep4	Csin	Fruit (Juice vesicles)	Biotic	17.0732
GSM827632	GSE33459	leaves, infected, 5-9 wai, biological rep 1	Csin	Leaf	Biotic	36.8902
GSM827633	GSE33459	leaves, infected, 5-9 wai, biological rep 2	Csin	Leaf	Biotic	42.3781
GSM827634	GSE33459	leaves, infected, 5-9 wai, biological rep 3	Csin	Leaf	Biotic	39.3293
GSM827635	GSE33459	leaves, infected, 13-17 wai, biological rep 1	Csin	Leaf	Biotic	27.439
GSM827636	GSE33459	leaves, infected, 13-17 wai, biological rep 2	Csin	Leaf	Biotic	23.1707
GSM827637	GSE33459	leaves, infected, 13-17 wai, biological rep 3	Csin	Leaf	Biotic	22.2561
GSM827638	GSE33459	leaves, healthy, 5-9 wai, biological rep 1	Csin	Leaf	Healthy	36.8902
GSM827639	GSE33459	leaves, healthy, 5-9 wai, biological rep 2	Csin	Leaf	Healthy	39.0244
GSM827640	GSE33459	leaves, healthy, 13-17 wai, biological rep 1	Csin	Leaf	Healthy	21.3415
GSM827641	GSE33459	leaves, healthy, 13-17 wai, biological rep 2	Csin	Leaf	Healthy	20.7317
GSM839728	GSE33964	Epithelial cells at 28mm, biological rep1	Cpar	Fruit (Flavedo)	Healthy	84.1463
GSM839729	GSE33964	Epithelial cells at 28mm, biological rep2	Cpar	Fruit (Flavedo)	Healthy	83.5366
GSM839730	GSE33964	Epithelial cells at 28mm, biological rep3	Cpar	Fruit (Flavedo)	Healthy	84.1463
GSM839731	GSE33964	Parenchyma cells at 28mm, biological rep1	Cpar	Fruit (Albedo)	Healthy	40.2439
GSM839732	GSE33964	Parenchyma cells at 28mm, biological rep2	Cpar	Fruit (Albedo)	Healthy	38.4146
GSM839733	GSE33964	Parenchyma cells at 28mm, biological rep3	Cpar	Fruit (Albedo)	Healthy	32.6219
GSM839734	GSE33964	Epithelial cells at 41mm, biological rep1	Cpar	Fruit (Flavedo)	Healthy	84.4512
GSM839735	GSE33964	Epithelial cells at 41mm, biological rep2	Cpar	Fruit (Flavedo)	Healthy	86.8902
GSM839736	GSE33964	Epithelial cells at 41mm, biological rep3	Cpar	Fruit (Flavedo)	Healthy	83.5366
GSM839737	GSE33964	Parenchyma cells at 41mm, biological rep1	Cpar	Fruit (Albedo)	Healthy	50.9146
GSM839738	GSE33964	Parenchyma cells at 41mm, biological rep2	Cpar	Fruit (Albedo)	Healthy	57.0122
GSM839739	GSE33964	Parenchyma cells at 41mm, biological rep3	Cpar	Fruit (Albedo)	Healthy	56.4024
GSM883400	GSE36188	Pre Anthesis stage ovules of Vaniglia Sanguigno, technical rep1	Csin	Flower	Healthy	9.14634
GSM883401	GSE36188	Pre Anthesis stage ovules of Vaniglia Sanguigno, technical rep2	Csin	Flower	Healthy	9.45122
GSM883402	GSE36188	Pre Anthesis stage ovules of Vaniglia Sanguigno, technical rep3	Csin	Flower	Healthy	9.7561
GSM883403	GSE36188	Pre Anthesis stage ovules of Temple, technical rep1	Csin	Flower	Healthy	6.70732
GSM883404	GSE36188	Pre Anthesis stage ovules of Temple, technical rep2	Csin	Flower	Healthy	7.62195
GSM883405	GSE36188	Pre Anthesis stage ovules of Temple, technical rep3	Csin	Flower	Healthy	8.84146
GSM883406	GSE36188	Post Anthesis stage ovules of Vaniglia Sanguigno, technical rep1	Csin	Flower	Healthy	6.40244
GSM883407	GSE36188	Post Anthesis stage ovules of Vaniglia Sanguigno, technical rep2	Csin	Flower	Healthy	7.31707
GSM883408	GSE36188	Post Anthesis stage ovules of Vaniglia Sanguigno, technical rep3	Csin	Flower	Healthy	6.70732
GSM883409	GSE36188	Post Anthesis stage ovules of Temple, technical rep1	Csin	Flower	Healthy	9.45122
GSM883410	GSE36188	Post Anthesis stage ovules of Temple, technical rep2	Csin	Flower	Healthy	7.31707
GSM883411	GSE36188	Post Anthesis stage ovules of Temple, technical rep3	Csin	Flower	Healthy	7.92683
GSM883412	GSE36188	Initial Fruit Set stage ovules of Vaniglia Sanguigno, technical rep1	Csin	Flower	Healthy	7.0122
GSM883413	GSE36188	Initial Fruit Set stage ovules of Vaniglia Sanguigno, technical rep2	Csin	Flower	Healthy	7.0122
GSM883414	GSE36188	Initial Fruit Set stage ovules of Vaniglia Sanguigno, technical rep3	Csin	Flower	Healthy	5.79268
GSM883415	GSE36188	Initial Fruit Set stage ovules of Temple, technical rep1	Csin	Flower	Healthy	7.31707
GSM883416	GSE36188	Initial Fruit Set stage ovules of Temple, technical rep2	Csin	Flower	Healthy	7.92683
GSM883417	GSE36188	Initial Fruit Set stage ovules of Temple, technical rep3	Csin	Flower	Healthy	8.53659
GSM883418	GSE36188	Leaves of Vaniglia Sanguigno, technical rep1	Csin	Leaf	Healthy	27.7439
GSM883419	GSE36188	Leaves of Vaniglia Sanguigno, technical rep2	Csin	Leaf	Healthy	27.7439
GSM883420	GSE36188	Leaves of Vaniglia Sanguigno, technical rep3	Csin	Leaf	Healthy	27.1342
GSM1111843	GSE45680	citrus fruit untreated control, biological rep1	Csin	Fruit (Whole)	Healthy	57.9268
GSM1111844	GSE45680	citrus fruit untreated control, biological rep2	Csin	Fruit (Whole)	Healthy	60.6707
GSM1111845	GSE45680	citrus fruit treated with Kloeckera apiculata, biological rep1	Csin	Fruit (Whole)	Biotic	59.7561
GSM1111846	GSE45680	citrus fruit treated with Kloeckera apiculata, biological rep2	Csin	Fruit (Whole)	Biotic	56.4024
GSM1111847	GSE45680	citrus fruit treated with Kloeckera apiculata extract, biological rep1	Csin	Fruit (Whole)	Biotic	57.3171
GSM1111848	GSE45680	citrus fruit treated with Kloeckera apiculata extract, biological rep2	Csin	Fruit (Whole)	Biotic	59.4512
GSM1111849	GSE45680	citrus fruit treated with 2-phenylethanol, biological rep1	Csin	Fruit (Whole)	Chemical	58.2317
GSM1111850	GSE45680	citrus fruit treated with 2-phenylethanol, biological rep2	Csin	Fruit (Whole)	Chemical	58.2317
GSM1210793	GSE49957	flavedo, mature puffed, biol replicate 1	Csin	Fruit (Flavedo)	Disorder	57.9268
GSM1210794	GSE49957	flavedo, mature puffed, biol replicate 2	Csin	Fruit (Flavedo)	Disorder	42.0732
GSM1210795	GSE49957	flavedo, mature puffed, biol replicate 3	Csin	Fruit (Flavedo)	Disorder	49.6951
GSM1210796	GSE49957	flavedo, mature puffed, biol replicate 4	Csin	Fruit (Flavedo)	Disorder	60.061
GSM1210797	GSE49957	albedo, mature puffed, biol replicate 1	Csin	Fruit (Albedo)	Disorder	28.9634
GSM1210798	GSE49957	albedo, mature puffed, biol replicate 2	Csin	Fruit (Albedo)	Disorder	18.2927
GSM1210799	GSE49957	albedo, mature puffed, biol replicate 3	Csin	Fruit (Albedo)	Disorder	40.2439
GSM1210800	GSE49957	albedo, mature puffed, biol replicate 4	Csin	Fruit (Albedo)	Disorder	40.5488
GSM1210801	GSE49957	juice sacs, mature puffed, biol replicate 1	Csin	Fruit (Juice vesicles)	Disorder	17.9878
GSM1210802	GSE49957	juice sacs, mature puffed, biol replicate 2	Csin	Fruit (Juice vesicles)	Disorder	13.7195
GSM1210803	GSE49957	juice sacs, mature puffed, biol replicate 3	Csin	Fruit (Juice vesicles)	Disorder	14.0244
GSM1210804	GSE49957	juice sacs, mature puffed, biol replicate 4	Csin	Fruit (Juice vesicles)	Disorder	14.939
GSM1210805	GSE49957	albedo, mature control, biol replicate 1	Csin	Fruit (Albedo)	Healthy	30.1829
GSM1210806	GSE49957	albedo, mature control, biol replicate 2	Csin	Fruit (Albedo)	Healthy	32.9268
GSM1210807	GSE49957	flavedo, mature control, biol replicate 1	Csin	Fruit (Albedo)	Healthy	59.7561
GSM1210808	GSE49957	flavedo, mature control, biol replicate 2	Csin	Fruit (Albedo)	Healthy	60.3659
GSM1210809	GSE49957	juice sacs, mature control, biol replicate 1	Csin	Fruit (Juice vesicles)	Healthy	9.7561
GSM1210810	GSE49957	juice sacs, mature control, biol replicate 2	Csin	Fruit (Juice vesicles)	Healthy	13.7195
GSM1217809	GSE50384	mandarin, albedo, repl. 1	Cret	Fruit (Albedo)	Healthy	11.2805
GSM1217810	GSE50384	mandarin, albedo, repl. 2	Cret	Fruit (Albedo)	Healthy	18.9024
GSM1217811	GSE50384	mandarin, albedo, repl. 3	Cret	Fruit (Albedo)	Healthy	16.7683
GSM1217812	GSE50384	mandarin, flavedo, repl. 1	Cret	Fruit (Flavedo)	Healthy	30.1829
GSM1217813	GSE50384	mandarin, flavedo, repl. 2	Cret	Fruit (Flavedo)	Healthy	29.5732
GSM1217814	GSE50384	mandarin, flavedo, repl. 3	Cret	Fruit (Flavedo)	Healthy	30.1829
GSM1217815	GSE50384	mandarin, juice sacs, repl. 1	Cret	Fruit (Juice vesicles)	Healthy	29.5732
GSM1217816	GSE50384	mandarin, juice sacs, repl. 2	Cret	Fruit (Juice vesicles)	Healthy	21.0366
GSM1217817	GSE50384	mandarin, juice sacs, repl. 3	Cret	Fruit (Juice vesicles)	Healthy	18.5976
GSM1217819	GSE50384	navel, albedo, repl. 2	Csin	Fruit (Albedo)	Healthy	14.6341
GSM1217820	GSE50384	navel, albedo, repl. 3	Csin	Fruit (Albedo)	Healthy	16.4634
GSM1217821	GSE50384	navel, flavedo, repl. 1	Csin	Fruit (Flavedo)	Healthy	34.7561
GSM1217822	GSE50384	navel, flavedo, repl. 2	Csin	Fruit (Flavedo)	Healthy	31.7073
GSM1217823	GSE50384	navel, flavedo, repl. 3	Csin	Fruit (Flavedo)	Healthy	36.8902
GSM1217824	GSE50384	navel, juice sacs, repl. 1	Csin	Fruit (Juice vesicles)	Healthy	14.6341
GSM1217825	GSE50384	navel, juice sacs, repl. 2	Csin	Fruit (Juice vesicles)	Healthy	14.939
GSM1217826	GSE50384	navel, juice sacs, repl. 3	Csin	Fruit (Juice vesicles)	Healthy	18.2927
GSM1217827	GSE50384	Valencia, albedo, repl. 1	Csin	Fruit (Albedo)	Healthy	20.7317
GSM1217828	GSE50384	Valencia, albedo, repl. 2	Csin	Fruit (Albedo)	Healthy	14.6341
GSM1217829	GSE50384	Valencia, albedo, repl. 3	Csin	Fruit (Albedo)	Healthy	19.8171
GSM1217830	GSE50384	Valencia, flavedo, repl. 1	Csin	Fruit (Flavedo)	Healthy	33.2317
GSM1217831	GSE50384	Valencia, flavedo, repl. 2	Csin	Fruit (Flavedo)	Healthy	38.1098
GSM1217832	GSE50384	Valencia, flavedo, repl. 3	Csin	Fruit (Flavedo)	Healthy	37.1951
GSM1217833	GSE50384	Valencia, juice sacs, repl. 1	Csin	Fruit (Juice vesicles)	Healthy	17.3781
GSM1217834	GSE50384	Valencia, juice sacs, repl. 2	Csin	Fruit (Juice vesicles)	Healthy	11.5854
GSM1217835	GSE50384	Valencia, juice sacs, repl. 3	Csin	Fruit (Juice vesicles)	Healthy	12.8049
GSM1217836	GSE50384	grapefruit, albedo, repl. 1	Cpar	Fruit (Albedo)	Healthy	15.8537
GSM1217837	GSE50384	grapefruit, albedo, repl. 2	Cpar	Fruit (Albedo)	Healthy	14.3293
GSM1217838	GSE50384	grapefruit, albedo, repl. 3	Cpar	Fruit (Albedo)	Healthy	14.6341
GSM1217839	GSE50384	grapefruit, flavedo, repl. 1	Cpar	Fruit (Flavedo)	Healthy	25
GSM1217840	GSE50384	grapefruit, flavedo, repl. 2	Cpar	Fruit (Flavedo)	Healthy	18.5976
GSM1217841	GSE50384	grapefruit, flavedo, repl. 3	Cpar	Fruit (Flavedo)	Healthy	27.1342
GSM1217842	GSE50384	grapefruit, juice sacs, repl. 1	Cpar	Fruit (Juice vesicles)	Healthy	14.939
GSM1217843	GSE50384	grapefruit, juice sacs, repl. 2	Cpar	Fruit (Juice vesicles)	Healthy	13.4146
GSM1217844	GSE50384	grapefruit, juice sacs, repl. 3	Cpar	Fruit (Juice vesicles)	Healthy	14.6341
GSM1217845	GSE50384	lemon, albedo, repl. 1	Clim	Fruit (Albedo)	Healthy	16.4634
GSM1217846	GSE50384	lemon, albedo, repl. 2	Clim	Fruit (Albedo)	Healthy	17.3781
GSM1217847	GSE50384	lemon, albedo, repl. 3	Clim	Fruit (Albedo)	Healthy	23.4756
GSM1217848	GSE50384	lemon, flavedo, repl. 1	Clim	Fruit (Flavedo)	Healthy	25
GSM1217849	GSE50384	lemon, flavedo, repl. 2	Clim	Fruit (Flavedo)	Healthy	33.5366
GSM1217850	GSE50384	lemon, flavedo, repl. 3	Clim	Fruit (Flavedo)	Healthy	18.5976
GSM1217851	GSE50384	lemon, juice sacs, repl. 1	Clim	Fruit (Juice vesicles)	Healthy	22.561
GSM1217852	GSE50384	lemon, juice sacs, repl. 2	Clim	Fruit (Juice vesicles)	Healthy	30.7927
GSM1217853	GSE50384	lemon, juice sacs, repl. 3	Clim	Fruit (Juice vesicles)	Healthy	17.3781
GSM1227568	GSE50741	Sweet orange leaves inoculated with Xcc306 wild type (WT) at 120 hpi	Csin	Leaf	Biotic	18.5976
GSM1227569	GSE50741	Sweet orange leaves inoculated with Xcc306 wild type (WT) at 120 hpi	Csin	Leaf	Biotic	17.3781
GSM1227570	GSE50741	Sweet orange leaves inoculated with Xcc306 wild type (WT) at 120 hpi	Csin	Leaf	Biotic	19.2073
GSM1227571	GSE50741	Sweet orange leaves inoculated with Xcc306 mutant with pthA4 gene deleted (MU) at 120 hpi	Csin	Leaf	Biotic	25.3049
GSM1227572	GSE50741	Sweet orange leaves inoculated with Xcc306 mutant with pthA4 gene deleted (MU) at 120 hpi	Csin	Leaf	Biotic	25.6098
GSM1227573	GSE50741	Sweet orange leaves inoculated with Xcc306 mutant with pthA4 gene deleted (MU) at 120 hpi	Csin	Leaf	Biotic	25.6098
GSM1274359	GSE52700	Sweet orange leaves inoculated with Xcc306 wild type (WT) at 6 hpi	Csin	Leaf	Biotic	26.8293
GSM1274360	GSE52700	Sweet orange leaves inoculated with Xcc306 wild type (WT) at 6 hpi	Csin	Leaf	Biotic	29.5732
GSM1274361	GSE52700	Sweet orange leaves inoculated with Xcc306 wild type (WT) at 6 hpi	Csin	Leaf	Biotic	32.0122
GSM1274362	GSE52700	Sweet orange leaves inoculated with Xcc306 mutant with pthA4 gene deleted (MU) at 6 hpi	Csin	Leaf	Biotic	32.9268
GSM1274363	GSE52700	Sweet orange leaves inoculated with Xcc306 mutant with pthA4 gene deleted (MU) at 6 hpi	Csin	Leaf	Biotic	31.0976
GSM1274364	GSE52700	Sweet orange leaves inoculated with Xcc306 mutant with pthA4 gene deleted (MU) at 6 hpi	Csin	Leaf	Biotic	38.4146
GSM1274365	GSE52700	Sweet orange leaves inoculated with Xcc306 wild type (WT) at 48 hpi	Csin	Leaf	Biotic	21.3415
GSM1274366	GSE52700	Sweet orange leaves inoculated with Xcc306 wild type (WT) at 48 hpi	Csin	Leaf	Biotic	21.9512
GSM1274367	GSE52700	Sweet orange leaves inoculated with Xcc306 wild type (WT) at 48 hpi	Csin	Leaf	Biotic	18.5976
GSM1274368	GSE52700	Sweet orange leaves inoculated with Xcc306 mutant with pthA4 gene deleted (MU) at 48 hpi	Csin	Leaf	Biotic	25
GSM1274369	GSE52700	Sweet orange leaves inoculated with Xcc306 mutant with pthA4 gene deleted (MU) at 48 hpi	Csin	Leaf	Biotic	24.6951
GSM1274370	GSE52700	Sweet orange leaves inoculated with Xcc306 mutant with pthA4 gene deleted (MU) at 48 hpi	Csin	Leaf	Biotic	22.2561

## Sheet: Table S5
Rank	Connectivity score	Significantly connected cluster	GO type	GO description	FDR
2	0.0855033	Citrus_cluster210	CC	pyruvate dehydrogenase complex	0.02831
		Citrus_cluster210	CC	acetyl-CoA carboxylase complex	0.02831
		Citrus_cluster210	MF	transferase activity, transferring acyl groups	0.048579
		Citrus_cluster210	MF	transferase activity, transferring acyl groups other than amino-acyl groups	0.037774
		Citrus_cluster210	MF	monocarboxylic acid binding	0.037774
		Citrus_cluster210	MF	oxidoreductase activity, acting on the aldehyde or oxo group of donors, disulfide as acceptor	0.035857
		Citrus_cluster210	MF	S-acyltransferase activity	0.031126
		Citrus_cluster210	MF	transketolase activity	0.02831
		Citrus_cluster210	MF	S-acetyltransferase activity	0.02831
		Citrus_cluster210	MF	pyruvate dehydrogenase activity	0.02831
		Citrus_cluster210	MF	pyruvate dehydrogenase (acetyl-transferring) activity	0.02831
		Citrus_cluster210	MF	oxidoreductase activity, acting on paired donors, with incorporation or reduction of molecular oxygen	0.02831
		Citrus_cluster210	MF	lipoic acid binding	0.02831
		Citrus_cluster210	MF	ligase activity, forming carbon-carbon bonds	0.02831
		Citrus_cluster210	MF	flavonol synthase activity	0.02831
		Citrus_cluster210	MF	dihydrolipoyllysine-residue acetyltransferase activity	0.02831
		Citrus_cluster210	MF	dihydrolipoamide S-acyltransferase activity	0.02831
		Citrus_cluster210	MF	CoA carboxylase activity	0.02831
		Citrus_cluster210	MF	biotin binding	0.02831
		Citrus_cluster210	MF	acetyl-CoA carboxylase activity	0.02831
		Citrus_cluster210	MF	oxidoreductase activity, acting on paired donors, with incorporation or reduction of molecular oxygen, 2-oxoglutarate as one donor, and incorporation of one atom each of oxygen into both donors	0.018029
		Citrus_cluster210	MF	oxidoreductase activity, acting on single donors with incorporation of molecular oxygen	0.015909
		Citrus_cluster210	MF	oxidoreductase activity, acting on single donors with incorporation of molecular oxygen, incorporation of two atoms of oxygen	0.015774
		Citrus_cluster210	MF	dioxygenase activity	0.015774
		Citrus_cluster210	MF	vitamin binding	0.004867
		Citrus_cluster210	MF	L-ascorbic acid binding	0.00186
		Citrus_cluster210	MF	naringenin 3-dioxygenase activity	0.00062147
		Citrus_cluster210	MF	carboxylic acid binding	9.2395e-06
		Citrus_cluster210	BP	cellular carbohydrate biosynthetic process	0.046885
		Citrus_cluster210	BP	glucose metabolic process	0.043458
		Citrus_cluster210	BP	fatty acid metabolic process	0.037774
		Citrus_cluster210	BP	cellular carbohydrate catabolic process	0.037774
		Citrus_cluster210	BP	alcohol catabolic process	0.037555
		Citrus_cluster210	BP	monosaccharide catabolic process	0.035857
		Citrus_cluster210	BP	hexose catabolic process	0.035857
		Citrus_cluster210	BP	glucose catabolic process	0.035857
		Citrus_cluster210	BP	monocarboxylic acid metabolic process	0.03352
		Citrus_cluster210	BP	phenylpropanoid metabolic process	0.031126
		Citrus_cluster210	BP	phenylpropanoid biosynthetic process	0.02938
		Citrus_cluster210	BP	monosaccharide biosynthetic process	0.02831
		Citrus_cluster210	BP	hexose biosynthetic process	0.02831
		Citrus_cluster210	BP	glycolysis	0.02831
		Citrus_cluster210	BP	gluconeogenesis	0.02831
		Citrus_cluster210	BP	flavonoid metabolic process	0.02831
		Citrus_cluster210	BP	flavonoid biosynthetic process	0.02831
		Citrus_cluster210	BP	fatty acid biosynthetic process	0.02831
		Citrus_cluster210	BP	cellular biosynthetic process	0.02831
		Citrus_cluster210	BP	biosynthetic process	0.02831
		Citrus_cluster210	BP	alcohol biosynthetic process	0.02831
		Citrus_cluster210	BP	small molecule biosynthetic process	0.01341
		Citrus_cluster210	BP	pyruvate metabolic process	0.01129
3	0.0808535	Citrus_cluster295	MF	carbon-oxygen lyase activity	0.0097727
		Citrus_cluster295	MF	pectate lyase activity	0.00026628
		Citrus_cluster295	MF	carbon-oxygen lyase activity, acting on polysaccharides	0.00026628
4	0.0705958	Citrus_cluster147	MF	malate dehydrogenase (oxaloacetate-decarboxylating) (NADP+) activity	0.04713
		Citrus_cluster147	MF	T/G mismatch-specific endonuclease activity	0.037656
		Citrus_cluster147	MF	carbon-nitrogen lyase activity	0.010701
		Citrus_cluster147	MF	ammonia ligase activity	0.003624
		Citrus_cluster147	MF	acid-ammonia (or amide) ligase activity	0.003624
		Citrus_cluster147	MF	phenylalanine ammonia-lyase activity	0.0028319
		Citrus_cluster147	MF	ammonia-lyase activity	0.0028319
		Citrus_cluster147	BP	L-phenylalanine metabolic process	0.04713
		Citrus_cluster147	BP	cellular alkene metabolic process	0.03712
		Citrus_cluster147	BP	response to low light intensity stimulus	0.027673
		Citrus_cluster147	BP	lignin metabolic process	0.027673
		Citrus_cluster147	BP	lignin biosynthetic process	0.027673
		Citrus_cluster147	BP	alkene biosynthetic process	0.024581
		Citrus_cluster147	BP	stilbene metabolic process	0.024544
		Citrus_cluster147	BP	stilbene biosynthetic process	0.024544
		Citrus_cluster147	BP	response to low fluence blue light stimulus by blue low-fluence system	0.024544
		Citrus_cluster147	BP	polyketide metabolic process	0.024544
		Citrus_cluster147	BP	polyketide biosynthetic process	0.024544
		Citrus_cluster147	BP	ketone biosynthetic process	0.024544
		Citrus_cluster147	BP	coumarin metabolic process	0.024544
		Citrus_cluster147	BP	coumarin biosynthetic process	0.024544
		Citrus_cluster147	BP	cellular amino acid derivative metabolic process	0.024544
		Citrus_cluster147	BP	alkaloid metabolic process	0.024544
		Citrus_cluster147	BP	alkaloid biosynthetic process	0.024544
		Citrus_cluster147	BP	acetate metabolic process	0.024544
		Citrus_cluster147	BP	acetate derivative metabolic process	0.024544
		Citrus_cluster147	BP	acetate derivative biosynthetic process	0.024544
		Citrus_cluster147	BP	acetate biosynthetic process	0.024544
		Citrus_cluster147	BP	secondary metabolic process	0.024246
		Citrus_cluster147	BP	aromatic compound catabolic process	0.01179
		Citrus_cluster147	BP	phenylpropanoid metabolic process	0.003624
		Citrus_cluster147	BP	L-phenylalanine catabolic process	0.003624
		Citrus_cluster147	BP	aromatic amino acid family catabolic process	0.003624
8	0.053211	Citrus_cluster154	CC	external encapsulating structure	0.033354
		Citrus_cluster154	CC	cell wall	0.033354
		Citrus_cluster154	MF	chorismate mutase activity	0.042116
		Citrus_cluster154	MF	tetrapyrrole binding	0.037287
		Citrus_cluster154	MF	heme binding	0.033354
		Citrus_cluster154	MF	oxidoreductase activity	0.028988
		Citrus_cluster154	MF	L-ascorbate peroxidase activity	0.0027302
		Citrus_cluster154	MF	antioxidant activity	0.00042396
		Citrus_cluster154	MF	peroxidase activity	0.00016102
		Citrus_cluster154	MF	oxidoreductase activity, acting on peroxide as acceptor	0.00016102
		Citrus_cluster154	BP	response to oxidative stress	0.033354
9	0.0528476	Citrus_cluster30	MF	serine-type peptidase activity	0.017406
		Citrus_cluster30	MF	serine-type endopeptidase activity	0.017406
		Citrus_cluster30	MF	serine hydrolase activity	0.017406
		Citrus_cluster30	BP	regionalization	0.039371
		Citrus_cluster30	BP	gynoecium development	0.033027
		Citrus_cluster30	BP	cytokinin metabolic process	0.033027
		Citrus_cluster30	BP	carpel development	0.028281
		Citrus_cluster30	BP	floral organ development	0.027149
		Citrus_cluster30	BP	cytokinin biosynthetic process	0.024918
		Citrus_cluster30	BP	oxygen and reactive oxygen species metabolic process	0.022202
		Citrus_cluster30	BP	meristem maintenance	0.022202
		Citrus_cluster30	BP	flower development	0.022202

## Sheet: Table S6
Condition	Cluster ID	Probeset ID	Symbol	Function	Best At match	Best Cs match
Fruit	Cluster102	Cit.9807.1.S1_at	RPS14C	Function_At: 40S ribosomal protein S14 (RPS14C)	AT3G52580	Cs6g14330.1
				Function_Cs: Putative uncharacterized protein Sb01g041800
				Psort: CYT,NUC,CHL
				Best At match: AT3G52580
				Best Cs match: Cs6g14330.1
Fruit	Cluster102	Cit.9469.1.S1_at	NA	Function_At: NA	0	Cs5g16440.1
				Function_Cs: Glutamate decarboxylase, putative, expressed
				Psort: CHL,NUC,CYT
				Best At match: 0
				Best Cs match: Cs5g16440.1
Fruit	Cluster102	Cit.9447.1.S1_at	NA	NA	AT4G10300	#N/A
Fruit	Cluster102	Cit.831.1.S1_at	NA	Function_At: unknown protein	AT3G08610	Cs6g10400.1
				Function_Cs: Putative uncharacterized protein Sb09g023650
				Psort: CHL,VAC,NUC
				Best At match: AT3G08610
				Best Cs match: Cs6g10400.1
Fruit	Cluster102	Cit.791.1.S1_at	Hip1	Function_At: AtHip1 (Arabidopsis thaliana Hsp70-interacting protein 1)	AT4G22670	Cs5g09400.1
				Function_Cs: cDNA FLJ53687, highly similar to Hsc70-interacting protein
				Psort: CHL,MIT,NUC
				Best At match: AT4G22670
				Best Cs match: Cs5g09400.1
Fruit	Cluster102	Cit.7676.1.S1_at	NA	Function_At: NA	0	Cs5g09595.3
				Function_Cs: NA
				Psort: CHL,NUC,CYT
				Best At match: 0
				Best Cs match: Cs5g09595.3
Fruit	Cluster102	Cit.6844.1.S1_at	SURF5	Function_At: surfeit locus protein 5 family protein / SURF5 family protein	AT1G07950	Cs5g20730.1
				Function_Cs: Mediator of RNA polymerase II transcription subunit 22
				Psort: NUC,CHL,CYT
				Best At match: AT1G07950
				Best Cs match: Cs5g20730.1
Fruit	Cluster102	Cit.6245.1.S1_at	proteasome	Function_At: 26S proteasome regulatory subunit, putative	AT5G57950	Cs4g01730.1
				Function_Cs: Proteasome (Prosome, macropain) 26S subunit, non-ATPase, 9
				Psort: PLA,NUC,MIT
				Best At match: AT5G57950
				Best Cs match: Cs4g01730.1
Fruit	Cluster102	Cit.60.1.S1_at	LTP1	NA	AT2G38540	#N/A
Fruit	Cluster102	Cit.5711.1.S1_at	NA	Function_At: unknown protein	AT5G27710	Cs3g14300.1
				Function_Cs: Putative uncharacterized protein P0470D12.137
				Psort: CHL,PLA,CYT
				Best At match: AT5G27710
				Best Cs match: Cs3g14300.1
Fruit	Cluster102	Cit.5363.1.S1_at	MUB6	Function_At: MUB6 (MEMBRANE-ANCHORED UBIQUITIN-FOLD PROTEIN 6 PRECURSOR)	AT1G22050	Cs3g18730.1
				Function_Cs: Membrane-anchored ubiquitin-fold protein (Fragment)
				Psort: CHL,GOL,NUC
				Best At match: AT1G22050
				Best Cs match: Cs3g18730.1
Fruit	Cluster102	Cit.40292.1.S1_at	NA	Function_At: NA	0	Cs2g18190.2
				Function_Cs: Autophagocytosis associated protein, C-terminal domain containing protein, expressed
				Psort: CHL,PLA,CYT
				Best At match: 0
				Best Cs match: Cs2g18190.2
Fruit	Cluster102	Cit.38411.1.S1_at	NA	NA	AT4G13270	#N/A
Fruit	Cluster102	Cit.3798.1.S1_at	HCT	Function_At: HCT (HYDROXYCINNAMOYL-COA SHIKIMATE/QUINATE HYDROXYCINNAMOYL TRANSFERASE)	AT5G48930	Cs3g10440.1
				Function_Cs: Hydroxycinnamoyl-Coenzyme A shikimate/quinate hydroxycinnamoyltransferase
				Psort: NUC,PLA,CHL
				Best At match: AT5G48930
				Best Cs match: Cs3g10440.1
Fruit	Cluster102	Cit.36204.1.S1_s_at	nucleotide binding	Function_At: nucleotide binding	AT3G50590	Cs6g15430.1
				Function_Cs: Fructose-bisphosphate aldolase cytoplasmic isozyme
				Psort: CYT,CHL,MIT
				Best At match: AT3G50590
				Best Cs match: Cs6g15430.1
Fruit	Cluster102	Cit.34896.1.S1_at	NA	Function_At: unknown protein	AT5G16160	Cs6g18480.1
				Function_Cs: cDNA, clone: J065167D05, full insert sequence
				Psort: CHL,NUC,MIT
				Best At match: AT5G16160
				Best Cs match: Cs6g18480.1
Fruit	Cluster102	Cit.3454.1.S1_at	NA	Function_At: NA	0	Cs7g09280.1
				Function_Cs: Ribose-phosphate pyrophosphokinase 3, chloroplastic
				Psort: CHL,MIT,NUC
				Best At match: 0
				Best Cs match: Cs7g09280.1
Fruit	Cluster102	Cit.3369.1.S1_at	CBL	Function_At: CBL (cystathionine beta-lyase)	AT3G57050	orange1.1t01854.1
				Function_Cs: Cys/Met metabolism pyridoxal-phosphate-dependent protein
				Psort: CHL,MIT,EXC
				Best At match: AT3G57050
				Best Cs match: orange1.1t01854.1
Fruit	Cluster102	Cit.33311.1.S1_at	NA	NA	0	#N/A
Fruit	Cluster102	Cit.3318.1.S1_at	monodehydroascorbate reductase	Function_At: monodehydroascorbate reductase, putative	AT1G63940	Cs5g03080.1
				Function_Cs: Monodehydroascorbate reductase 1 (Fragment)
				Psort: CHL,NUC,CYT
				Best At match: AT1G63940
				Best Cs match: Cs5g03080.1
Fruit	Cluster102	Cit.33169.1.S1_at	galactosyltransferase	Function_At: galactosyltransferase family protein	AT1G53290	orange1.1t03074.1
				Function_Cs: Probable beta-1,3-galactosyltransferase 14
				Psort: NUC,CHL,CYT
				Best At match: AT1G53290
				Best Cs match: orange1.1t03074.1
Fruit	Cluster102	Cit.32583.1.S1_at	zinc ion binding	Function_At: zinc ion binding	AT3G02860	Cs1g11340.1
				Function_Cs: Coiled-coil domain-containing protein, putative
				Psort: CHL,NUC,CYT
				Best At match: AT3G02860
				Best Cs match: Cs1g11340.1
Fruit	Cluster102	Cit.3124.1.S1_at	NA	Function_At: NA	0	Cs2g21190.1
				Function_Cs: Dihydrolipoyllysine-residue succinyltransferase, E2 component of oxoglutarate dehydrogenase (Succinyl-transferring) complex
				Psort: MIT,CHL,NUC
				Best At match: 0
				Best Cs match: Cs2g21190.1
Fruit	Cluster102	Cit.30869.1.S1_s_at	NA	Function_At: unknown protein	AT1G36980	Cs3g19010.1
				Function_Cs: Putative glucan endo-1,3-beta-glucosidase GVI (Fragment)
				Psort: EXC,VAC,MIT
				Best At match: AT1G36980
				Best Cs match: Cs3g19010.1
Fruit	Cluster102	Cit.30447.1.S1_s_at	NA	Function_At: NA	0	Cs2g23945.1
				Function_Cs: NA
				Psort: CHL,MIT,PLA
				Best At match: 0
				Best Cs match: Cs2g23945.1
Fruit	Cluster102	Cit.29864.1.S1_at	NA	Function_At: NA	0	Cs6g18810.1
				Function_Cs: T-complex protein 1 subunit zeta
				Psort: PLA,CYT,MIT
				Best At match: 0
				Best Cs match: Cs6g18810.1
Fruit	Cluster102	Cit.2842.1.S1_at	NA	Function_At: unknown protein	AT5G09960	orange1.1t04405.1
				Function_Cs: Putative uncharacterized protein OSJNBa0091P11.20
				Psort: NUC,CHL,MIT
				Best At match: AT5G09960
				Best Cs match: orange1.1t04405.1
Fruit	Cluster102	Cit.25457.1.S1_s_at	NA	Function_At: unknown protein	AT5G07950	Cs1g14540.1
				Function_Cs: Putative F-box/LRR-repeat protein At4g00320
				Psort: PLA,NUC,MIT
				Best At match: AT5G07950
				Best Cs match: Cs1g14540.1
Fruit	Cluster102	Cit.2509.1.S1_at	kinase	Function_At: protein kinase-related	AT3G44850	Cs7g17980.2
				Function_Cs: Putative serine/arginine (SR) protein kinase protein
				Psort: CHL,NUC,CYT
				Best At match: AT3G44850
				Best Cs match: Cs7g17980.2
Fruit	Cluster102	Cit.24001.1.S1_s_at	TOPP4	Function_At: TOPP4	AT2G39840	Cs7g32040.1
				Function_Cs: Serine/threonine-protein phosphatase (Fragment)
				Psort: CYT,NUC,END
				Best At match: AT2G39840
				Best Cs match: Cs7g32040.1
Fruit	Cluster102	Cit.23835.1.S1_s_at	DHAR3	Function_At: DHAR3 (dehydroascorbate reductase 1)	AT5G16710	Cs6g17520.1
				Function_Cs: Putative uncharacterized protein Sb09g001700
				Psort: CHL,CYT,MIT
				Best At match: AT5G16710
				Best Cs match: Cs6g17520.1
Fruit	Cluster102	Cit.23555.1.S1_at	glycosyltransferase	Function_At: ALG6, ALG8 glycosyltransferase family protein	AT5G38460	Cs6g18730.1
				Function_Cs: Asparagine-linked glycosylation 6 homolog (S. cerevisiae, alpha-1,3-glucosyltransferase)
				Psort: PLA,VAC,MIT
				Best At match: AT5G38460
				Best Cs match: Cs6g18730.1
Fruit	Cluster102	Cit.23505.1.S1_at	zinc finger	Function_At: zinc finger (C3HC4-type RING finger) family protein	AT3G47990	Cs5g05330.1
				Function_Cs: Putative uncharacterized protein Sb03g024030
				Psort: NUC,PLA,MIT
				Best At match: AT3G47990
				Best Cs match: Cs5g05330.1
Fruit	Cluster102	Cit.23208.1.S1_s_at	ACBP6	Function_At: ACBP6 (acyl-CoA-binding protein 6)	AT1G31812	Cs3g09650.1
				Function_Cs: Chromosome 8 SCAF15044, whole genome shotgun sequence. (Fragment)
				Psort: CYT,PLA,NUC
				Best At match: AT1G31812
				Best Cs match: Cs3g09650.1
Fruit	Cluster102	Cit.22755.1.S1_at	P5CDH	Function_At: ALDH12A1	AT5G62530	Cs5g04170.2
				Function_Cs: Chromosome undetermined scaffold_21, whole genome shotgun sequence
				Psort: NUC,CYT,EXC
				Best At match: AT5G62530
				Best Cs match: Cs5g04170.2
Fruit	Cluster102	Cit.22558.1.S1_x_at	NA	Function_At: NA	0	Cs2g09350.1
				Function_Cs: Whole genome shotgun assembly, allelic scaffold set, scaffold scaffoldA_844
				Psort: NUC,CYT,CHL
				Best At match: 0
				Best Cs match: Cs2g09350.1
Fruit	Cluster102	Cit.22558.1.S1_at	NA	Function_At: NA	0	Cs2g09350.1
				Function_Cs: Whole genome shotgun assembly, allelic scaffold set, scaffold scaffoldA_844
				Psort: NUC,CYT,CHL
				Best At match: 0
				Best Cs match: Cs2g09350.1
Fruit	Cluster102	Cit.22117.1.S1_at	NA	NA	0	#N/A
Fruit	Cluster102	Cit.21744.1.S1_at	NA	NA	0	#N/A
Fruit	Cluster102	Cit.21648.1.S1_x_at	AN1-like	Function_At: zinc finger (AN1-like) family protein	AT3G12630	Cs1g04130.1
				Function_Cs: AN1-like Zinc finger family protein, expressed
				Psort: CYT,NUC,PLA
				Best At match: AT3G12630
				Best Cs match: Cs1g04130.1
Fruit	Cluster102	Cit.21272.1.S1_at	NA	NA	0	#N/A
Fruit	Cluster102	Cit.21208.1.S1_s_at	lipase	Function_At: esterase/lipase/thioesterase family protein	AT3G26840	Cs2g14130.1
				Function_Cs: Esterase/lipase/thioesterase-containing protein
				Psort: CHL,NUC,MIT
				Best At match: AT3G26840
				Best Cs match: Cs2g14130.1
Fruit	Cluster102	Cit.20905.1.S1_s_at	RABG3F	NA	AT3G18820	#N/A
Fruit	Cluster102	Cit.20719.1.S1_x_at	NA	NA	0	#N/A
Fruit	Cluster102	Cit.20719.1.S1_at	NA	NA	0	#N/A
Fruit	Cluster102	Cit.20634.1.S1_s_at	NA	Function_At: unknown protein	AT5G11680	orange1.1t03195.1
				Function_Cs: Singapore isolate B (sub-type 7) whole genome shotgun sequence assembly, scaffold_7
				Psort: CHL,CYT,PLA
				Best At match: AT5G11680
				Best Cs match: orange1.1t03195.1
Fruit	Cluster102	Cit.20306.1.S1_at	NA	NA	0	#N/A
Fruit	Cluster102	Cit.20033.1.S1_at	NA	Function_At: unknown protein	AT3G12030	orange1.1t02210.1
				Function_Cs: Transmembrane and coiled-coil domains protein 1
				Psort: CHL,NUC,CYT
				Best At match: AT3G12030
				Best Cs match: orange1.1t02210.1
Fruit	Cluster102	Cit.19824.1.S1_x_at	NA	Function_At: FUNCTIONS IN: molecular_function unknown	AT1G15270	Cs1g14890.1
				Function_Cs: Coiled-coil domain-containing protein, putative
				Psort: CHL,NUC,CYT
				Best At match: AT1G15270
				Best Cs match: Cs1g14890.1
Fruit	Cluster102	Cit.19616.1.S1_s_at	quinone reductase	Function_At: quinone reductase family protein	AT5G58800	Cs8g20050.1
				Function_Cs: Putative uncharacterized protein AT4g27270
				Psort: NUC,MIT,CYT
				Best At match: AT5G58800
				Best Cs match: Cs8g20050.1
Fruit	Cluster102	Cit.19500.1.S1_at	BNS	Function_At: BNS (BONSAI)	AT1G73177	Cs5g20700.1
				Function_Cs: Putative uncharacterized protein
				Psort: CHL,NUC,CYT
				Best At match: AT1G73177
				Best Cs match: Cs5g20700.1
Fruit	Cluster102	Cit.18972.1.S1_at	calcium-binding EF hand	Function_At: calcium-binding EF hand family protein	AT5G28830	Cs3g10820.1
				Function_Cs: EF-hand, calcium binding motif-containing protein
				Psort: NUC,CHL,PLA
				Best At match: AT5G28830
				Best Cs match: Cs3g10820.1
Fruit	Cluster102	Cit.18588.1.S1_at	NA	Function_At: NA	0	Cs5g17350.1
				Function_Cs: F-box/LRR-repeat/kelch-repeat protein At1g09650
				Psort: NUC,CYT,MIT
				Best At match: 0
				Best Cs match: Cs5g17350.1
Fruit	Cluster102	Cit.18372.1.S1_at	SKIP6	Function_At: SKIP6 (SKP1 interacting partner 6)	AT2G21950	orange1.1t04411.1
				Function_Cs: F-box/kelch-repeat protein SKIP6
				Psort: MIT,CHL,CYT
				Best At match: AT2G21950
				Best Cs match: orange1.1t04411.1
Fruit	Cluster102	Cit.17219.1.S1_at	ribosome	Function_At: ribosomal protein L35 family protein	AT2G24090	Cs4g02160.1
				Function_Cs: 50S ribosomal protein L35, chloroplastic
				Psort: CHL,NUC,CYT
				Best At match: AT2G24090
				Best Cs match: Cs4g02160.1
Fruit	Cluster102	Cit.17067.1.S1_at	NA	Function_At: NA	0	Cs5g28346.1
				Function_Cs: NA
				Psort: CHL,NUC,CYT
				Best At match: 0
				Best Cs match: Cs5g28346.1
Fruit	Cluster102	Cit.15587.1.S1_at	NA	NA	0	#N/A
Fruit	Cluster102	Cit.15377.1.S1_at	NA	Function_At: unknown protein	AT2G47960	Cs2g06300.1
				Function_Cs: UPF0533 protein C5orf44 homolog
				Psort: NUC,PLA,CHL
				Best At match: AT2G47960
				Best Cs match: Cs2g06300.1
Fruit	Cluster102	Cit.15335.1.S1_s_at	transducin	Function_At: transducin family protein / WD-40 repeat family protein	AT3G10530	orange1.1t01187.2
				Function_Cs: Probable U3 small nucleolar RNA-associated protein 7
				Psort: NUC,PLA,CHL
				Best At match: AT3G10530
				Best Cs match: orange1.1t01187.2
Fruit	Cluster102	Cit.15329.1.S1_at	APT1	Function_At: APT1 (ADENINE PHOSPHORIBOSYL TRANSFERASE 1)	AT1G27450	Cs1g05900.1
				Function_Cs: Adenine phosphoribosyltransferase 1, chloroplastic
				Psort: CYT,CHL,NUC
				Best At match: AT1G27450
				Best Cs match: Cs1g05900.1
Fruit	Cluster102	Cit.14956.1.S1_at	NA	Function_At: NA	0	Cs1g04820.1
				Function_Cs: NA
				Psort: NUC,CHL,CYT
				Best At match: 0
				Best Cs match: Cs1g04820.1
Fruit	Cluster102	Cit.14936.1.S1_at	PBS1	Function_At: PBS1 (avrPphB susceptible 1)	AT5G13160	Cs7g02980.1
				Function_Cs: Receptor serine-threonine protein kinase, putative
				Psort: PLA,MIT,CHL
				Best At match: AT5G13160
				Best Cs match: Cs7g02980.1
Fruit	Cluster102	Cit.14142.1.S1_at	oxidoreductase	Function_At: NADH:ubiquinone oxidoreductase family protein	AT3G03100	Cs5g24860.4
				Function_Cs: Probable NADH dehydrogenase [ubiquinone] 1 alpha subcomplex subunit 12 (Fragment)
				Psort: NA
				Best At match: AT3G03100
				Best Cs match: Cs5g24860.4
Fruit	Cluster102	Cit.13945.1.S1_at	HSFB1	Function_At: HSF4 (HEAT SHOCK FACTOR 4)	AT4G36990	Cs1g22660.1
				Function_Cs: Heat shock factor protein HSF24
				Psort: NUC,CHL,CYT
				Best At match: AT4G36990
				Best Cs match: Cs1g22660.1
Fruit	Cluster102	Cit.13490.1.S1_x_at	DHAR3	Function_At: DHAR3 (dehydroascorbate reductase 1)	AT5G16710	Cs6g17520.1
				Function_Cs: Putative uncharacterized protein Sb09g001700
				Psort: CHL,CYT,MIT
				Best At match: AT5G16710
				Best Cs match: Cs6g17520.1
Fruit	Cluster102	Cit.13490.1.S1_at	DHAR3	Function_At: DHAR3 (dehydroascorbate reductase 1)	AT5G16710	Cs6g17520.1
				Function_Cs: Putative uncharacterized protein Sb09g001700
				Psort: CHL,CYT,MIT
				Best At match: AT5G16710
				Best Cs match: Cs6g17520.1
Fruit	Cluster102	Cit.13349.1.S1_at	NA	Function_At: NA	0	Cs6g17800.3
				Function_Cs: Chromosome 9 SCAF15033, whole genome shotgun sequence
				Psort: NUC,CHL,MIT
				Best At match: 0
				Best Cs match: Cs6g17800.3
Fruit	Cluster102	Cit.12649.1.S1_at	protein transport SEC61 gamma subunit	Function_At: protein transport protein SEC61 gamma subunit, putative	AT5G50460	Cs2g25430.1
				Function_Cs: Protein transport protein Sec61 subunit gamma
				Psort: NUC,CHL,PLA
				Best At match: AT5G50460
				Best Cs match: Cs2g25430.1
Fruit	Cluster102	Cit.12428.1.S1_at	ATP synthase	Function_At: ATP synthase subunit H family protein	AT5G55290	Cs4g09555.1
				Function_Cs: Similar to ATP synthase subunit H protein
				Psort: CHL,PLA,NUC
				Best At match: AT5G55290
				Best Cs match: Cs4g09555.1
Fruit	Cluster102	Cit.12397.1.S1_s_at	protein kinase C substrate, heavy chain	Function_At: protein kinase C substrate, heavy chain-related	AT2G42390	Cs2g15950.2
				Function_Cs: Whole genome shotgun assembly, reference scaffold set, scaffold scaffold_1142
				Psort: CHL,PLA,CYT
				Best At match: AT2G42390
				Best Cs match: Cs2g15950.2
Fruit	Cluster102	Cit.12266.1.S1_at	CLASP	Function_At: CLASP (CLIP-ASSOCIATED PROTEIN)	AT2G20190	Cs5g34530.1
				Function_Cs: Novel protein similar to vertebrate cytoplasmic linker associated protein 1 (CLASP1)
				Psort: CHL,NUC,MIT
				Best At match: AT2G20190
				Best Cs match: Cs5g34530.1
Fruit	Cluster102	Cit.11620.1.S1_s_at	NA	Function_At: unknown protein	AT4G20150	Cs2g11920.1
				Function_Cs: Singapore isolate B (sub-type 7) whole genome shotgun sequence assembly, scaffold_7
				Psort: CHL,PLA,CYT
				Best At match: AT4G20150
				Best Cs match: Cs2g11920.1
Fruit	Cluster102	Cit.11597.1.S1_at	TRXH2	Function_At: ATTRX2 (THIOREDOXIN 2)	AT5G39950	Cs6g20580.1
				Function_Cs: Thioredoxin H2
				Psort: CYT,CHL,MIT
				Best At match: AT5G39950
				Best Cs match: Cs6g20580.1
Fruit	Cluster102	Cit.11550.1.S1_at	P5CR	Function_At: P5CR (PYRROLINE-5- CARBOXYLATE (P5C) REDUCTASE)	AT5G14800	orange1.1t00774.2
				Function_Cs: Pyrroline-5-carboxylate reductase
				Psort: CYT,CHL,NUC
				Best At match: AT5G14800
				Best Cs match: orange1.1t00774.2
Fruit	Cluster102	Cit.11215.1.S1_at	NA	Function_At: NA	0	Cs5g04480.3
				Function_Cs: Putative hydroxyproline-rich glycoprotein DZ-HRGP
				Psort: NUC,PLA,CHL
				Best At match: 0
				Best Cs match: Cs5g04480.3
Fruit	Cluster102	Cit.11168.1.S1_at	pectinesterase	Function_At: pectinesterase family protein	AT3G29090	Cs6g21590.2
				Function_Cs: Pectinesterase 31
				Psort: PLA,MIT,CYT
				Best At match: AT3G29090
				Best Cs match: Cs6g21590.2

## Sheet: Table S7
Condition	Cluster	Probeset ID1	Probeset ID2	Weight
Fruit	Cluster102	Cit.13349.1.S1_at	Cit.11168.1.S1_at	0.2
Fruit	Cluster102	Cit.18372.1.S1_at	Cit.11168.1.S1_at	0.2
Fruit	Cluster102	Cit.18588.1.S1_at	Cit.11168.1.S1_at	0.067
Fruit	Cluster102	Cit.20719.1.S1_x_at	Cit.11168.1.S1_at	0.04
Fruit	Cluster102	Cit.21744.1.S1_at	Cit.11168.1.S1_at	0.067
Fruit	Cluster102	Cit.23505.1.S1_at	Cit.11168.1.S1_at	0.2
Fruit	Cluster102	Cit.23555.1.S1_at	Cit.11168.1.S1_at	0.067
Fruit	Cluster102	Cit.29864.1.S1_at	Cit.11168.1.S1_at	0.2
Fruit	Cluster102	Cit.9447.1.S1_at	Cit.11168.1.S1_at	0.067
Fruit	Cluster102	Cit.9469.1.S1_at	Cit.11168.1.S1_at	0.067
Fruit	Cluster102	Cit.11168.1.S1_at	Cit.11215.1.S1_at	0.2
Fruit	Cluster102	Cit.11597.1.S1_at	Cit.11215.1.S1_at	0.2
Fruit	Cluster102	Cit.20719.1.S1_at	Cit.11215.1.S1_at	0.067
Fruit	Cluster102	Cit.21208.1.S1_s_at	Cit.11215.1.S1_at	0.067
Fruit	Cluster102	Cit.23505.1.S1_at	Cit.11215.1.S1_at	0.2
Fruit	Cluster102	Cit.2842.1.S1_at	Cit.11215.1.S1_at	0.2
Fruit	Cluster102	Cit.24001.1.S1_s_at	Cit.11550.1.S1_at	0.067
Fruit	Cluster102	Cit.11168.1.S1_at	Cit.11597.1.S1_at	0.067
Fruit	Cluster102	Cit.9469.1.S1_at	Cit.11597.1.S1_at	0.067
Fruit	Cluster102	Cit.23208.1.S1_s_at	Cit.11620.1.S1_s_at	0.2
Fruit	Cluster102	Cit.831.1.S1_at	Cit.11620.1.S1_s_at	0.067
Fruit	Cluster102	Cit.19500.1.S1_at	Cit.12428.1.S1_at	0.2
Fruit	Cluster102	Cit.20905.1.S1_s_at	Cit.12428.1.S1_at	0.2
Fruit	Cluster102	Cit.3798.1.S1_at	Cit.12428.1.S1_at	0.04
Fruit	Cluster102	Cit.18588.1.S1_at	Cit.12649.1.S1_at	0.067
Fruit	Cluster102	Cit.21208.1.S1_s_at	Cit.12649.1.S1_at	0.2
Fruit	Cluster102	Cit.2842.1.S1_at	Cit.12649.1.S1_at	0.067
Fruit	Cluster102	Cit.29864.1.S1_at	Cit.12649.1.S1_at	0.067
Fruit	Cluster102	Cit.11215.1.S1_at	Cit.13349.1.S1_at	0.067
Fruit	Cluster102	Cit.11597.1.S1_at	Cit.13349.1.S1_at	0.2
Fruit	Cluster102	Cit.13490.1.S1_x_at	Cit.13349.1.S1_at	0.067
Fruit	Cluster102	Cit.18372.1.S1_at	Cit.13349.1.S1_at	0.067
Fruit	Cluster102	Cit.20719.1.S1_at	Cit.13349.1.S1_at	0.2
Fruit	Cluster102	Cit.20719.1.S1_x_at	Cit.13349.1.S1_at	0.2
Fruit	Cluster102	Cit.21744.1.S1_at	Cit.13349.1.S1_at	0.2
Fruit	Cluster102	Cit.23505.1.S1_at	Cit.13349.1.S1_at	0.04
Fruit	Cluster102	Cit.23555.1.S1_at	Cit.13349.1.S1_at	0.067
Fruit	Cluster102	Cit.29864.1.S1_at	Cit.13349.1.S1_at	0.2
Fruit	Cluster102	Cit.9447.1.S1_at	Cit.13349.1.S1_at	0.067
Fruit	Cluster102	Cit.9469.1.S1_at	Cit.13349.1.S1_at	0.2
Fruit	Cluster102	Cit.13490.1.S1_x_at	Cit.13490.1.S1_at	0.2
Fruit	Cluster102	Cit.20719.1.S1_x_at	Cit.13490.1.S1_at	0.04
Fruit	Cluster102	Cit.9469.1.S1_at	Cit.13490.1.S1_at	0.04
Fruit	Cluster102	Cit.17219.1.S1_at	Cit.13490.1.S1_x_at	0.04
Fruit	Cluster102	Cit.20033.1.S1_at	Cit.13490.1.S1_x_at	0.2
Fruit	Cluster102	Cit.20719.1.S1_at	Cit.13490.1.S1_x_at	0.04
Fruit	Cluster102	Cit.20719.1.S1_x_at	Cit.13490.1.S1_x_at	0.04
Fruit	Cluster102	Cit.9447.1.S1_at	Cit.13490.1.S1_x_at	0.2
Fruit	Cluster102	Cit.9469.1.S1_at	Cit.13490.1.S1_x_at	0.2
Fruit	Cluster102	Cit.11620.1.S1_s_at	Cit.14142.1.S1_at	0.04
Fruit	Cluster102	Cit.25457.1.S1_s_at	Cit.14936.1.S1_at	0.2
Fruit	Cluster102	Cit.18372.1.S1_at	Cit.14956.1.S1_at	0.067
Fruit	Cluster102	Cit.21648.1.S1_x_at	Cit.14956.1.S1_at	0.2
Fruit	Cluster102	Cit.12649.1.S1_at	Cit.15329.1.S1_at	0.2
Fruit	Cluster102	Cit.18588.1.S1_at	Cit.15329.1.S1_at	0.04
Fruit	Cluster102	Cit.21208.1.S1_s_at	Cit.15329.1.S1_at	0.067
Fruit	Cluster102	Cit.23555.1.S1_at	Cit.15329.1.S1_at	0.2
Fruit	Cluster102	Cit.2842.1.S1_at	Cit.15329.1.S1_at	0.2
Fruit	Cluster102	Cit.34896.1.S1_at	Cit.15335.1.S1_s_at	0.067
Fruit	Cluster102	Cit.21208.1.S1_s_at	Cit.15377.1.S1_at	0.067
Fruit	Cluster102	Cit.12266.1.S1_at	Cit.15587.1.S1_at	0.2
Fruit	Cluster102	Cit.13945.1.S1_at	Cit.15587.1.S1_at	0.067
Fruit	Cluster102	Cit.14956.1.S1_at	Cit.17067.1.S1_at	0.2
Fruit	Cluster102	Cit.20719.1.S1_x_at	Cit.17067.1.S1_at	0.067
Fruit	Cluster102	Cit.21648.1.S1_x_at	Cit.17067.1.S1_at	0.2
Fruit	Cluster102	Cit.13490.1.S1_at	Cit.17219.1.S1_at	0.067
Fruit	Cluster102	Cit.20719.1.S1_at	Cit.17219.1.S1_at	0.04
Fruit	Cluster102	Cit.20719.1.S1_x_at	Cit.17219.1.S1_at	0.067
Fruit	Cluster102	Cit.9447.1.S1_at	Cit.17219.1.S1_at	0.067
Fruit	Cluster102	Cit.11215.1.S1_at	Cit.18372.1.S1_at	0.2
Fruit	Cluster102	Cit.20719.1.S1_at	Cit.18372.1.S1_at	0.2
Fruit	Cluster102	Cit.20719.1.S1_x_at	Cit.18372.1.S1_at	0.2
Fruit	Cluster102	Cit.11215.1.S1_at	Cit.18588.1.S1_at	0.04
Fruit	Cluster102	Cit.11597.1.S1_at	Cit.18588.1.S1_at	0.2
Fruit	Cluster102	Cit.13349.1.S1_at	Cit.18588.1.S1_at	0.2
Fruit	Cluster102	Cit.13490.1.S1_x_at	Cit.18588.1.S1_at	0.067
Fruit	Cluster102	Cit.18972.1.S1_at	Cit.18588.1.S1_at	0.2
Fruit	Cluster102	Cit.20719.1.S1_at	Cit.18588.1.S1_at	0.2
Fruit	Cluster102	Cit.20719.1.S1_x_at	Cit.18588.1.S1_at	0.2
Fruit	Cluster102	Cit.21744.1.S1_at	Cit.18588.1.S1_at	0.067
Fruit	Cluster102	Cit.23555.1.S1_at	Cit.18588.1.S1_at	0.2
Fruit	Cluster102	Cit.33311.1.S1_at	Cit.18588.1.S1_at	0.04
Fruit	Cluster102	Cit.9447.1.S1_at	Cit.18588.1.S1_at	0.067
Fruit	Cluster102	Cit.11597.1.S1_at	Cit.18972.1.S1_at	0.2
Fruit	Cluster102	Cit.13349.1.S1_at	Cit.18972.1.S1_at	0.067
Fruit	Cluster102	Cit.9469.1.S1_at	Cit.18972.1.S1_at	0.067
Fruit	Cluster102	Cit.17067.1.S1_at	Cit.19500.1.S1_at	0.2
Fruit	Cluster102	Cit.3454.1.S1_at	Cit.19500.1.S1_at	0.04
Fruit	Cluster102	Cit.40292.1.S1_at	Cit.19616.1.S1_s_at	0.2
Fruit	Cluster102	Cit.13490.1.S1_at	Cit.20033.1.S1_at	0.04
Fruit	Cluster102	Cit.6844.1.S1_at	Cit.20033.1.S1_at	0.2
Fruit	Cluster102	Cit.9447.1.S1_at	Cit.20033.1.S1_at	0.04
Fruit	Cluster102	Cit.22117.1.S1_at	Cit.20306.1.S1_at	0.067
Fruit	Cluster102	Cit.34896.1.S1_at	Cit.20634.1.S1_s_at	0.2
Fruit	Cluster102	Cit.11168.1.S1_at	Cit.20719.1.S1_at	0.04
Fruit	Cluster102	Cit.11597.1.S1_at	Cit.20719.1.S1_at	0.2
Fruit	Cluster102	Cit.14956.1.S1_at	Cit.20719.1.S1_at	0.2
Fruit	Cluster102	Cit.17067.1.S1_at	Cit.20719.1.S1_at	0.067
Fruit	Cluster102	Cit.20719.1.S1_x_at	Cit.20719.1.S1_at	0.2
Fruit	Cluster102	Cit.21744.1.S1_at	Cit.20719.1.S1_at	0.2
Fruit	Cluster102	Cit.23505.1.S1_at	Cit.20719.1.S1_at	0.2
Fruit	Cluster102	Cit.3318.1.S1_at	Cit.20719.1.S1_at	0.067
Fruit	Cluster102	Cit.9447.1.S1_at	Cit.20719.1.S1_at	0.067
Fruit	Cluster102	Cit.11215.1.S1_at	Cit.20719.1.S1_x_at	0.04
Fruit	Cluster102	Cit.11597.1.S1_at	Cit.20719.1.S1_x_at	0.2
Fruit	Cluster102	Cit.14956.1.S1_at	Cit.20719.1.S1_x_at	0.2
Fruit	Cluster102	Cit.33311.1.S1_at	Cit.20719.1.S1_x_at	0.04
Fruit	Cluster102	Cit.9447.1.S1_at	Cit.20719.1.S1_x_at	0.067
Fruit	Cluster102	Cit.9469.1.S1_at	Cit.20719.1.S1_x_at	0.2
Fruit	Cluster102	Cit.24001.1.S1_s_at	Cit.20905.1.S1_s_at	0.04
Fruit	Cluster102	Cit.2509.1.S1_at	Cit.20905.1.S1_s_at	0.2
Fruit	Cluster102	Cit.791.1.S1_at	Cit.20905.1.S1_s_at	0.067
Fruit	Cluster102	Cit.22558.1.S1_at	Cit.21208.1.S1_s_at	0.04
Fruit	Cluster102	Cit.29864.1.S1_at	Cit.21208.1.S1_s_at	0.04
Fruit	Cluster102	Cit.60.1.S1_at	Cit.21208.1.S1_s_at	0.067
Fruit	Cluster102	Cit.14936.1.S1_at	Cit.21272.1.S1_at	0.2
Fruit	Cluster102	Cit.13349.1.S1_at	Cit.21648.1.S1_x_at	0.067
Fruit	Cluster102	Cit.18372.1.S1_at	Cit.21648.1.S1_x_at	0.067
Fruit	Cluster102	Cit.20719.1.S1_at	Cit.21648.1.S1_x_at	0.2
Fruit	Cluster102	Cit.20719.1.S1_x_at	Cit.21648.1.S1_x_at	0.2
Fruit	Cluster102	Cit.2842.1.S1_at	Cit.21648.1.S1_x_at	0.04
Fruit	Cluster102	Cit.9447.1.S1_at	Cit.21648.1.S1_x_at	0.067
Fruit	Cluster102	Cit.11215.1.S1_at	Cit.21744.1.S1_at	0.2
Fruit	Cluster102	Cit.11597.1.S1_at	Cit.21744.1.S1_at	0.2
Fruit	Cluster102	Cit.14956.1.S1_at	Cit.21744.1.S1_at	0.067
Fruit	Cluster102	Cit.18372.1.S1_at	Cit.21744.1.S1_at	0.2
Fruit	Cluster102	Cit.18972.1.S1_at	Cit.21744.1.S1_at	0.067
Fruit	Cluster102	Cit.20719.1.S1_x_at	Cit.21744.1.S1_at	0.2
Fruit	Cluster102	Cit.21648.1.S1_x_at	Cit.21744.1.S1_at	0.2
Fruit	Cluster102	Cit.22755.1.S1_at	Cit.21744.1.S1_at	0.067
Fruit	Cluster102	Cit.23505.1.S1_at	Cit.21744.1.S1_at	0.2
Fruit	Cluster102	Cit.5363.1.S1_at	Cit.22117.1.S1_at	0.2
Fruit	Cluster102	Cit.11215.1.S1_at	Cit.22558.1.S1_at	0.04
Fruit	Cluster102	Cit.12649.1.S1_at	Cit.22558.1.S1_at	0.067
Fruit	Cluster102	Cit.15329.1.S1_at	Cit.22558.1.S1_at	0.2
Fruit	Cluster102	Cit.22558.1.S1_x_at	Cit.22558.1.S1_at	0.2
Fruit	Cluster102	Cit.22755.1.S1_at	Cit.22558.1.S1_at	0.067
Fruit	Cluster102	Cit.23555.1.S1_at	Cit.22558.1.S1_at	0.067
Fruit	Cluster102	Cit.2842.1.S1_at	Cit.22558.1.S1_at	0.2
Fruit	Cluster102	Cit.29864.1.S1_at	Cit.22558.1.S1_at	0.067
Fruit	Cluster102	Cit.11168.1.S1_at	Cit.22755.1.S1_at	0.2
Fruit	Cluster102	Cit.11215.1.S1_at	Cit.22755.1.S1_at	0.2
Fruit	Cluster102	Cit.11597.1.S1_at	Cit.22755.1.S1_at	0.2
Fruit	Cluster102	Cit.13349.1.S1_at	Cit.22755.1.S1_at	0.04
Fruit	Cluster102	Cit.18588.1.S1_at	Cit.22755.1.S1_at	0.067
Fruit	Cluster102	Cit.21208.1.S1_s_at	Cit.22755.1.S1_at	0.04
Fruit	Cluster102	Cit.23555.1.S1_at	Cit.22755.1.S1_at	0.2
Fruit	Cluster102	Cit.9469.1.S1_at	Cit.22755.1.S1_at	0.04
Fruit	Cluster102	Cit.14142.1.S1_at	Cit.23208.1.S1_s_at	0.04
Fruit	Cluster102	Cit.20634.1.S1_s_at	Cit.23208.1.S1_s_at	0.2
Fruit	Cluster102	Cit.831.1.S1_at	Cit.23208.1.S1_s_at	0.2
Fruit	Cluster102	Cit.11597.1.S1_at	Cit.23505.1.S1_at	0.2
Fruit	Cluster102	Cit.18588.1.S1_at	Cit.23505.1.S1_at	0.067
Fruit	Cluster102	Cit.18972.1.S1_at	Cit.23505.1.S1_at	0.04
Fruit	Cluster102	Cit.20719.1.S1_x_at	Cit.23505.1.S1_at	0.067
Fruit	Cluster102	Cit.22755.1.S1_at	Cit.23505.1.S1_at	0.2
Fruit	Cluster102	Cit.23555.1.S1_at	Cit.23505.1.S1_at	0.067
Fruit	Cluster102	Cit.11215.1.S1_at	Cit.23555.1.S1_at	0.2
Fruit	Cluster102	Cit.11597.1.S1_at	Cit.23555.1.S1_at	0.067
Fruit	Cluster102	Cit.12649.1.S1_at	Cit.23555.1.S1_at	0.067
Fruit	Cluster102	Cit.21208.1.S1_s_at	Cit.23555.1.S1_at	0.067
Fruit	Cluster102	Cit.21744.1.S1_at	Cit.23555.1.S1_at	0.04
Fruit	Cluster102	Cit.60.1.S1_at	Cit.23555.1.S1_at	0.04
Fruit	Cluster102	Cit.13490.1.S1_at	Cit.23835.1.S1_s_at	0.2
Fruit	Cluster102	Cit.13490.1.S1_x_at	Cit.23835.1.S1_s_at	0.067
Fruit	Cluster102	Cit.38411.1.S1_at	Cit.23835.1.S1_s_at	0.2
Fruit	Cluster102	Cit.12266.1.S1_at	Cit.2509.1.S1_at	0.067
Fruit	Cluster102	Cit.15587.1.S1_at	Cit.2509.1.S1_at	0.2
Fruit	Cluster102	Cit.11597.1.S1_at	Cit.2842.1.S1_at	0.067
Fruit	Cluster102	Cit.19824.1.S1_x_at	Cit.2842.1.S1_at	0.067
Fruit	Cluster102	Cit.20719.1.S1_at	Cit.2842.1.S1_at	0.04
Fruit	Cluster102	Cit.22755.1.S1_at	Cit.2842.1.S1_at	0.04
Fruit	Cluster102	Cit.23555.1.S1_at	Cit.2842.1.S1_at	0.2
Fruit	Cluster102	Cit.30447.1.S1_s_at	Cit.2842.1.S1_at	0.04
Fruit	Cluster102	Cit.11215.1.S1_at	Cit.29864.1.S1_at	0.2
Fruit	Cluster102	Cit.11597.1.S1_at	Cit.29864.1.S1_at	0.067
Fruit	Cluster102	Cit.13490.1.S1_x_at	Cit.29864.1.S1_at	0.04
Fruit	Cluster102	Cit.15329.1.S1_at	Cit.29864.1.S1_at	0.2
Fruit	Cluster102	Cit.18588.1.S1_at	Cit.29864.1.S1_at	0.2
Fruit	Cluster102	Cit.20719.1.S1_at	Cit.29864.1.S1_at	0.067
Fruit	Cluster102	Cit.20719.1.S1_x_at	Cit.29864.1.S1_at	0.067
Fruit	Cluster102	Cit.22755.1.S1_at	Cit.29864.1.S1_at	0.2
Fruit	Cluster102	Cit.23555.1.S1_at	Cit.29864.1.S1_at	0.2
Fruit	Cluster102	Cit.2842.1.S1_at	Cit.29864.1.S1_at	0.2
Fruit	Cluster102	Cit.11168.1.S1_at	Cit.30447.1.S1_s_at	0.04
Fruit	Cluster102	Cit.12649.1.S1_at	Cit.30447.1.S1_s_at	0.04
Fruit	Cluster102	Cit.13349.1.S1_at	Cit.30447.1.S1_s_at	0.067
Fruit	Cluster102	Cit.13490.1.S1_x_at	Cit.30447.1.S1_s_at	0.067
Fruit	Cluster102	Cit.15329.1.S1_at	Cit.30447.1.S1_s_at	0.2
Fruit	Cluster102	Cit.18588.1.S1_at	Cit.30447.1.S1_s_at	0.067
Fruit	Cluster102	Cit.23555.1.S1_at	Cit.30447.1.S1_s_at	0.067
Fruit	Cluster102	Cit.29864.1.S1_at	Cit.30447.1.S1_s_at	0.067
Fruit	Cluster102	Cit.9469.1.S1_at	Cit.30447.1.S1_s_at	0.067
Fruit	Cluster102	Cit.19616.1.S1_s_at	Cit.30869.1.S1_s_at	0.2
Fruit	Cluster102	Cit.12397.1.S1_s_at	Cit.3124.1.S1_at	0.2
Fruit	Cluster102	Cit.12649.1.S1_at	Cit.3124.1.S1_at	0.2
Fruit	Cluster102	Cit.15329.1.S1_at	Cit.3124.1.S1_at	0.04
Fruit	Cluster102	Cit.12649.1.S1_at	Cit.32583.1.S1_at	0.2
Fruit	Cluster102	Cit.15329.1.S1_at	Cit.32583.1.S1_at	0.067
Fruit	Cluster102	Cit.21208.1.S1_s_at	Cit.32583.1.S1_at	0.067
Fruit	Cluster102	Cit.30447.1.S1_s_at	Cit.32583.1.S1_at	0.067
Fruit	Cluster102	Cit.33169.1.S1_at	Cit.32583.1.S1_at	0.2
Fruit	Cluster102	Cit.13349.1.S1_at	Cit.3318.1.S1_at	0.067
Fruit	Cluster102	Cit.17219.1.S1_at	Cit.3318.1.S1_at	0.04
Fruit	Cluster102	Cit.18588.1.S1_at	Cit.3318.1.S1_at	0.04
Fruit	Cluster102	Cit.20719.1.S1_x_at	Cit.3318.1.S1_at	0.04
Fruit	Cluster102	Cit.17219.1.S1_at	Cit.33311.1.S1_at	0.067
Fruit	Cluster102	Cit.20719.1.S1_at	Cit.33311.1.S1_at	0.04
Fruit	Cluster102	Cit.9447.1.S1_at	Cit.33311.1.S1_at	0.2
Fruit	Cluster102	Cit.9469.1.S1_at	Cit.33311.1.S1_at	0.067
Fruit	Cluster102	Cit.2509.1.S1_at	Cit.3369.1.S1_at	0.04
Fruit	Cluster102	Cit.9807.1.S1_at	Cit.3454.1.S1_at	0.2
Fruit	Cluster102	Cit.22117.1.S1_at	Cit.40292.1.S1_at	0.2
Fruit	Cluster102	Cit.34896.1.S1_at	Cit.40292.1.S1_at	0.2
Fruit	Cluster102	Cit.25457.1.S1_s_at	Cit.5363.1.S1_at	0.2
Fruit	Cluster102	Cit.6245.1.S1_at	Cit.5711.1.S1_at	0.067
Fruit	Cluster102	Cit.15329.1.S1_at	Cit.60.1.S1_at	0.2
Fruit	Cluster102	Cit.22558.1.S1_at	Cit.60.1.S1_at	0.067
Fruit	Cluster102	Cit.2842.1.S1_at	Cit.60.1.S1_at	0.04
Fruit	Cluster102	Cit.30447.1.S1_s_at	Cit.60.1.S1_at	0.2
Fruit	Cluster102	Cit.32583.1.S1_at	Cit.60.1.S1_at	0.067
Fruit	Cluster102	Cit.36204.1.S1_s_at	Cit.60.1.S1_at	0.2
Fruit	Cluster102	Cit.12428.1.S1_at	Cit.6245.1.S1_at	0.04
Fruit	Cluster102	Cit.19500.1.S1_at	Cit.6245.1.S1_at	0.2
Fruit	Cluster102	Cit.9807.1.S1_at	Cit.6245.1.S1_at	0.04
Fruit	Cluster102	Cit.13490.1.S1_x_at	Cit.7676.1.S1_at	0.067
Fruit	Cluster102	Cit.20033.1.S1_at	Cit.7676.1.S1_at	0.2
Fruit	Cluster102	Cit.12428.1.S1_at	Cit.831.1.S1_at	0.2
Fruit	Cluster102	Cit.14142.1.S1_at	Cit.831.1.S1_at	0.2
Fruit	Cluster102	Cit.17067.1.S1_at	Cit.831.1.S1_at	0.067
Fruit	Cluster102	Cit.19500.1.S1_at	Cit.831.1.S1_at	0.067
Fruit	Cluster102	Cit.13490.1.S1_at	Cit.9447.1.S1_at	0.2
Fruit	Cluster102	Cit.3318.1.S1_at	Cit.9447.1.S1_at	0.2
Fruit	Cluster102	Cit.15329.1.S1_at	Cit.9469.1.S1_at	0.04
Fruit	Cluster102	Cit.18588.1.S1_at	Cit.9469.1.S1_at	0.2
Fruit	Cluster102	Cit.20033.1.S1_at	Cit.9469.1.S1_at	0.04
Fruit	Cluster102	Cit.20719.1.S1_at	Cit.9469.1.S1_at	0.067
Fruit	Cluster102	Cit.21744.1.S1_at	Cit.9469.1.S1_at	0.04
Fruit	Cluster102	Cit.23555.1.S1_at	Cit.9469.1.S1_at	0.2
Fruit	Cluster102	Cit.29864.1.S1_at	Cit.9469.1.S1_at	0.2
Fruit	Cluster102	Cit.9447.1.S1_at	Cit.9469.1.S1_at	0.2
Fruit	Cluster102	Cit.19500.1.S1_at	Cit.9807.1.S1_at	0.2

## Sheet: Table S8
Condition	Cluster ID	Probeset ID	Symbol	Function	Best At match	Best Cs match
Fruit	Cluster11	Cit.9888.1.S1_s_at	MSD1	Function_At: MSD1 (MANGANESE SUPEROXIDE DISMUTASE 1)	AT3G10920	Cs7g29850.1
				Function_Cs: Superoxide dismutase [Mn], mitochondrial
				Psort: MIT,CHL,PLA
				Best At match: AT3G10920
				Best Cs match: Cs7g29850.1
Fruit	Cluster11	Cit.9814.1.S1_at	NA	Function_At: unknown protein	AT5G01350	Cs6g08695.1
				Function_Cs: Putative uncharacterized protein Sb06g022040
				Psort: NUC,CHL,CYT
				Best At match: AT5G01350
				Best Cs match: Cs6g08695.1
Fruit	Cluster11	Cit.9707.1.S1_s_at	vacuolar ATPase subunit F	Function_At: vacuolar ATPase subunit F family protein	AT4G02620	Cs5g30450.2
				Function_Cs: F-ATPase family transporter: protons (Vacuolar)
				Psort: CHL,NUC,PLA
				Best At match: AT4G02620
				Best Cs match: Cs5g30450.2
Fruit	Cluster11	Cit.9638.1.S1_s_at	HSP21	Function_At: HSP21 (HEAT SHOCK PROTEIN 21)	AT4G27670	orange1.1t02556.1
				Function_Cs: Chloroplast low molecular weight heat shock protein HSP25.99n
				Psort: CHL,NUC,PLA
				Best At match: AT4G27670
				Best Cs match: orange1.1t02556.1
Fruit	Cluster11	Cit.9593.1.S1_s_at	RPS16A	Function_At: 40S ribosomal protein S16 (RPS16A)	AT2G09990	Cs9g14680.1
				Function_Cs: Conserved oligomeric Golgi complex subunit 7
				Psort: NUC,PLA,CHL
				Best At match: AT2G09990
				Best Cs match: Cs9g14680.1
Fruit	Cluster11	Cit.9503.1.S1_at	HSP18.2	Function_At: HSP18.2 (heat shock protein 18.2)	AT5G59720	Cs6g07320.1
				Function_Cs: Cytosolic class I small heat shock protein 3A
				Psort: CYT,NUC,CHL
				Best At match: AT5G59720
				Best Cs match: Cs6g07320.1
Fruit	Cluster11	Cit.9500.1.S1_s_at	HSP18.2	Function_At: HSP18.2 (heat shock protein 18.2)	AT5G59720	Cs6g07320.1
				Function_Cs: Cytosolic class I small heat shock protein 3A
				Psort: CYT,NUC,CHL
				Best At match: AT5G59720
				Best Cs match: Cs6g07320.1
Fruit	Cluster11	Cit.9500.1.S1_at	HSP17.4	Function_At: ATHSP17.4	AT3G46230	Cs6g07320.1
				Function_Cs: Cytosolic class I small heat shock protein 3A
				Psort: CYT,NUC,CHL
				Best At match: AT3G46230
				Best Cs match: Cs6g07320.1
Fruit	Cluster11	Cit.9477.1.S1_s_at	AIG	Function_At: avirulence-responsive protein, putative / avirulence induced gene protein, putative / AIG protein, putative	AT1G33970	Cs5g17570.1
				Function_Cs: AIG1-like protein, 5' partial
				Psort: NUC,CHL,PLA
				Best At match: AT1G33970
				Best Cs match: Cs5g17570.1
Fruit	Cluster11	Cit.9458.1.S1_s_at	NA	Function_At: unknown protein	AT3G22270	Cs8g19490.1
				Function_Cs: 18.5 kDa class I heat shock protein
				Psort: CYT,NUC,CHL
				Best At match: AT3G22270
				Best Cs match: Cs8g19490.1
Fruit	Cluster11	Cit.9324.1.S1_at	CYP72A14	Function_At: CYP72A14	AT3G14680	Cs5g14950.1
				Function_Cs: Secologanin synthase
				Psort: CHL,NUC,CYT
				Best At match: AT3G14680
				Best Cs match: Cs5g14950.1
Fruit	Cluster11	Cit.9165.1.S1_x_at	RPS2C	Function_At: 40S ribosomal protein S2 (RPS2C)	AT2G41840	Cs9g12510.1
				Function_Cs: 40S ribosomal protein S2-2
				Psort: NUC,CYT,MIT
				Best At match: AT2G41840
				Best Cs match: Cs9g12510.1
Fruit	Cluster11	Cit.9163.1.S1_x_at	RPS2D	Function_At: 40S ribosomal protein S2 (RPS2D)	AT3G57490	Cs9g12510.1
				Function_Cs: 40S ribosomal protein S2-2
				Psort: NUC,CYT,MIT
				Best At match: AT3G57490
				Best Cs match: Cs9g12510.1
Fruit	Cluster11	Cit.9139.1.S1_s_at	REF	Function_At: rubber elongation factor (REF) family protein	AT1G67360	Cs7g10710.1
				Function_Cs: REF/SRPP-like protein At1g67360
				Psort: NUC,MIT,CHL
				Best At match: AT1G67360
				Best Cs match: Cs7g10710.1
Fruit	Cluster11	Cit.9129.1.S1_s_at	TDE	Function_At: TMS membrane family protein / tumour differentially expressed (TDE) family protein	AT1G16180	orange1.1t02860.1
				Function_Cs: Serinc-domain containing serine and sphingolipid biosynthesis protein
				Psort: NUC,CYT,PLA
				Best At match: AT1G16180
				Best Cs match: orange1.1t02860.1
Fruit	Cluster11	Cit.9117.1.S1_x_at	LRR	Function_At: leucine-rich repeat protein, putative	AT5G21090	Cs2g29080.1
				Function_Cs: BRASSINOSTEROID INSENSITIVE 1-associated receptor kinase 1
				Psort: PLA,CHL,END
				Best At match: AT5G21090
				Best Cs match: Cs2g29080.1
Fruit	Cluster11	Cit.9090.1.S1_at	APX2	Function_At: APX2 (ASCORBATE PEROXIDASE 2)	AT3G09640	Cs6g04140.1
				Function_Cs: L-ascorbate peroxidase 2, cytosolic
				Psort: CYT,POX,PLA
				Best At match: AT3G09640
				Best Cs match: Cs6g04140.1
Fruit	Cluster11	Cit.9074.1.S1_s_at	embryo-specific	Function_At: embryo-specific protein-related	AT5G62200	Cs9g16170.1
				Function_Cs: Putative uncharacterized protein At5g62200 (Fragment)
				Psort: PLA,EXC,CHL
				Best At match: AT5G62200
				Best Cs match: Cs9g16170.1
Fruit	Cluster11	Cit.8993.1.S1_s_at	RPS5A	Function_At: ATRPS5A (RIBOSOMAL PROTEIN 5A)	AT3G11940	Cs6g13030.1
				Function_Cs: 40S ribosomal protein S5-2
				Psort: CYT,CHL,PLA
				Best At match: AT3G11940
				Best Cs match: Cs6g13030.1
Fruit	Cluster11	Cit.88.1.S1_s_at	UBC28	Function_At: ubiquitin-conjugating enzyme, putative	AT1G64230	Cs4g07710.1
				Function_Cs: Ubiquitin-conjugating enzyme E2-17 kDa
				Psort: NUC,CHL,MIT
				Best At match: AT1G64230
				Best Cs match: Cs4g07710.1
Fruit	Cluster11	Cit.8447.1.S1_at	HSP17.6C-CI	Function_At: 17.6 kDa class I small heat shock protein (HSP17.6C-CI) (AA 1-156)	AT1G53540	Cs8g18020.1
				Function_Cs: 17.6 kDa class I heat shock protein 3
				Psort: CYT,NUC,CHL
				Best At match: AT1G53540
				Best Cs match: Cs8g18020.1
Fruit	Cluster11	Cit.8444.1.S1_s_at	HSP17.4	Function_At: ATHSP17.4	AT3G46230	Cs8g18020.1
				Function_Cs: 17.6 kDa class I heat shock protein 3
				Psort: CYT,NUC,CHL
				Best At match: AT3G46230
				Best Cs match: Cs8g18020.1
Fruit	Cluster11	Cit.844.1.S1_s_at	NA	Function_At: NA	0	Cs3g24730.3
				Function_Cs: NA
				Psort: CHL,NUC,PLA
				Best At match: 0
				Best Cs match: Cs3g24730.3
Fruit	Cluster11	Cit.8439.1.S1_x_at	NA	Function_At: NA	0	Cs7g31340.1
				Function_Cs: 60S acidic ribosomal protein P0-2
				Psort: CHL,PLA,NUC
				Best At match: 0
				Best Cs match: Cs7g31340.1
Fruit	Cluster11	Cit.8401.1.S1_at	glycolate oxidase	Function_At: (S)-2-hydroxy-acid oxidase, peroxisomal, putative / glycolate oxidase, putative / short chain alpha-hydroxy acid oxidase, putativ	AT3G14420	Cs2g03230.1
				Function_Cs: Peroxisomal (S)-2-hydroxy-acid oxidase
				Psort: POX,CHL,NUC
				Best At match: AT3G14420
				Best Cs match: Cs2g03230.1
Fruit	Cluster11	Cit.8373.1.S1_s_at	NA	Function_At: unknown protein	AT5G17190	Cs2g17250.1
				Function_Cs: Putative uncharacterized protein Sb01g041440
				Psort: PLA,CHL,CYT
				Best At match: AT5G17190
				Best Cs match: Cs2g17250.1
Fruit	Cluster11	Cit.8238.1.S1_s_at	RD19A	Function_At: RD19 (RESPONSIVE TO DEHYDRATION 19)	AT4G39090	Cs8g08320.1
				Function_Cs: Cysteine proteinase RD19a
				Psort: VAC,CYT,NUC
				Best At match: AT4G39090
				Best Cs match: Cs8g08320.1
Fruit	Cluster11	Cit.8027.1.S1_s_at	HSP70	Function_At: HSP70 (heat shock protein 70)	AT3G12580	Cs8g18260.1
				Function_Cs: Heat shock cognate 70 kDa protein
				Psort: CHL,NUC,CYT
				Best At match: AT3G12580
				Best Cs match: Cs8g18260.1
Fruit	Cluster11	Cit.7983.1.S1_x_at	SAG21	Function_At: SAG21 (SENESCENCE-ASSOCIATED GENE 21)	AT4G02380	Cs9g04210.1
				Function_Cs: Late embryogenesis abundant protein Lea5
				Psort: CHL,PLA,NUC
				Best At match: AT4G02380
				Best Cs match: Cs9g04210.1
Fruit	Cluster11	Cit.7409.1.S1_at	enolase	Function_At: enolase, putative	AT2G29560	Cs8g19680.1
				Function_Cs: Cytosolic enolase 3
				Psort: CYT,NUC,MIT
				Best At match: AT2G29560
				Best Cs match: Cs8g19680.1
Fruit	Cluster11	Cit.696.1.S1_x_at	NA	Function_At: NA	0	Cs9g14150.1
				Function_Cs: NA
				Psort: CHL,NUC,CYT
				Best At match: 0
				Best Cs match: Cs9g14150.1
Fruit	Cluster11	Cit.6897.1.S1_at	myb	Function_At: myb family transcription factor	AT3G10760	Cs6g16820.1
				Function_Cs: Putative uncharacterized protein Sb03g047330
				Psort: NUC,CHL,PLA
				Best At match: AT3G10760
				Best Cs match: Cs6g16820.1
Fruit	Cluster11	Cit.678.1.S1_x_at	UBQ14	Function_At: UBQ14	AT4G02890	Cs4g11150.1
				Function_Cs: Polyubiquitin 10
				Psort: EXC,MIT,CSK
				Best At match: AT4G02890
				Best Cs match: Cs4g11150.1
Fruit	Cluster11	Cit.6379.1.S1_at	GDU4	NA	AT2G24762	#N/A
Fruit	Cluster11	Cit.6164.1.S1_at	NA	Function_At: NA	0	Cs8g14280.1
				Function_Cs: Putative uncharacterized protein
				Psort: NUC,CHL,VAC
				Best At match: 0
				Best Cs match: Cs8g14280.1
Fruit	Cluster11	Cit.6117.1.S1_at	CHC1	Function_At: CHC1	AT5G14170	Cs2g25220.1
				Function_Cs: SWI/SNF related, matrix associated, actin dependent regulator of chromatin, subfamily d, member 1 (Predicted)
				Psort: NUC,MIT,PLA
				Best At match: AT5G14170
				Best Cs match: Cs2g25220.1
Fruit	Cluster11	Cit.5516.1.S1_at	NA	Function_At: unknown protein	AT3G10020	Cs6g15570.1
				Function_Cs: Putative uncharacterized protein Sb08g002950
				Psort: CYT,NUC,CHL
				Best At match: AT3G10020
				Best Cs match: Cs6g15570.1
Fruit	Cluster11	Cit.4825.1.S1_at	armadillo/	Function_At: armadillo/beta-catenin repeat family protein	AT4G12710	Cs2g19070.1
			beta-catenin repeat	Function_Cs: U-box domain-containing protein 3
				Psort: CHL,NUC,CYT
				Best At match: AT4G12710
				Best Cs match: Cs2g19070.1
Fruit	Cluster11	Cit.4496.1.S1_s_at	PRA1.B3	Function_At: PRA1.B3 (PRENYLATED RAB ACCEPTOR 1.B3)	AT5G05380	Cs7g30390.1
				Function_Cs: Putative uncharacterized protein Sb01g001896 (Fragment)
				Psort: PLA,CHL,NUC
				Best At match: AT5G05380
				Best Cs match: Cs7g30390.1
Fruit	Cluster11	Cit.4437.1.S1_s_at	MOS11	Function_At: unknown protein	AT5G02770	Cs6g03800.1
				Function_Cs: Mitochondrial carrier domain-containing protein
				Psort: CHL,NUC,PLA
				Best At match: AT5G02770
				Best Cs match: Cs6g03800.1
Fruit	Cluster11	Cit.40525.1.S1_at	NA	NA	0	#N/A
Fruit	Cluster11	Cit.40464.1.S1_s_at	ATE1	Function_At: ATE1	AT1G13690	Cs7g11700.1
				Function_Cs: Peptidyl-prolyl cis-trans isomerase E
				Psort: NUC,PLA,VAC
				Best At match: AT1G13690
				Best Cs match: Cs7g11700.1
Fruit	Cluster11	Cit.40158.1.S1_s_at	NTP3	Function_At: nitrate transporter (NTP3)	AT3G21670	Cs2g20780.1
				Function_Cs: Nitrate transporter, H+/oligopeptide symporter POT family (Fragment)
				Psort: PLA,CHL,NUC
				Best At match: AT3G21670
				Best Cs match: Cs2g20780.1
Fruit	Cluster11	Cit.40156.1.S1_at	SUR1	Function_At: SUR1 (SUPERROOT 1)	AT2G20610	Cs2g23860.1
				Function_Cs: Probable aminotransferase TAT2
				Psort: CYT,CHL,NUC
				Best At match: AT2G20610
				Best Cs match: Cs2g23860.1
Fruit	Cluster11	Cit.40117.1.S1_s_at	SGT1B	Function_At: SGT1B	AT4G11260	Cs9g19050.1
				Function_Cs: Putative uncharacterized protein Sb03g006570
				Psort: CYT,NUC,PLA
				Best At match: AT4G11260
				Best Cs match: Cs9g19050.1
Fruit	Cluster11	Cit.40090.1.S1_s_at	AVA-P4	Function_At: AVA-P4	AT1G75630	Cs3g25710.1
				Function_Cs: V-type proton ATPase 16 kDa proteolipid subunit
				Psort: VAC,CHL,NUC
				Best At match: AT1G75630
				Best Cs match: Cs3g25710.1
Fruit	Cluster11	Cit.39990.1.S1_s_at	mitochondrial phosphate transporter	Function_At: mitochondrial phosphate transporter	AT5G14040	Cs2g14350.1
				Function_Cs: Phosphate carrier protein, mitochondrial
				Psort: NUC,CHL,MIT
				Best At match: AT5G14040
				Best Cs match: Cs2g14350.1
Fruit	Cluster11	Cit.39884.1.S1_s_at	NA	Function_At: unknown protein	AT2G11910	Cs7g05880.2
				Function_Cs: NA
				Psort: NUC,CHL,CYT
				Best At match: AT2G11910
				Best Cs match: Cs7g05880.2
Fruit	Cluster11	Cit.39791.1.S1_s_at	glycolate oxidase	Function_At: (S)-2-hydroxy-acid oxidase, peroxisomal, putative / glycolate oxidase, putative / short chain alpha-hydroxy acid oxidase, putativ	AT3G14420	Cs2g03230.1
				Function_Cs: Peroxisomal (S)-2-hydroxy-acid oxidase
				Psort: POX,CHL,NUC
				Best At match: AT3G14420
				Best Cs match: Cs2g03230.1
Fruit	Cluster11	Cit.39733.1.S1_s_at	NA	Function_At: NA	0	Cs6g13960.1
				Function_Cs: Ubiquitin-conjugating enzyme E2 variant 1D
				Psort: NUC,CHL,CYT
				Best At match: 0
				Best Cs match: Cs6g13960.1
Fruit	Cluster11	Cit.39713.1.S1_s_at	APX2	Function_At: APX2 (ASCORBATE PEROXIDASE 2)	AT3G09640	Cs6g04140.1
				Function_Cs: L-ascorbate peroxidase 2, cytosolic
				Psort: CYT,POX,PLA
				Best At match: AT3G09640
				Best Cs match: Cs6g04140.1
Fruit	Cluster11	Cit.3960.1.S1_at	LMBR1 integral membrane	Function_At: LMBR1 integral membrane family protein	AT5G01460	Cs6g08400.1
				Function_Cs: LIMR family protein At5g01460
				Psort: PLA,NUC,MIT
				Best At match: AT5G01460
				Best Cs match: Cs6g08400.1
Fruit	Cluster11	Cit.39562.1.S1_at	NA	Function_At: FUNCTIONS IN: molecular_function unknown	AT1G16040	orange1.1t02878.1
				Function_Cs: Uncharacterized protein C1450.15
				Psort: CHL,NUC,CYT
				Best At match: AT1G16040
				Best Cs match: orange1.1t02878.1
Fruit	Cluster11	Cit.38904.1.S1_at	NA	Function_At: unknown protein	AT4G05400	Cs2g09730.1
				Function_Cs: Putative uncharacterized protein Sb04g001080
				Psort: CHL,NUC,MIT
				Best At match: AT4G05400
				Best Cs match: Cs2g09730.1
Fruit	Cluster11	Cit.3837.1.S1_at	VPS55	Function_At: vacuolar protein sorting 55 family protein / VPS55 family protein	AT3G11530	Cs6g14230.1
				Function_Cs: Vacuolar protein sorting-associated protein 55 homolog
				Psort: CHL,NUC,CYT
				Best At match: AT3G11530
				Best Cs match: Cs6g14230.1
Fruit	Cluster11	Cit.38228.1.S1_at	NA	Function_At: NA	0	Cs6g18870.1
				Function_Cs: Thylakoid membrane protein slr0575
				Psort: CHL,PLA,MIT
				Best At match: 0
				Best Cs match: Cs6g18870.1
Fruit	Cluster11	Cit.38025.1.S1_at	transducin	Function_At: transducin family protein / WD-40 repeat family protein	AT4G02730	Cs5g31160.1
				Function_Cs: Putative uncharacterized protein Sb01g009580
				Psort: NUC,CYT,CHL
				Best At match: AT4G02730
				Best Cs match: Cs5g31160.1
Fruit	Cluster11	Cit.38.1.S1_x_at	NA	Function_At: NA	0	Cs9g14150.1
				Function_Cs: NA
				Psort: CHL,NUC,CYT
				Best At match: 0
				Best Cs match: Cs9g14150.1
Fruit	Cluster11	Cit.37845.1.S1_s_at	NA	Function_At: FUNCTIONS IN: molecular_function unknown	AT5G41390	Cs5g03290.1
				Function_Cs: Putative uncharacterized protein OSJNBb0060I05.12
				Psort: NUC,CYT,PLA
				Best At match: AT5G41390
				Best Cs match: Cs5g03290.1
Fruit	Cluster11	Cit.3758.1.S1_s_at	RRM	Function_At: RNA recognition motif (RRM)-containing protein	AT5G12190	Cs2g29500.1
				Function_Cs: Pre-mRNA branch site p14-like protein
				Psort: CHL,NUC,CYT
				Best At match: AT5G12190
				Best Cs match: Cs2g29500.1
Fruit	Cluster11	Cit.37280.1.S1_at	NA	Function_At: unknown protein	AT1G44414	Cs3g19700.1
				Function_Cs: Putative uncharacterized protein Sb09g021460
				Psort: NUC,CHL,PLA
				Best At match: AT1G44414
				Best Cs match: Cs3g19700.1
Fruit	Cluster11	Cit.37212.1.S1_at	MSP1	Function_At: MSP1 protein, putative / intramitochondrial sorting protein, putative	AT4G27680	orange1.1t01246.1
				Function_Cs: ATPase family AAA domain-containing protein 1
				Psort: CHL,NUC,MIT
				Best At match: AT4G27680
				Best Cs match: orange1.1t01246.1
Fruit	Cluster11	Cit.37153.1.S1_at	HMG1/	Function_At: high mobility group (HMG1/2) family protein / ARID/BRIGHT DNA-binding domain-containing protein	AT3G13350	Cs4g07640.1
			2	Function_Cs: Chromosome undetermined scaffold_11, whole genome shotgun sequence
				Psort: NUC,CYT,CHL
				Best At match: AT3G13350
				Best Cs match: Cs4g07640.1
Fruit	Cluster11	Cit.36964.1.S1_s_at	VAMP711	Function_At: ATVAMP711 (ARABIDOPSIS THALIANA VESICLE-ASSOCIATED MEMBRANE PROTEIN 711)	AT4G32150	Cs7g05630.1
				Function_Cs: Vesicle-associated membrane protein, putative
				Psort: CHL,NUC,CYT
				Best At match: AT4G32150
				Best Cs match: Cs7g05630.1
Fruit	Cluster11	Cit.36264.1.S1_s_at	SBH1	Function_At: SBH1 (SPHINGOID BASE HYDROXYLASE 1)	AT1G69640	Cs7g03890.1
				Function_Cs: Sphingoid base hydroxylase 2
				Psort: CHL,PLA,MIT
				Best At match: AT1G69640
				Best Cs match: Cs7g03890.1
Fruit	Cluster11	Cit.35957.1.S1_at	NA	Function_At: unknown protein	AT3G15351	Cs1g03620.1
				Function_Cs: Putative uncharacterized protein Sb02g033460
				Psort: CHL,MIT,NUC
				Best At match: AT3G15351
				Best Cs match: Cs1g03620.1
Fruit	Cluster11	Cit.35537.1.S1_s_at	SAG18	Function_At: SAG18 (SENESCENCE ASSOCIATED GENE 18)	AT1G71190	Cs3g04550.1
				Function_Cs: Putative uncharacterized protein (Precursor)
				Psort: PLA,END,MIT
				Best At match: AT1G71190
				Best Cs match: Cs3g04550.1
Fruit	Cluster11	Cit.35520.1.S1_s_at	ACT3	Function_At: ACT3 (actin 3)	AT3G53750	Cs7g29220.1
				Function_Cs: Putative uncharacterized protein Sb09g000750
				Psort: CSK,MIT,NUC
				Best At match: AT3G53750
				Best Cs match: Cs7g29220.1
Fruit	Cluster11	Cit.35418.1.S1_at	NA	Function_At: NA	0	Cs7g13890.1
				Function_Cs: ATP-dependent Clp protease proteolytic subunit (Fragment)
				Psort: MIT,CHL,NUC
				Best At match: 0
				Best Cs match: Cs7g13890.1
Fruit	Cluster11	Cit.35386.1.S1_s_at	RPP0C	Function_At: 60S acidic ribosomal protein P0 (RPP0C)	AT3G11250	Cs7g31340.1
				Function_Cs: 60S acidic ribosomal protein P0-2
				Psort: CHL,PLA,NUC
				Best At match: AT3G11250
				Best Cs match: Cs7g31340.1
Fruit	Cluster11	Cit.35315.1.S1_s_at	NA	Function_At: unknown protein	AT2G19180	Cs4g04070.1
				Function_Cs: Putative uncharacterized protein At2g19180
				Psort: PLA,NUC,CHL
				Best At match: AT2G19180
				Best Cs match: Cs4g04070.1
Fruit	Cluster11	Cit.35186.1.S1_s_at	ER lumen retaining receptor	Function_At: ER lumen protein retaining receptor family protein	AT2G21190	Cs8g08870.1
				Function_Cs: ER lumen protein retaining receptor family protein
				Psort: CHL,MIT,CYT
				Best At match: AT2G21190
				Best Cs match: Cs8g08870.1
Fruit	Cluster11	Cit.35087.1.S1_x_at	UBC28	Function_At: ubiquitin-conjugating enzyme, putative	AT1G64230	Cs6g10280.1
				Function_Cs: Ubiquitin-conjugating enzyme E2 28
				Psort: NUC,CHL,MIT
				Best At match: AT1G64230
				Best Cs match: Cs6g10280.1
Fruit	Cluster11	Cit.34772.1.S1_s_at	fructose-bisphosphate aldolase	Function_At: fructose-bisphosphate aldolase, putative	AT2G36460	Cs6g15430.1
				Function_Cs: Fructose-bisphosphate aldolase cytoplasmic isozyme
				Psort: CYT,CHL,MIT
				Best At match: AT2G36460
				Best Cs match: Cs6g15430.1
Fruit	Cluster11	Cit.34225.1.S1_at	sialyltransferase	Function_At: glycosyl transferase family 29 protein / sialyltransferase family protein	AT3G48820	Cs7g19880.1
				Function_Cs: Glycosyltransferase family 29 (Sialyltransferase) protein
				Psort: CYT,NUC,MIT
				Best At match: AT3G48820
				Best Cs match: Cs7g19880.1
Fruit	Cluster11	Cit.33804.1.S1_s_at	LOS1	Function_At: LOS1	AT1G56070	Cs9g17940.1
				Function_Cs: Ribosomal protein S5/Elongation factor G/III/V family protein
				Psort: CYT,CHL,NUC
				Best At match: AT1G56070
				Best Cs match: Cs9g17940.1
Fruit	Cluster11	Cit.3357.1.S1_s_at	Gar1 RNA-binding region	Function_At: Gar1 RNA-binding region family protein	AT3G03920	Cs5g26640.1
				Function_Cs: Putative H/ACA ribonucleoprotein complex subunit 1-like protein 1
				Psort: NUC,CHL,PLA
				Best At match: AT3G03920
				Best Cs match: Cs5g26640.1
Fruit	Cluster11	Cit.3340.1.S1_at	HSA32	Function_At: HSA32 (HEAT-STRESS-ASSOCIATED 32)	AT4G21320	Cs2g07300.1
				Function_Cs: Sulfonate biosynthesis enzyme, putative (AFU_orthologue
				Psort: NUC,CHL,POX
				Best At match: AT4G21320
				Best Cs match: Cs2g07300.1
Fruit	Cluster11	Cit.32593.1.S1_at	NA	Function_At: NA	0	Cs7g24490.1
				Function_Cs: Zinc finger CCHC-type and RNA-binding motif-containing protein 1
				Psort: NUC,CYT,CHL
				Best At match: 0
				Best Cs match: Cs7g24490.1
Fruit	Cluster11	Cit.32517.1.S1_s_at	binding	Function_At: binding	AT5G20190	Cs7g05410.1
				Function_Cs: Tetratricopeptide repeat domain-containing protein
				Psort: NUC,CHL,MIT
				Best At match: AT5G20190
				Best Cs match: Cs7g05410.1
Fruit	Cluster11	Cit.32075.1.S1_s_at	ADT2	Function_At: ADT2 (arogenate dehydratase 2)	AT3G07630	Cs8g17280.1
				Function_Cs: Putative uncharacterized protein Sb01g038740
				Psort: CHL,NUC,MIT
				Best At match: AT3G07630
				Best Cs match: Cs8g17280.1
Fruit	Cluster11	Cit.3195.1.S1_s_at	NA	NA	AT1G33055	#N/A
Fruit	Cluster11	Cit.31888.1.S1_at	ABP1	Function_At: ABP1 (ENDOPLASMIC RETICULUM AUXIN BINDING PROTEIN 1)	AT4G02980	Cs5g31910.1
				Function_Cs: Auxin-binding protein T92
				Psort: END,NUC,PLA
				Best At match: AT4G02980
				Best Cs match: Cs5g31910.1
Fruit	Cluster11	Cit.31863.1.S1_s_at	RER1B	Function_At: ATRER1B	AT2G21600	Cs8g07200.1
				Function_Cs: Putative endoplasmatic reticulum retrieval protein Rer1B
				Psort: NUC,CYT,CHL
				Best At match: AT2G21600
				Best Cs match: Cs8g07200.1
Fruit	Cluster11	Cit.31810.1.S1_at	UBQ12	Function_At: UBQ12 (UBIQUITIN 12)	AT1G55060	Cs6g11770.1
				Function_Cs: Putative uncharacterized protein Sb01g041800
				Psort: CHL,NUC,CYT
				Best At match: AT1G55060
				Best Cs match: Cs6g11770.1
Fruit	Cluster11	Cit.31698.1.S1_s_at	LRR	Function_At: leucine-rich repeat protein, putative	AT5G21090	Cs2g29080.1
				Function_Cs: BRASSINOSTEROID INSENSITIVE 1-associated receptor kinase 1
				Psort: PLA,CHL,END
				Best At match: AT5G21090
				Best Cs match: Cs2g29080.1
Fruit	Cluster11	Cit.31622.1.S1_s_at	F-box	Function_At: F-box family protein	AT5G45360	Cs6g19430.1
				Function_Cs: Putative uncharacterized protein
				Psort: NUC,CHL,MIT
				Best At match: AT5G45360
				Best Cs match: Cs6g19430.1
Fruit	Cluster11	Cit.31595.1.S1_s_at	PAD2	Function_At: PAD2 (PROTEASOME ALPHA SUBUNIT D 2)	AT5G66140	Cs1g25690.1
				Function_Cs: Putative proteasome-like protein alpha subunit
				Psort: CYT,CHL,NUC
				Best At match: AT5G66140
				Best Cs match: Cs1g25690.1
Fruit	Cluster11	Cit.31458.1.S1_at	OSB1	Function_At: OSB1 (Organellar Single-stranded)	AT1G47720	Cs3g24010.1
				Function_Cs: Protein OSB1, mitochondrial
				Psort: CHL,MIT,PLA
				Best At match: AT1G47720
				Best Cs match: Cs3g24010.1
Fruit	Cluster11	Cit.3130.1.S1_s_at	hydrolase	Function_At: hydrolase, alpha/beta fold family protein	AT2G36290	Cs6g14990.1
				Function_Cs: Alpha/beta-hydrolase domain-containing protein
				Psort: PLA,CHL,MIT
				Best At match: AT2G36290
				Best Cs match: Cs6g14990.1
Fruit	Cluster11	Cit.31241.1.S1_at	SIP2;1	Function_At: SIP2	AT3G56950	Cs6g16190.1
				Function_Cs: Probable aquaporin SIP2-1
				Psort: NUC,MIT,PLA
				Best At match: AT3G56950
				Best Cs match: Cs6g16190.1
Fruit	Cluster11	Cit.31224.1.S1_at	ankyrin repeat	Function_At: ankyrin repeat family protein	AT4G19150	Cs9g06980.1
				Function_Cs: Probable prefoldin subunit 2
				Psort: NUC,MIT,CYT
				Best At match: AT4G19150
				Best Cs match: Cs9g06980.1
Fruit	Cluster11	Cit.31161.1.S1_at	3-beta hydroxysteroid dehydrogenase/	Function_At: 3-beta hydroxysteroid dehydrogenase/isomerase family protein	AT2G33630	Cs3g27700.1
			isomerase	Function_Cs: Chromosome undetermined SCAF10591, whole genome shotgun sequence. (Fragment)
				Psort: CHL,MIT,CYT
				Best At match: AT2G33630
				Best Cs match: Cs3g27700.1
Fruit	Cluster11	Cit.30838.1.S1_s_at	NA	Function_At: INVOLVED IN: biological_process unknown	AT3G60450	Cs1g03480.1
				Function_Cs: Putative uncharacterized protein Sb01g050570
				Psort: CHL,NUC,CYT
				Best At match: AT3G60450
				Best Cs match: Cs1g03480.1
Fruit	Cluster11	Cit.30824.1.S1_s_at	HVA22K	Function_At: HVA22K (HVA22-LIKE PROTEIN K)	AT4G36720	Cs8g06850.1
				Function_Cs: Novel TB2/DP1, HVA22 family protein (Ortholog of human open reading frame 18, C5orf18)
				Psort: NUC,CHL,MIT
				Best At match: AT4G36720
				Best Cs match: Cs8g06850.1
Fruit	Cluster11	Cit.30824.1.S1_at	HVA22K	Function_At: HVA22K (HVA22-LIKE PROTEIN K)	AT4G36720	Cs8g06850.1
				Function_Cs: Novel TB2/DP1, HVA22 family protein (Ortholog of human open reading frame 18, C5orf18)
				Psort: NUC,CHL,MIT
				Best At match: AT4G36720
				Best Cs match: Cs8g06850.1
Fruit	Cluster11	Cit.30809.1.S1_s_at	RHD3	Function_At: RHD3 (ROOT HAIR DEFECTIVE 3)	AT3G13870	Cs1g18100.1
				Function_Cs: Protein ROOT HAIR DEFECTIVE 3
				Psort: CHL,NUC,PLA
				Best At match: AT3G13870
				Best Cs match: Cs1g18100.1
Fruit	Cluster11	Cit.3078.1.S1_s_at	NAP3	Function_At: ATNAP3	AT1G67940	Cs4g04420.1
				Function_Cs: ATP-binding cassette transporter, subfamily I, member 1, ABC component protein PpABCI1 (Fragment)
				Psort: CHL,PLA,MIT
				Best At match: AT1G67940
				Best Cs match: Cs4g04420.1
Fruit	Cluster11	Cit.30744.1.S1_s_at	ubiquitin-protein ligase	Function_At: ubiquitin-protein ligase	AT3G29270	Cs6g21830.1
				Function_Cs: Putative uncharacterized protein Sb01g032180
				Psort: CHL,NUC,CYT
				Best At match: AT3G29270
				Best Cs match: Cs6g21830.1
Fruit	Cluster11	Cit.30713.1.S1_s_at	NA	Function_At: unknown protein	AT1G47640	Cs3g24150.1
				Function_Cs: Transmembrane protein 147
				Psort: PLA,NUC,MIT
				Best At match: AT1G47640
				Best Cs match: Cs3g24150.1
Fruit	Cluster11	Cit.30697.1.S1_at	NA	Function_At: FUNCTIONS IN: molecular_function unknown	AT4G28770	Cs5g34490.1
				Function_Cs: Putative uncharacterized protein At2g20230
				Psort: CHL,NUC,PLA
				Best At match: AT4G28770
				Best Cs match: Cs5g34490.1
Fruit	Cluster11	Cit.30656.1.S1_s_at	NA	Function_At: unknown protein	AT3G19990	Cs2g12460.1
				Function_Cs: Putative uncharacterized protein At3g19990 (Fragment)
				Psort: CHL,NUC,CYT
				Best At match: AT3G19990
				Best Cs match: Cs2g12460.1
Fruit	Cluster11	Cit.30645.1.S1_s_at	AtOS9	Function_At: protein binding	AT5G35080	Cs4g05010.1
			OS9	Function_Cs: Protein OS-9
				Psort: NUC,CHL,PLA
				Best At match: AT5G35080
				Best Cs match: Cs4g05010.1
Fruit	Cluster11	Cit.30538.1.S1_s_at	NA	Function_At: unknown protein	AT2G14910	Cs8g04600.1
				Function_Cs: Seed maturation protein PM23, putative, expressed
				Psort: CHL,NUC,PLA
				Best At match: AT2G14910
				Best Cs match: Cs8g04600.1
Fruit	Cluster11	Cit.30511.1.S1_s_at	NA	Function_At: FUNCTIONS IN: molecular_function unknown	AT5G61820	Cs7g19440.1
				Function_Cs: Putative uncharacterized protein Sb07g025770
				Psort: NUC,MIT,CYT
				Best At match: AT5G61820
				Best Cs match: Cs7g19440.1
Fruit	Cluster11	Cit.30506.1.S1_s_at	FER1	Function_At: ATFER1	AT5G01600	Cs6g09150.1
				Function_Cs: Ferritin-3, chloroplastic
				Psort: CHL,NUC,EXC
				Best At match: AT5G01600
				Best Cs match: Cs6g09150.1
Fruit	Cluster11	Cit.30443.1.S1_s_at	AtLFG5	Function_At: EXPRESSED IN: 24 plant structures	AT4G15470	Cs9g05600.1
			LFG5	Function_Cs: Transmembrane BAX inhibitor motif-containing protein, putative
				Psort: CHL,NUC,CYT
				Best At match: AT4G15470
				Best Cs match: Cs9g05600.1
Fruit	Cluster11	Cit.30291.1.S1_at	NA	Function_At: unknown protein	AT5G23200	Cs7g13960.1
				Function_Cs: Putative uncharacterized protein T22D6_210 (Fragment)
				Psort: CHL,PLA,NUC
				Best At match: AT5G23200
				Best Cs match: Cs7g13960.1
Fruit	Cluster11	Cit.30188.1.S1_at	YbaK	Function_At: YbaK/prolyl-tRNA synthetase family protein	AT1G44835	Cs3g19410.1
				Function_Cs: YbaK/aminoacyl-tRNA synthetase-associated domain-containing protein
				Psort: NUC,CHL,CYT
				Best At match: AT1G44835
				Best Cs match: Cs3g19410.1
Fruit	Cluster11	Cit.30186.1.S1_at	transducin	Function_At: transducin family protein / WD-40 repeat family protein	AT4G00090	orange1.1t00237.1
				Function_Cs: Transducin beta-like protein 2
				Psort: NUC,PLA,CHL
				Best At match: AT4G00090
				Best Cs match: orange1.1t00237.1
Fruit	Cluster11	Cit.30177.1.S1_at	GGR	Function_At: GGR (geranylgeranyl reductase)	AT4G38460	Cs8g02140.1
				Function_Cs: Geranylgeranyl pyrophosphate synthase-related protein, chloroplastic
				Psort: CHL,NUC,MIT
				Best At match: AT4G38460
				Best Cs match: Cs8g02140.1
Fruit	Cluster11	Cit.30173.1.S1_at	lumazine-binding	NA	AT2G20690	#N/A
Fruit	Cluster11	Cit.30077.1.S1_at	signal peptidase I	Function_At: signal peptidase I family protein	AT1G53530	Cs5g13000.2
				Function_Cs: Mitochondrial inner membrane protease subunit 1
				Psort: NUC,CHL,CYT
				Best At match: AT1G53530
				Best Cs match: Cs5g13000.2
Fruit	Cluster11	Cit.29973.1.S1_at	NA	Function_At: NA	0	Cs9g15060.1
				Function_Cs: Autophagy-related protein 3
				Psort: NUC,CHL,CSK
				Best At match: 0
				Best Cs match: Cs9g15060.1
Fruit	Cluster11	Cit.29848.1.S1_at	pentose-5-phosphate 3-epimerase	Function_At: ribulose-phosphate 3-epimerase, cytosolic, putative / pentose-5-phosphate 3-epimerase, putative	AT1G63290	Cs2g25020.2
				Function_Cs: Fushion of putative sugar/xylulosekinase and ribulose-phosphate (IC)
				Psort: CYT,CHL,MIT
				Best At match: AT1G63290
				Best Cs match: Cs2g25020.2
Fruit	Cluster11	Cit.29824.1.S1_at	proteasome	Function_At: proteasome inhibitor-related	AT3G53970	Cs6g07180.1
				Function_Cs: Probable proteasome inhibitor
				Psort: CHL,CYT,MIT
				Best At match: AT3G53970
				Best Cs match: Cs6g07180.1
Fruit	Cluster11	Cit.29761.1.S1_s_at	NA	Function_At: unknown protein	AT3G53630	Cs6g05800.1
				Function_Cs: Putative uncharacterized protein Sb01g039200
				Psort: NUC,CHL,CYT
				Best At match: AT3G53630
				Best Cs match: Cs6g05800.1
Fruit	Cluster11	Cit.29757.1.S1_s_at	ARFC1	Function_At: ATARFC1 (ADP-ribosylation factor C1)	AT3G22950	Cs9g07870.1
				Function_Cs: ADP-ribosylation factor-like protein 5, putative, expressed
				Psort: GOL,CHL,MIT
				Best At match: AT3G22950
				Best Cs match: Cs9g07870.1
Fruit	Cluster11	Cit.29632.1.S1_at	NA	Function_At: FUNCTIONS IN: molecular_function unknown	AT5G41970	Cs5g01610.1
				Function_Cs: Chromosome 11 SCAF14979, whole genome shotgun sequence. (Fragment)
				Psort: PLA,CHL,CYT
				Best At match: AT5G41970
				Best Cs match: Cs5g01610.1
Fruit	Cluster11	Cit.29629.1.S1_s_at	SNRK3.22	Function_At: SIP4 (SOS3-INTERACTING PROTEIN 4)	AT2G30360	Cs2g09400.1
				Function_Cs: CBL-interacting serine/threonine-protein kinase, putative
				Psort: PLA,CYT,NUC
				Best At match: AT2G30360
				Best Cs match: Cs2g09400.1
Fruit	Cluster11	Cit.29580.1.S1_s_at	GAMMA CAL2	Function_At: GAMMA CAL2 (GAMMA CARBONIC ANHYDRASE-LIKE 2)	AT3G48680	orange1.1t02589.1
				Function_Cs: Singapore isolate B (sub-type 7) whole genome shotgun sequence assembly, scaffold_3
				Psort: MIT,CHL,CYT
				Best At match: AT3G48680
				Best Cs match: orange1.1t02589.1
Fruit	Cluster11	Cit.29572.1.S1_s_at	peptidyl-prolyl cis-trans isomerase cyclophilin-type	Function_At: peptidyl-prolyl cis-trans isomerase cyclophilin-type family protein	AT3G66654	Cs9g02300.1
				Function_Cs: Peptidyl-prolyl cis-trans isomerase CYP21-3, mitochondrial
				Psort: NUC,CHL,CYT
				Best At match: AT3G66654
				Best Cs match: Cs9g02300.1
Fruit	Cluster11	Cit.29551.1.S1_s_at	HYD1	Function_At: HYD1 (HYDRA1)	AT1G20050	Cs5g21790.1
				Function_Cs: Phenylalkylamine Ca2+ antagonist (Emopamil) binding protein
				Psort: CYT,NUC,MIT
				Best At match: AT1G20050
				Best Cs match: Cs5g21790.1
Fruit	Cluster11	Cit.29501.1.S1_s_at	VAMP714	Function_At: ATVAMP714 (VESICLE-ASSOCIATED MEMBRANE PROTEIN 714)	AT5G22360	Cs8g14720.1
				Function_Cs: Vesicle-associated membrane protein, putative
				Psort: NUC,CYT,PLA
				Best At match: AT5G22360
				Best Cs match: Cs8g14720.1
Fruit	Cluster11	Cit.29490.1.S1_s_at	DER2.2	Function_At: DER2.2 (DERLIN-2.2)	AT4G04860	Cs2g07860.1
				Function_Cs: Putative uncharacterized protein (Fragment)
				Psort: END,CHL,PLA
				Best At match: AT4G04860
				Best Cs match: Cs2g07860.1
Fruit	Cluster11	Cit.29375.1.S1_s_at	PBF1	Function_At: PBF1	AT3G60820	orange1.1t00241.1
				Function_Cs: Proteasome subunit beta type-1
				Psort: CHL,NUC,EXC
				Best At match: AT3G60820
				Best Cs match: orange1.1t00241.1
Fruit	Cluster11	Cit.29361.1.S1_s_at	NA	Function_At: NA	0	Cs1g07330.1
				Function_Cs: Metallothionein-like protein type 3
				Psort: NUC,CHL,CYT
				Best At match: 0
				Best Cs match: Cs1g07330.1
Fruit	Cluster11	Cit.29348.1.S1_s_at	UBQ10	Function_At: UBQ10 (POLYUBIQUITIN 10)	AT4G05320	Cs4g11150.1
				Function_Cs: Polyubiquitin 10
				Psort: EXC,MIT,CSK
				Best At match: AT4G05320
				Best Cs match: Cs4g11150.1
Fruit	Cluster11	Cit.29330.1.S1_s_at	SAHH1	Function_At: MEE58 (MATERNAL EFFECT EMBRYO ARREST 58)	AT4G13940	orange1.1t01892.1
				Function_Cs: S-adenosyl-L-homocysteine hydrolase
				Psort: CYT,MIT,PLA
				Best At match: AT4G13940
				Best Cs match: orange1.1t01892.1
Fruit	Cluster11	Cit.28634.1.S1_at	exostosin	Function_At: exostosin family protein	AT1G67410	Cs7g10610.1
				Function_Cs: Secondary cell wall-related glycosyltransferase family 47
				Psort: CHL,MIT,PLA
				Best At match: AT1G67410
				Best Cs match: Cs7g10610.1
Fruit	Cluster11	Cit.2845.1.S1_s_at	AAR3	Function_At: AAR3 (antiauxin-resistant 3)	AT3G28970	Cs6g21380.1
				Function_Cs: DCN1-like protein 2
				Psort: CHL,NUC,MIT
				Best At match: AT3G28970
				Best Cs match: Cs6g21380.1
Fruit	Cluster11	Cit.28371.1.S1_at	kinesin motor	Function_At: kinesin motor protein-related	AT4G15885	Cs9g04330.1
				Function_Cs: Kinesin-like protein KIF2C
				Psort: NUC,CYT,CHL
				Best At match: AT4G15885
				Best Cs match: Cs9g04330.1
Fruit	Cluster11	Cit.28324.1.S1_x_at	NA	NA	0	#N/A
Fruit	Cluster11	Cit.28319.1.S1_s_at	RPP2D	Function_At: 60S acidic ribosomal protein P2 (RPP2D)	AT3G44590	Cs3g07500.1
				Function_Cs: Putative uncharacterized protein Sb06g015440
				Psort: NUC,PLA,CHL
				Best At match: AT3G44590
				Best Cs match: Cs3g07500.1
Fruit	Cluster11	Cit.26491.1.S1_at	NA	Function_At: unknown protein	AT2G38820	Cs1g05480.1
				Function_Cs: Putative uncharacterized protein OSJNBa0094F01.21
				Psort: CHL,NUC,CYT
				Best At match: AT2G38820
				Best Cs match: Cs1g05480.1
Fruit	Cluster11	Cit.26477.1.S1_at	PYRB	Function_At: aspartate carabmoyltransferase, chloroplast / aspartate transcarbamylase / ATCase (PYRB)	AT3G20330	Cs1g14700.1
				Function_Cs: Carbamoyl-phosphate synthase large chain, putative (Fragment)
				Psort: CHL,NUC,PLA
				Best At match: AT3G20330
				Best Cs match: Cs1g14700.1
Fruit	Cluster11	Cit.26398.1.S1_at	NA	Function_At: NA	0	Cs1g07330.1
				Function_Cs: Metallothionein-like protein type 3
				Psort: NUC,CHL,CYT
				Best At match: 0
				Best Cs match: Cs1g07330.1
Fruit	Cluster11	Cit.26136.1.S1_x_at	NA	NA	0	#N/A
Fruit	Cluster11	Cit.2602.1.S1_at	PGIC	Function_At: glucose-6-phosphate isomerase, cytosolic (PGIC)	AT5G42740	Cs3g24700.1
				Function_Cs: Glucose-6-phosphate isomerase, cytosolic
				Psort: CYT,PLA,NUC
				Best At match: AT5G42740
				Best Cs match: Cs3g24700.1
Fruit	Cluster11	Cit.25965.1.S1_at	NA	NA	0	#N/A
Fruit	Cluster11	Cit.25955.1.S1_at	NA	Function_At: unknown protein	AT1G61065	Cs2g06410.1
				Function_Cs: Putative uncharacterized protein 1G01 (Fragment)
				Psort: MIT,PLA,CYT
				Best At match: AT1G61065
				Best Cs match: Cs2g06410.1
Fruit	Cluster11	Cit.25906.1.S1_at	HSP17.8-CI	NA	AT1G07400	#N/A
Fruit	Cluster11	Cit.25828.1.S1_s_at	NA	Function_At: unknown protein	AT4G12590	Cs2g02190.1
				Function_Cs: Transmembrane protein 111
				Psort: CHL,PLA,CYT
				Best At match: AT4G12590
				Best Cs match: Cs2g02190.1
Fruit	Cluster11	Cit.2579.1.S1_s_at	POP2	Function_At: POP2 (POLLEN-PISTIL INCOMPATIBILITY 2)	AT3G22200	Cs6g11370.1
				Function_Cs: Uncharacterized aminotransferase y4uB
				Psort: NUC,MIT,CHL
				Best At match: AT3G22200
				Best Cs match: Cs6g11370.1
Fruit	Cluster11	Cit.25742.1.S1_s_at	SPT42	Function_At: SPT42 (SPT4 HOMOLOG 2)	AT5G63670	Cs2g12330.1
				Function_Cs: NA
				Psort: NUC,CHL,PLA
				Best At match: AT5G63670
				Best Cs match: Cs2g12330.1
Fruit	Cluster11	Cit.25430.1.S1_at	NA	Function_At: unknown protein	AT2G14910	Cs8g04600.2
				Function_Cs: Seed maturation protein PM23, putative, expressed
				Psort: CHL,NUC,PLA
				Best At match: AT2G14910
				Best Cs match: Cs8g04600.2
Fruit	Cluster11	Cit.25374.1.S1_s_at	HSP23.6-MITO	Function_At: ATHSP23.6-MITO (MITOCHONDRION-LOCALIZED SMALL HEAT SHOCK PROTEIN 23.6)	AT4G25200	Cs9g14690.1
				Function_Cs: Mitochondria-localized low molecular weight heat shock protein 23.5
				Psort: MIT,CHL,CYT
				Best At match: AT4G25200
				Best Cs match: Cs9g14690.1
Fruit	Cluster11	Cit.2533.1.S1_s_at	NA	Function_At: unknown protein	AT3G62650	Cs5g33700.1
				Function_Cs: Putative uncharacterized protein At3g62650
				Psort: NUC,CYT,MIT
				Best At match: AT3G62650
				Best Cs match: Cs5g33700.1
Fruit	Cluster11	Cit.25200.1.S1_at	embryo-specific	Function_At: embryo-specific protein-related	AT5G62200	Cs9g16170.1
				Function_Cs: Putative uncharacterized protein At5g62200 (Fragment)
				Psort: PLA,EXC,CHL
				Best At match: AT5G62200
				Best Cs match: Cs9g16170.1
Fruit	Cluster11	Cit.25076.1.S1_at	POT	Function_At: proton-dependent oligopeptide transport (POT) family protein	AT1G18880	Cs5g04330.1
				Function_Cs: Proton-dependent oligopeptide transport family protein
				Psort: PLA,CHL,NUC
				Best At match: AT1G18880
				Best Cs match: Cs5g04330.1
Fruit	Cluster11	Cit.25023.1.S1_at	NA	Function_At: NA	0	orange1.1t02825.2
				Function_Cs: Iron-sulfur cluster assembly enzyme ISCU, mitochondrial
				Psort: CHL,NUC,PLA
				Best At match: 0
				Best Cs match: orange1.1t02825.2
Fruit	Cluster11	Cit.24496.1.S1_s_at	transducin	Function_At: transducin family protein / WD-40 repeat family protein	AT3G53390	Cs6g04300.1
				Function_Cs: Transducin family protein / WD-40 repeat family protein (ISS)
				Psort: PLA,NUC,CHL
				Best At match: AT3G53390
				Best Cs match: Cs6g04300.1
Fruit	Cluster11	Cit.2387.1.S1_s_at	oxidoreductase	Function_At: NADH-ubiquinone oxidoreductase-related	AT3G18410	Cs7g26700.1
				Function_Cs: NADH dehydrogenase [ubiquinone] 1 beta subcomplex subunit 10-B
				Psort: CHL,MIT,PLA
				Best At match: AT3G18410
				Best Cs match: Cs7g26700.1
Fruit	Cluster11	Cit.22883.1.S1_x_at	NA	Function_At: NA	0	Cs9g16170.1
				Function_Cs: Putative uncharacterized protein At5g62200 (Fragment)
				Psort: PLA,EXC,CHL
				Best At match: 0
				Best Cs match: Cs9g16170.1
Fruit	Cluster11	Cit.22871.1.S1_at	MSD1	Function_At: MSD1 (MANGANESE SUPEROXIDE DISMUTASE 1)	AT3G10920	Cs7g29850.1
				Function_Cs: Superoxide dismutase [Mn], mitochondrial
				Psort: MIT,CHL,PLA
				Best At match: AT3G10920
				Best Cs match: Cs7g29850.1
Fruit	Cluster11	Cit.22838.1.S1_x_at	MT3	Function_At: MT3 (METALLOTHIONEIN 3)	AT3G15353	Cs1g07330.1
				Function_Cs: Metallothionein-like protein type 3
				Psort: NUC,CHL,CYT
				Best At match: AT3G15353
				Best Cs match: Cs1g07330.1
Fruit	Cluster11	Cit.22822.1.S1_at	NA	Function_At: FUNCTIONS IN: molecular_function unknown	AT2G45380	orange1.1t00233.1
				Function_Cs: Putative uncharacterized protein Sb07g001710
				Psort: CHL,NUC,GOL
				Best At match: AT2G45380
				Best Cs match: orange1.1t00233.1
Fruit	Cluster11	Cit.226.1.S1_x_at	UBQ4	Function_At: UBQ4	AT5G20620	Cs6g04450.1
				Function_Cs: Polyubiquitin containing 7 ubiquitin monomers
				Psort: EXC,MIT,CYT
				Best At match: AT5G20620
				Best Cs match: Cs6g04450.1
Fruit	Cluster11	Cit.22579.1.S1_s_at	RPL36B	Function_At: 60S ribosomal protein L36 (RPL36B)	AT3G53740	Cs9g17520.1
				Function_Cs: Putative uncharacterized protein Sb01g003200
				Psort: NUC,CYT,MIT
				Best At match: AT3G53740
				Best Cs match: Cs9g17520.1
Fruit	Cluster11	Cit.22451.1.S1_x_at	CYP76C4	Function_At: CYP76C4	AT2G45550	Cs5g09880.1
				Function_Cs: 7-ethoxycoumarin O-deethylase
				Psort: END,CYT,PLA
				Best At match: AT2G45550
				Best Cs match: Cs5g09880.1
Fruit	Cluster11	Cit.21906.1.S1_at	FDH	Function_At: FDH (FORMATE DEHYDROGENASE)	AT5G14780	Cs2g28210.1
				Function_Cs: Formate dehydrogenase, mitochondrial
				Psort: MIT,CHL,CYT
				Best At match: AT5G14780
				Best Cs match: Cs2g28210.1
Fruit	Cluster11	Cit.21878.1.S1_at	PMDH2	Function_At: PMDH2 (peroxisomal NAD-malate dehydrogenase 2)	AT5G09660	Cs1g21030.1
				Function_Cs: Glyoxisomal malate dehydrogenase
				Psort: MIT,CHL,CYT
				Best At match: AT5G09660
				Best Cs match: Cs1g21030.1
Fruit	Cluster11	Cit.21432.1.S1_at	FRO1	Function_At: FRO1 (FROSTBITE1)	AT5G67590	Cs3g16130.1
				Function_Cs: NADH dehydrogenase (Ubiquinone) Fe-S protein 4, (NADH-coenzyme Q reductase)
				Psort: NUC,CHL,PLA
				Best At match: AT5G67590
				Best Cs match: Cs3g16130.1
Fruit	Cluster11	Cit.21427.1.S1_x_at	MT3	NA	AT3G15353	#N/A
Fruit	Cluster11	Cit.21384.1.S1_at	NA	NA	0	#N/A
Fruit	Cluster11	Cit.21222.1.S1_x_at	MT3	Function_At: MT3 (METALLOTHIONEIN 3)	AT3G15353	Cs1g07330.1
				Function_Cs: Metallothionein-like protein type 3
				Psort: NUC,CHL,CYT
				Best At match: AT3G15353
				Best Cs match: Cs1g07330.1
Fruit	Cluster11	Cit.21212.1.S1_x_at	MT3	NA	AT3G15353	#N/A
Fruit	Cluster11	Cit.21212.1.S1_at	MT3	NA	AT3G15353	#N/A
Fruit	Cluster11	Cit.20812.1.S1_s_at	HSA32	Function_At: HSA32 (HEAT-STRESS-ASSOCIATED 32)	AT4G21320	Cs2g07300.1
				Function_Cs: Sulfonate biosynthesis enzyme, putative (AFU_orthologue
				Psort: NUC,CHL,POX
				Best At match: AT4G21320
				Best Cs match: Cs2g07300.1
Fruit	Cluster11	Cit.20310.1.S1_at	ribosome	Function_At: ribosomal protein L12 family protein	AT4G37660	Cs1g21550.1
				Function_Cs: 50S ribosomal protein L7/L12
				Psort: CHL,NUC,CYT
				Best At match: AT4G37660
				Best Cs match: Cs1g21550.1
Fruit	Cluster11	Cit.20302.1.S1_s_at	NA	Function_At: unknown protein	AT5G66780	Cs1g24040.1
				Function_Cs: Putative uncharacterized protein Sb01g009730
				Psort: CHL,PLA,MIT
				Best At match: AT5G66780
				Best Cs match: Cs1g24040.1
Fruit	Cluster11	Cit.19979.1.S1_x_at	MT3	Function_At: MT3 (METALLOTHIONEIN 3)	AT3G15353	Cs1g07330.1
				Function_Cs: Metallothionein-like protein type 3
				Psort: NUC,CHL,CYT
				Best At match: AT3G15353
				Best Cs match: Cs1g07330.1
Fruit	Cluster11	Cit.19737.1.S1_x_at	MT3	Function_At: MT3 (METALLOTHIONEIN 3)	AT3G15353	Cs1g07330.1
				Function_Cs: Metallothionein-like protein type 3
				Psort: NUC,CHL,CYT
				Best At match: AT3G15353
				Best Cs match: Cs1g07330.1
Fruit	Cluster11	Cit.19693.1.S1_s_at	MEE63	Function_At: MAGO (MAGO NASHI)	AT1G02140	Cs1g03140.1
				Function_Cs: Chromosome undetermined SCAF14488, whole genome shotgun sequence. (Fragment)
				Psort: PLA,CYT,NUC
				Best At match: AT1G02140
				Best Cs match: Cs1g03140.1
Fruit	Cluster11	Cit.19634.1.S1_s_at	GCN5-related N-acetyltransferase	Function_At: GCN5-related N-acetyltransferase, putative	AT5G13780	Cs7g02190.1
				Function_Cs: Chromosome 9 SCAF14991, whole genome shotgun sequence. (Fragment)
				Psort: NUC,PLA,CYT
				Best At match: AT5G13780
				Best Cs match: Cs7g02190.1
Fruit	Cluster11	Cit.1962.1.S1_s_at	PB1	Function_At: octicosapeptide/Phox/Bem1p (PB1) domain-containing protein	AT2G01190	Cs2g13100.1
				Function_Cs: Putative octicosapeptide/Phox/Bem1p (PB1) domain-containing protein
				Psort: NUC,CHL,PLA
				Best At match: AT2G01190
				Best Cs match: Cs2g13100.1
Fruit	Cluster11	Cit.18727.1.S1_at	MT3	Function_At: MT3 (METALLOTHIONEIN 3)	AT3G15353	Cs1g07330.1
				Function_Cs: Metallothionein-like protein type 3
				Psort: NUC,CHL,CYT
				Best At match: AT3G15353
				Best Cs match: Cs1g07330.1
Fruit	Cluster11	Cit.18701.1.S1_at	NA	Function_At: FUNCTIONS IN: molecular_function unknown	AT1G31300	Cs2g10810.1
				Function_Cs: Putative uncharacterized protein B1143G03.15
				Psort: CHL,MIT,PLA
				Best At match: AT1G31300
				Best Cs match: Cs2g10810.1
Fruit	Cluster11	Cit.1854.1.S1_at	NA	Function_At: NA	0	orange1.1t01847.1
				Function_Cs: NA
				Psort: CHL,NUC,MIT
				Best At match: 0
				Best Cs match: orange1.1t01847.1
Fruit	Cluster11	Cit.185.1.S1_s_at	HSP22.0	Function_At: ATHSP22.0	AT4G10250	Cs5g18500.1
				Function_Cs: 22.0 kDa heat shock protein
				Psort: CYT,NUC,PLA
				Best At match: AT4G10250
				Best Cs match: Cs5g18500.1
Fruit	Cluster11	Cit.18353.1.S1_x_at	MT3	Function_At: MT3 (METALLOTHIONEIN 3)	AT3G15353	Cs1g07330.1
				Function_Cs: Metallothionein-like protein type 3
				Psort: NUC,CHL,CYT
				Best At match: AT3G15353
				Best Cs match: Cs1g07330.1
Fruit	Cluster11	Cit.17725.1.S1_s_at	HSP17.8-CI	Function_At: 17.8 kDa class I heat shock protein (HSP17.8-CI)	AT1G07400	Cs8g19530.1
				Function_Cs: Cytosolic class I small heat shock protein 3A
				Psort: CYT,NUC,CHL
				Best At match: AT1G07400
				Best Cs match: Cs8g19530.1
Fruit	Cluster11	Cit.17336.1.S1_at	PP2C	Function_At: protein phosphatase 2C-related / PP2C-related	AT3G16560	Cs9g04470.1
				Function_Cs: Putative uncharacterized protein Sb01g039615 (Fragment)
				Psort: PLA,NUC,CHL
				Best At match: AT3G16560
				Best Cs match: Cs9g04470.1
Fruit	Cluster11	Cit.17148.1.S1_s_at	oxidoreductase	Function_At: NADH-ubiquinone oxidoreductase 20 kDa subunit, mitochondrial	AT5G11770	Cs4g18700.1
				Function_Cs: NADH dehydrogenase [ubiquinone] iron-sulfur protein 7, mitochondrial
				Psort: MIT,NUC,CHL
				Best At match: AT5G11770
				Best Cs match: Cs4g18700.1
Fruit	Cluster11	Cit.17096.1.S1_s_at	NA	Function_At: unknown protein	AT5G09310	Cs1g09110.1
				Function_Cs: Probable gamma-secretase subunit PEN-2
				Psort: CHL,CYT,NUC
				Best At match: AT5G09310
				Best Cs match: Cs1g09110.1
Fruit	Cluster11	Cit.17018.1.S1_s_at	glycoprotein	Function_At: hydroxyproline-rich glycoprotein family protein	AT1G23040	Cs2g16570.1
				Function_Cs: Putative uncharacterized protein
				Psort: PLA,CHL,NUC
				Best At match: AT1G23040
				Best Cs match: Cs2g16570.1
Fruit	Cluster11	Cit.16960.1.S1_x_at	NA	Function_At: NA	0	Cs9g14150.1
				Function_Cs: NA
				Psort: CHL,NUC,CYT
				Best At match: 0
				Best Cs match: Cs9g14150.1
Fruit	Cluster11	Cit.16956.1.S1_x_at	MT3	Function_At: MT3 (METALLOTHIONEIN 3)	AT3G15353	Cs1g07330.1
				Function_Cs: Metallothionein-like protein type 3
				Psort: NUC,CHL,CYT
				Best At match: AT3G15353
				Best Cs match: Cs1g07330.1
Fruit	Cluster11	Cit.16460.1.S1_at	DNAJ	Function_At: DNAJ heat shock N-terminal domain-containing protein	AT4G19570	Cs8g03970.1
				Function_Cs: DNAJ heat shock N-terminal domain-containing protein
				Psort: CHL,NUC,CYT
				Best At match: AT4G19570
				Best Cs match: Cs8g03970.1
Fruit	Cluster11	Cit.1635.1.S1_s_at	PPa4	Function_At: AtPPa4 (Arabidopsis thaliana pyrophosphorylase 4)	AT3G53620	Cs6g05740.1
				Function_Cs: Magnesium dependent soluble inorganic pyrophosphatase
				Psort: CYT,NUC,PLA
				Best At match: AT3G53620
				Best Cs match: Cs6g05740.1
Fruit	Cluster11	Cit.15741.1.S1_at	kinase	Function_At: S-locus lectin protein kinase family protein	AT1G11330	Cs4g01410.1
				Function_Cs: G-type lectin S-receptor-like serine/threonine-protein kinase CES101
				Psort: PLA,MIT,NUC
				Best At match: AT1G11330
				Best Cs match: Cs4g01410.1
Fruit	Cluster11	Cit.157.1.S1_x_at	NA	Function_At: NA	0	Cs9g14150.1
				Function_Cs: NA
				Psort: CHL,NUC,CYT
				Best At match: 0
				Best Cs match: Cs9g14150.1
Fruit	Cluster11	Cit.15528.1.S1_at	HSP101	Function_At: ATHSP101 (ARABIDOPSIS THALIANA HEAT SHOCK PROTEIN 101)	AT1G74310	Cs5g11720.5
				Function_Cs: Singapore isolate B (sub-type 7) whole genome shotgun sequence assembly, scaffold_1
				Psort: NA
				Best At match: AT1G74310
				Best Cs match: Cs5g11720.5
Fruit	Cluster11	Cit.15440.1.S1_at	nucleotide binding	Function_At: nucleotide binding	AT1G49540	Cs2g13090.2
				Function_Cs: Elongator complex protein 2
				Psort: VAC,PLA,MIT
				Best At match: AT1G49540
				Best Cs match: Cs2g13090.2
Fruit	Cluster11	Cit.1516.1.S1_s_at	nucleic acid binding	Function_At: nucleic acid binding	AT1G76010	Cs3g26620.6
				Function_Cs: Alba-like protein C9orf23 homolog
				Psort: NA
				Best At match: AT1G76010
				Best Cs match: Cs3g26620.6
Fruit	Cluster11	Cit.1486.1.S1_s_at	cytochrome c oxidase	Function_At: cytochrome c oxidase family protein	AT3G15640	Cs1g13240.2
				Function_Cs: Cytochrome c oxidase subunit 5b-2, mitochondrial
				Psort: CHL,NUC,MIT
				Best At match: AT3G15640
				Best Cs match: Cs1g13240.2
Fruit	Cluster11	Cit.14580.1.S1_at	calmodulin	Function_At: calmodulin, putative	AT1G12310	Cs5g09510.1
				Function_Cs: Probable calcium-binding protein CML13
				Psort: NUC,CHL,PLA
				Best At match: AT1G12310
				Best Cs match: Cs5g09510.1
Fruit	Cluster11	Cit.14438.1.S1_at	PUA	Function_At: pseudouridine synthase and archaeosine transglycosylase (PUA) domain-containing protein	AT1G09150	Cs7g15660.1
				Function_Cs: Malignant T cell-amplified sequence 1 homolog
				Psort: MIT,PLA,CHL
				Best At match: AT1G09150
				Best Cs match: Cs7g15660.1
Fruit	Cluster11	Cit.14356.1.S1_at	HSP17.6A	Function_At: AT-HSP17.6A (ARABIDOPSIS THALIANA HEAT SHOCK PROTEIN 17.6A)	AT5G12030	Cs4g05880.1
				Function_Cs: Cytosolic class II low molecular weight heat shock protein
				Psort: CYT,NUC,MIT
				Best At match: AT5G12030
				Best Cs match: Cs4g05880.1
Fruit	Cluster11	Cit.13969.1.S1_s_at	HSP83	Function_At: ATHSP90.1 (HEAT SHOCK PROTEIN 90.1)	AT5G52640	Cs5g03150.2
				Function_Cs: Heat shock protein 83
				Psort: END,NUC,CHL
				Best At match: AT5G52640
				Best Cs match: Cs5g03150.2
Fruit	Cluster11	Cit.13936.1.S1_s_at	NA	NA	0	#N/A
Fruit	Cluster11	Cit.13936.1.S1_at	NA	NA	0	#N/A
Fruit	Cluster11	Cit.13558.1.S1_s_at	Hsp70b	Function_At: Hsp70b (heat shock protein 70B)	AT1G16030	orange1.1t02795.1
				Function_Cs: Heat shock cognate 70 kDa protein, putative, expressed
				Psort: CHL,NUC,CYT
				Best At match: AT1G16030
				Best Cs match: orange1.1t02795.1
Fruit	Cluster11	Cit.1347.1.S1_s_at	glucosyl transferase	Function_At: UDP-glucoronosyl/UDP-glucosyl transferase family protein	AT3G11340	Cs9g16640.1
				Function_Cs: UDP-glycosyltransferase 76C4
				Psort: NUC,CHL,CYT
				Best At match: AT3G11340
				Best Cs match: Cs9g16640.1
Fruit	Cluster11	Cit.13415.1.S1_at	NA	Function_At: NA	0	Cs2g15380.1
				Function_Cs: 2-aminoethanethiol dioxygenase
				Psort: NUC,CHL,MIT
				Best At match: 0
				Best Cs match: Cs2g15380.1
Fruit	Cluster11	Cit.13283.1.S1_at	CPN10	Function_At: CPN10 (CHAPERONIN 10)	AT1G14980	Cs2g16760.2
				Function_Cs: Putative uncharacterized protein Sb01g034530
				Psort: MIT,CHL,PLA
				Best At match: AT1G14980
				Best Cs match: Cs2g16760.2
Fruit	Cluster11	Cit.12904.1.S1_at	eIF-5	Function_At: eukaryotic translation initiation factor 5, putative / eIF-5, putative	AT1G77840	Cs3g18950.1
				Function_Cs: Translation initiation factor 2 beta subunit, putative (Fragment)
				Psort: NUC,CHL,CYT
				Best At match: AT1G77840
				Best Cs match: Cs3g18950.1
Fruit	Cluster11	Cit.12883.1.S1_s_at	NA	NA	AT2G37975	#N/A
Fruit	Cluster11	Cit.12883.1.S1_at	NA	NA	AT2G37975	#N/A
Fruit	Cluster11	Cit.12882.1.S1_at	NA	NA	AT2G37975	#N/A
Fruit	Cluster11	Cit.12797.1.S1_at	NA	Function_At: unknown protein	AT3G02420	Cs6g19050.2
				Function_Cs: Putative uncharacterized protein Sb01g030835 (Fragment)
				Psort: CHL,CYT,NUC
				Best At match: AT3G02420
				Best Cs match: Cs6g19050.2
Fruit	Cluster11	Cit.12648.1.S1_s_at	protein transport SEC61 gamma subunit	Function_At: protein transport protein SEC61 gamma subunit, putative	AT5G50460	Cs2g25430.1
				Function_Cs: Protein transport protein Sec61 subunit gamma
				Psort: NUC,CHL,PLA
				Best At match: AT5G50460
				Best Cs match: Cs2g25430.1
Fruit	Cluster11	Cit.12495.1.S1_s_at	AAA-type ATPase	Function_At: AAA-type ATPase family protein	AT2G46620	orange1.1t00537.1
				Function_Cs: Probable mitochondrial chaperone BCS1-A
				Psort: CHL,MIT,NUC
				Best At match: AT2G46620
				Best Cs match: orange1.1t00537.1
Fruit	Cluster11	Cit.12158.1.S1_s_at	LWD1	Function_At: ATAN11 (ANTHOCYANIN11)	AT1G12910	Cs2g14970.1
				Function_Cs: Transparenta testa glabra 1 protein (Fragment)
				Psort: CYT,CHL,NUC
				Best At match: AT1G12910
				Best Cs match: Cs2g14970.1
Fruit	Cluster11	Cit.12067.1.S1_s_at	C2	Function_At: C2 domain-containing protein	AT3G16510	Cs9g04570.1
				Function_Cs: Calcium-dependent lipid-binding domain-containing protein
				Psort: CHL,NUC,MIT
				Best At match: AT3G16510
				Best Cs match: Cs9g04570.1
Fruit	Cluster11	Cit.12020.1.S1_s_at	endomembrane 70	Function_At: endomembrane protein 70, putative	AT3G13772	Cs1g18270.2
				Function_Cs: Transmembrane 9 superfamily member 4
				Psort: PLA,CYT,VAC
				Best At match: AT3G13772
				Best Cs match: Cs1g18270.2
Fruit	Cluster11	Cit.1198.1.S1_s_at	NA	Function_At: NA	0	Cs5g27665.1
				Function_Cs: Wound-induced basic protein
				Psort: CHL,CYT,NUC
				Best At match: 0
				Best Cs match: Cs5g27665.1
Fruit	Cluster11	Cit.11807.1.S1_s_at	NA	Function_At: unknown protein	AT2G15000	Cs8g04670.5
				Function_Cs: Putative uncharacterized protein At4g34265
				Psort: CHL,MIT,PLA
				Best At match: AT2G15000
				Best Cs match: Cs8g04670.5
Fruit	Cluster11	Cit.11782.1.S1_s_at	dual specificity phosphatase	Function_At: dual specificity protein phosphatase family protein	AT2G35680	Cs5g08420.4
				Function_Cs: Protein-tyrosine phosphatase mitochondrial 1-like protein
				Psort: NA
				Best At match: AT2G35680
				Best Cs match: Cs5g08420.4
Fruit	Cluster11	Cit.11699.1.S1_s_at	TOM9-2	NA	AT5G43970	#N/A
Fruit	Cluster11	Cit.1167.1.S1_s_at	SKP1B	Function_At: ASK2 (ARABIDOPSIS SKP1-LIKE 2)	AT5G42190	Cs3g26510.1
				Function_Cs: SKP1-like protein 1A
				Psort: NUC,CSK,CHL
				Best At match: AT5G42190
				Best Cs match: Cs3g26510.1
Fruit	Cluster11	Cit.11448.1.S1_at	FIP1	Function_At: FIP1 (FH INTERACTING PROTEIN 1)	AT1G28200	Cs3g17550.1
				Function_Cs: GEM-like protein 1
				Psort: NUC,CHL,PLA
				Best At match: AT1G28200
				Best Cs match: Cs3g17550.1
Fruit	Cluster11	Cit.11432.1.S1_s_at	UBC14	Function_At: UBC14 (ubiquitin-conjugating enzyme 14)	AT3G55380	Cs7g28930.1
				Function_Cs: Ubiquitin-conjugating enzyme E2 7
				Psort: CYT,MIT,NUC
				Best At match: AT3G55380
				Best Cs match: Cs7g28930.1
Fruit	Cluster11	Cit.11363.1.S1_s_at	cytochrome c oxidase	Function_At: cytochrome c oxidase-related	AT4G37830	Cs1g21090.1
				Function_Cs: Cytochrome c oxidase subunit 6a, mitochondrial
				Psort: MIT,PLA,NUC
				Best At match: AT4G37830
				Best Cs match: Cs1g21090.1
Fruit	Cluster11	Cit.11314.1.S1_at	binding	Function_At: binding	AT5G20190	Cs7g05410.2
				Function_Cs: Tetratricopeptide repeat domain-containing protein
				Psort: CHL,NUC,MIT
				Best At match: AT5G20190
				Best Cs match: Cs7g05410.2
Fruit	Cluster11	Cit.113.1.S1_s_at	HSP17.6II	Function_At: HSP17.6II (17.6 KDA CLASS II HEAT SHOCK PROTEIN)	AT5G12020	Cs4g05780.1
				Function_Cs: 17.9 kDa class II heat shock protein
				Psort: CYT,CHL,NUC
				Best At match: AT5G12020
				Best Cs match: Cs4g05780.1
Fruit	Cluster11	Cit.11277.1.S1_s_at	EIF2	Function_At: EIF2	AT2G39990	Cs7g31440.5
				Function_Cs: Eukaryotic translation initiation factor 3 subunit 5 epsilon-like
				Psort: CHL,NUC,PLA
				Best At match: AT2G39990
				Best Cs match: Cs7g31440.5
Fruit	Cluster11	Cit.11234.1.S1_s_at	PRA1.B4	Function_At: PRA1.B4 (PRENYLATED RAB ACCEPTOR 1.B4)	AT2G38360	Cs6g09300.1
				Function_Cs: PRA1 family protein B4
				Psort: PLA,NUC,CHL
				Best At match: AT2G38360
				Best Cs match: Cs6g09300.1
Fruit	Cluster11	Cit.11180.1.S1_s_at	H+-transporting two-sector ATPase	Function_At: H+-transporting two-sector ATPase, putative	AT3G28715	Cs6g20820.3
				Function_Cs: V-type proton ATPase subunit d2
				Psort: PLA,NUC,CHL
				Best At match: AT3G28715
				Best Cs match: Cs6g20820.3
Fruit	Cluster11	Cit.11115.1.S1_at	NA	Function_At: unknown protein	AT3G29170	Cs6g21670.2
				Function_Cs: Putative uncharacterized protein Sb02g038255 (Fragment)
				Psort: NA
				Best At match: AT3G29170
				Best Cs match: Cs6g21670.2
Fruit	Cluster11	Cit.11112.1.S1_s_at	NF-YC1	Function_At: NF-YC1 (NUCLEAR FACTOR Y, SUBUNIT C1)	AT3G48590	orange1.1t02576.1
				Function_Cs: Nuclear transcription factor Y subunit C-1
				Psort: NUC,CYT,CHL
				Best At match: AT3G48590
				Best Cs match: orange1.1t02576.1
Fruit	Cluster11	Cit.10927.1.S1_s_at	NHL1	Function_At: NHL1	AT3G11660	Cs6g13810.1
				Function_Cs: Late embryogenesis abundant hydroxyproline-rich glycoprotein
				Psort: CHL,CYT,END
				Best At match: AT3G11660
				Best Cs match: Cs6g13810.1
Fruit	Cluster11	Cit.10884.1.S1_s_at	helicase	Function_At: eukaryotic translation initiation factor 4A, putative / eIF-4A, putative / DEAD box RNA helicase, putative	AT3G19760	Cs7g15110.1
				Function_Cs: Eukaryotic initiation factor 4A-3
				Psort: NUC,PLA,CYT
				Best At match: AT3G19760
				Best Cs match: Cs7g15110.1
Fruit	Cluster11	Cit.10686.1.S1_at	DC1	Function_At: DC1 domain-containing protein	AT1G60420	Cs3g26640.3
				Function_Cs: Protein disulfide isomerase (PDI)-like protein 2
				Psort: CHL,MIT,NUC
				Best At match: AT1G60420
				Best Cs match: Cs3g26640.3
Fruit	Cluster11	Cit.10643.1.S1_s_at	NA	Function_At: LOCATED IN: endomembrane system, integral to membrane	AT5G42090	Cs5g01390.1
				Function_Cs: Putative uncharacterized protein Sb09g022750
				Psort: CSK,CHL,NUC
				Best At match: AT5G42090
				Best Cs match: Cs5g01390.1
Fruit	Cluster11	Cit.10589.1.S1_s_at	endomembrane 70	Function_At: endomembrane protein 70, putative	AT1G14670	orange1.1t01632.4
				Function_Cs: Endomembrane protein 70 containing protein, expressed
				Psort: CHL,GOL,END
				Best At match: AT1G14670
				Best Cs match: orange1.1t01632.4
Fruit	Cluster11	Cit.10452.1.S1_at	SGS	Function_At: SGS domain-containing protein	AT1G30070	Cs2g03360.2
				Function_Cs: Putative uncharacterized protein Sb03g035020
				Psort: PLA,CHL,CYT
				Best At match: AT1G30070
				Best Cs match: Cs2g03360.2
Fruit	Cluster11	Cit.10193.1.S1_at	SUS3	Function_At: SUS3 (sucrose synthase 3)	AT4G02280	Cs9g03980.2
				Function_Cs: Sucrose synthase 2
				Psort: NUC,CYT,MIT
				Best At match: AT4G02280
				Best Cs match: Cs9g03980.2
Fruit	Cluster11	Cit.10191.1.S1_s_at	ACT3	Function_At: ACT3 (actin 3)	AT3G53750	Cs8g18400.3
				Function_Cs: Putative uncharacterized protein Sb09g000750
				Psort: CSK,NUC,CYT
				Best At match: AT3G53750
				Best Cs match: Cs8g18400.3
Fruit	Cluster11	Cit.10187.1.S1_s_at	UBC32	Function_At: UBC32 (ubiquitin-conjugating enzyme 32)	AT3G17000	Cs9g02360.1
				Function_Cs: Ubiquitin-conjugating enzyme E2 32
				Psort: CYT,CHL,PLA
				Best At match: AT3G17000
				Best Cs match: Cs9g02360.1

## Sheet: Table S9
Condition	Cluster	Probeset ID1	Probeset ID2	Weight
Fruit	Cluster11	Cit.10187.1.S1_s_at	Cit.12158.1.S1_s_at	0.2
Fruit	Cluster11	Cit.10187.1.S1_s_at	Cit.12648.1.S1_s_at	0.04
Fruit	Cluster11	Cit.10187.1.S1_s_at	Cit.30824.1.S1_at	0.04
Fruit	Cluster11	Cit.10187.1.S1_s_at	Cit.30824.1.S1_s_at	0.067
Fruit	Cluster11	Cit.10191.1.S1_s_at	Cit.14580.1.S1_at	0.067
Fruit	Cluster11	Cit.10191.1.S1_s_at	Cit.32075.1.S1_s_at	0.04
Fruit	Cluster11	Cit.10191.1.S1_s_at	Cit.35520.1.S1_s_at	0.2
Fruit	Cluster11	Cit.10191.1.S1_s_at	Cit.39733.1.S1_s_at	0.04
Fruit	Cluster11	Cit.10191.1.S1_s_at	Cit.40090.1.S1_s_at	0.04
Fruit	Cluster11	Cit.10191.1.S1_s_at	Cit.40117.1.S1_s_at	0.067
Fruit	Cluster11	Cit.10193.1.S1_at	Cit.15528.1.S1_at	0.067
Fruit	Cluster11	Cit.10193.1.S1_at	Cit.38228.1.S1_at	0.067
Fruit	Cluster11	Cit.10452.1.S1_at	Cit.15440.1.S1_at	0.2
Fruit	Cluster11	Cit.10452.1.S1_at	Cit.15741.1.S1_at	0.04
Fruit	Cluster11	Cit.10452.1.S1_at	Cit.16960.1.S1_x_at	0.04
Fruit	Cluster11	Cit.10452.1.S1_at	Cit.38228.1.S1_at	0.04
Fruit	Cluster11	Cit.10452.1.S1_at	Cit.7983.1.S1_x_at	0.04
Fruit	Cluster11	Cit.10452.1.S1_at	Cit.9139.1.S1_s_at	0.2
Fruit	Cluster11	Cit.10452.1.S1_at	Cit.9500.1.S1_s_at	0.067
Fruit	Cluster11	Cit.10452.1.S1_at	Cit.9638.1.S1_s_at	0.067
Fruit	Cluster11	Cit.10589.1.S1_s_at	Cit.12020.1.S1_s_at	0.2
Fruit	Cluster11	Cit.10589.1.S1_s_at	Cit.12797.1.S1_at	0.04
Fruit	Cluster11	Cit.10589.1.S1_s_at	Cit.1635.1.S1_s_at	0.2
Fruit	Cluster11	Cit.10589.1.S1_s_at	Cit.17148.1.S1_s_at	0.067
Fruit	Cluster11	Cit.10589.1.S1_s_at	Cit.25828.1.S1_s_at	0.04
Fruit	Cluster11	Cit.10589.1.S1_s_at	Cit.29330.1.S1_s_at	0.2
Fruit	Cluster11	Cit.10589.1.S1_s_at	Cit.30186.1.S1_at	0.2
Fruit	Cluster11	Cit.10589.1.S1_s_at	Cit.30443.1.S1_s_at	0.2
Fruit	Cluster11	Cit.10589.1.S1_s_at	Cit.30809.1.S1_s_at	0.04
Fruit	Cluster11	Cit.10589.1.S1_s_at	Cit.31622.1.S1_s_at	0.067
Fruit	Cluster11	Cit.10589.1.S1_s_at	Cit.4437.1.S1_s_at	0.067
Fruit	Cluster11	Cit.10643.1.S1_s_at	Cit.1167.1.S1_s_at	0.04
Fruit	Cluster11	Cit.10643.1.S1_s_at	Cit.12883.1.S1_s_at	0.067
Fruit	Cluster11	Cit.10643.1.S1_s_at	Cit.12904.1.S1_at	0.04
Fruit	Cluster11	Cit.10643.1.S1_s_at	Cit.17725.1.S1_s_at	0.04
Fruit	Cluster11	Cit.10643.1.S1_s_at	Cit.22822.1.S1_at	0.2
Fruit	Cluster11	Cit.10643.1.S1_s_at	Cit.30656.1.S1_s_at	0.04
Fruit	Cluster11	Cit.10643.1.S1_s_at	Cit.3130.1.S1_s_at	0.2
Fruit	Cluster11	Cit.10643.1.S1_s_at	Cit.3960.1.S1_at	0.067
Fruit	Cluster11	Cit.10643.1.S1_s_at	Cit.40464.1.S1_s_at	0.067
Fruit	Cluster11	Cit.10686.1.S1_at	Cit.1347.1.S1_s_at	0.2
Fruit	Cluster11	Cit.10686.1.S1_at	Cit.6164.1.S1_at	0.2
Fruit	Cluster11	Cit.10686.1.S1_at	Cit.8027.1.S1_s_at	0.067
Fruit	Cluster11	Cit.10686.1.S1_at	Cit.9324.1.S1_at	0.2
Fruit	Cluster11	Cit.10884.1.S1_s_at	Cit.10589.1.S1_s_at	0.2
Fruit	Cluster11	Cit.10884.1.S1_s_at	Cit.30809.1.S1_s_at	0.067
Fruit	Cluster11	Cit.10927.1.S1_s_at	Cit.11112.1.S1_s_at	0.2
Fruit	Cluster11	Cit.10927.1.S1_s_at	Cit.1198.1.S1_s_at	0.04
Fruit	Cluster11	Cit.10927.1.S1_s_at	Cit.12648.1.S1_s_at	0.2
Fruit	Cluster11	Cit.10927.1.S1_s_at	Cit.13415.1.S1_at	0.04
Fruit	Cluster11	Cit.10927.1.S1_s_at	Cit.18353.1.S1_x_at	0.2
Fruit	Cluster11	Cit.10927.1.S1_s_at	Cit.29348.1.S1_s_at	0.04
Fruit	Cluster11	Cit.10927.1.S1_s_at	Cit.35186.1.S1_s_at	0.04
Fruit	Cluster11	Cit.10927.1.S1_s_at	Cit.35386.1.S1_s_at	0.067
Fruit	Cluster11	Cit.11112.1.S1_s_at	Cit.10643.1.S1_s_at	0.04
Fruit	Cluster11	Cit.11112.1.S1_s_at	Cit.12648.1.S1_s_at	0.2
Fruit	Cluster11	Cit.11112.1.S1_s_at	Cit.12797.1.S1_at	0.04
Fruit	Cluster11	Cit.11112.1.S1_s_at	Cit.21212.1.S1_at	0.067
Fruit	Cluster11	Cit.11112.1.S1_s_at	Cit.21222.1.S1_x_at	0.04
Fruit	Cluster11	Cit.11112.1.S1_s_at	Cit.226.1.S1_x_at	0.2
Fruit	Cluster11	Cit.11112.1.S1_s_at	Cit.25965.1.S1_at	0.067
Fruit	Cluster11	Cit.11112.1.S1_s_at	Cit.30538.1.S1_s_at	0.067
Fruit	Cluster11	Cit.11112.1.S1_s_at	Cit.35087.1.S1_x_at	0.2
Fruit	Cluster11	Cit.11112.1.S1_s_at	Cit.35386.1.S1_s_at	0.04
Fruit	Cluster11	Cit.11112.1.S1_s_at	Cit.37153.1.S1_at	0.04
Fruit	Cluster11	Cit.11112.1.S1_s_at	Cit.7983.1.S1_x_at	0.2
Fruit	Cluster11	Cit.11112.1.S1_s_at	Cit.8373.1.S1_s_at	0.04
Fruit	Cluster11	Cit.11112.1.S1_s_at	Cit.9165.1.S1_x_at	0.2
Fruit	Cluster11	Cit.11112.1.S1_s_at	Cit.9593.1.S1_s_at	0.067
Fruit	Cluster11	Cit.11112.1.S1_s_at	Cit.9814.1.S1_at	0.04
Fruit	Cluster11	Cit.11115.1.S1_at	Cit.12067.1.S1_s_at	0.2
Fruit	Cluster11	Cit.11115.1.S1_at	Cit.36264.1.S1_s_at	0.2
Fruit	Cluster11	Cit.11115.1.S1_at	Cit.678.1.S1_x_at	0.2
Fruit	Cluster11	Cit.11115.1.S1_at	Cit.8993.1.S1_s_at	0.2
Fruit	Cluster11	Cit.11115.1.S1_at	Cit.9165.1.S1_x_at	0.2
Fruit	Cluster11	Cit.11180.1.S1_s_at	Cit.10187.1.S1_s_at	0.067
Fruit	Cluster11	Cit.11180.1.S1_s_at	Cit.10927.1.S1_s_at	0.04
Fruit	Cluster11	Cit.11180.1.S1_s_at	Cit.11234.1.S1_s_at	0.2
Fruit	Cluster11	Cit.11180.1.S1_s_at	Cit.14438.1.S1_at	0.2
Fruit	Cluster11	Cit.11180.1.S1_s_at	Cit.21427.1.S1_x_at	0.04
Fruit	Cluster11	Cit.11180.1.S1_s_at	Cit.226.1.S1_x_at	0.2
Fruit	Cluster11	Cit.11180.1.S1_s_at	Cit.29824.1.S1_at	0.2
Fruit	Cluster11	Cit.11180.1.S1_s_at	Cit.31458.1.S1_at	0.067
Fruit	Cluster11	Cit.11180.1.S1_s_at	Cit.35537.1.S1_s_at	0.04
Fruit	Cluster11	Cit.11180.1.S1_s_at	Cit.9707.1.S1_s_at	0.04
Fruit	Cluster11	Cit.11234.1.S1_s_at	Cit.10643.1.S1_s_at	0.04
Fruit	Cluster11	Cit.11234.1.S1_s_at	Cit.12067.1.S1_s_at	0.04
Fruit	Cluster11	Cit.11234.1.S1_s_at	Cit.12883.1.S1_s_at	0.04
Fruit	Cluster11	Cit.11234.1.S1_s_at	Cit.226.1.S1_x_at	0.2
Fruit	Cluster11	Cit.11234.1.S1_s_at	Cit.29490.1.S1_s_at	0.04
Fruit	Cluster11	Cit.11234.1.S1_s_at	Cit.29501.1.S1_s_at	0.04
Fruit	Cluster11	Cit.11234.1.S1_s_at	Cit.29824.1.S1_at	0.2
Fruit	Cluster11	Cit.11234.1.S1_s_at	Cit.32593.1.S1_at	0.067
Fruit	Cluster11	Cit.11234.1.S1_s_at	Cit.35186.1.S1_s_at	0.04
Fruit	Cluster11	Cit.11234.1.S1_s_at	Cit.35386.1.S1_s_at	0.067
Fruit	Cluster11	Cit.11234.1.S1_s_at	Cit.35957.1.S1_at	0.067
Fruit	Cluster11	Cit.11277.1.S1_s_at	Cit.11363.1.S1_s_at	0.067
Fruit	Cluster11	Cit.11277.1.S1_s_at	Cit.29375.1.S1_s_at	0.04
Fruit	Cluster11	Cit.11277.1.S1_s_at	Cit.30177.1.S1_at	0.04
Fruit	Cluster11	Cit.11277.1.S1_s_at	Cit.39884.1.S1_s_at	0.2
Fruit	Cluster11	Cit.11277.1.S1_s_at	Cit.39990.1.S1_s_at	0.2
Fruit	Cluster11	Cit.113.1.S1_s_at	Cit.10452.1.S1_at	0.04
Fruit	Cluster11	Cit.113.1.S1_s_at	Cit.10643.1.S1_s_at	0.2
Fruit	Cluster11	Cit.113.1.S1_s_at	Cit.15440.1.S1_at	0.04
Fruit	Cluster11	Cit.113.1.S1_s_at	Cit.17725.1.S1_s_at	0.067
Fruit	Cluster11	Cit.113.1.S1_s_at	Cit.18701.1.S1_at	0.2
Fruit	Cluster11	Cit.113.1.S1_s_at	Cit.2602.1.S1_at	0.067
Fruit	Cluster11	Cit.113.1.S1_s_at	Cit.3960.1.S1_at	0.067
Fruit	Cluster11	Cit.113.1.S1_s_at	Cit.40464.1.S1_s_at	0.067
Fruit	Cluster11	Cit.113.1.S1_s_at	Cit.9500.1.S1_s_at	0.2
Fruit	Cluster11	Cit.11314.1.S1_at	Cit.11115.1.S1_at	0.2
Fruit	Cluster11	Cit.11314.1.S1_at	Cit.12067.1.S1_s_at	0.04
Fruit	Cluster11	Cit.11314.1.S1_at	Cit.30656.1.S1_s_at	0.2
Fruit	Cluster11	Cit.11314.1.S1_at	Cit.36264.1.S1_s_at	0.067
Fruit	Cluster11	Cit.11363.1.S1_s_at	Cit.12648.1.S1_s_at	0.04
Fruit	Cluster11	Cit.11363.1.S1_s_at	Cit.12797.1.S1_at	0.04
Fruit	Cluster11	Cit.11363.1.S1_s_at	Cit.22579.1.S1_s_at	0.067
Fruit	Cluster11	Cit.11363.1.S1_s_at	Cit.2579.1.S1_s_at	0.067
Fruit	Cluster11	Cit.11363.1.S1_s_at	Cit.28319.1.S1_s_at	0.04
Fruit	Cluster11	Cit.11363.1.S1_s_at	Cit.30838.1.S1_s_at	0.067
Fruit	Cluster11	Cit.11363.1.S1_s_at	Cit.33804.1.S1_s_at	0.04
Fruit	Cluster11	Cit.11363.1.S1_s_at	Cit.35537.1.S1_s_at	0.04
Fruit	Cluster11	Cit.11432.1.S1_s_at	Cit.29551.1.S1_s_at	0.04
Fruit	Cluster11	Cit.11432.1.S1_s_at	Cit.39562.1.S1_at	0.04
Fruit	Cluster11	Cit.11432.1.S1_s_at	Cit.40090.1.S1_s_at	0.04
Fruit	Cluster11	Cit.11448.1.S1_at	Cit.25200.1.S1_at	0.067
Fruit	Cluster11	Cit.1167.1.S1_s_at	Cit.12883.1.S1_s_at	0.067
Fruit	Cluster11	Cit.1167.1.S1_s_at	Cit.18701.1.S1_at	0.04
Fruit	Cluster11	Cit.1167.1.S1_s_at	Cit.21212.1.S1_at	0.04
Fruit	Cluster11	Cit.1167.1.S1_s_at	Cit.21222.1.S1_x_at	0.067
Fruit	Cluster11	Cit.1167.1.S1_s_at	Cit.22822.1.S1_at	0.04
Fruit	Cluster11	Cit.1167.1.S1_s_at	Cit.3130.1.S1_s_at	0.067
Fruit	Cluster11	Cit.1167.1.S1_s_at	Cit.3195.1.S1_s_at	0.2
Fruit	Cluster11	Cit.1167.1.S1_s_at	Cit.35087.1.S1_x_at	0.067
Fruit	Cluster11	Cit.1167.1.S1_s_at	Cit.35957.1.S1_at	0.04
Fruit	Cluster11	Cit.1167.1.S1_s_at	Cit.8444.1.S1_s_at	0.04
Fruit	Cluster11	Cit.11699.1.S1_s_at	Cit.12648.1.S1_s_at	0.04
Fruit	Cluster11	Cit.11699.1.S1_s_at	Cit.28319.1.S1_s_at	0.067
Fruit	Cluster11	Cit.11699.1.S1_s_at	Cit.8439.1.S1_x_at	0.2
Fruit	Cluster11	Cit.11782.1.S1_s_at	Cit.21878.1.S1_at	0.067
Fruit	Cluster11	Cit.11807.1.S1_s_at	Cit.11112.1.S1_s_at	0.04
Fruit	Cluster11	Cit.11807.1.S1_s_at	Cit.13283.1.S1_at	0.2
Fruit	Cluster11	Cit.11807.1.S1_s_at	Cit.19693.1.S1_s_at	0.2
Fruit	Cluster11	Cit.11807.1.S1_s_at	Cit.29580.1.S1_s_at	0.04
Fruit	Cluster11	Cit.11807.1.S1_s_at	Cit.29761.1.S1_s_at	0.067
Fruit	Cluster11	Cit.11807.1.S1_s_at	Cit.37153.1.S1_at	0.067
Fruit	Cluster11	Cit.11807.1.S1_s_at	Cit.9163.1.S1_x_at	0.2
Fruit	Cluster11	Cit.11807.1.S1_s_at	Cit.9593.1.S1_s_at	0.067
Fruit	Cluster11	Cit.1198.1.S1_s_at	Cit.113.1.S1_s_at	0.04
Fruit	Cluster11	Cit.1198.1.S1_s_at	Cit.11807.1.S1_s_at	0.067
Fruit	Cluster11	Cit.1198.1.S1_s_at	Cit.12883.1.S1_at	0.067
Fruit	Cluster11	Cit.1198.1.S1_s_at	Cit.13283.1.S1_at	0.2
Fruit	Cluster11	Cit.1198.1.S1_s_at	Cit.31698.1.S1_s_at	0.2
Fruit	Cluster11	Cit.1198.1.S1_s_at	Cit.9593.1.S1_s_at	0.04
Fruit	Cluster11	Cit.1198.1.S1_s_at	Cit.9814.1.S1_at	0.2
Fruit	Cluster11	Cit.12020.1.S1_s_at	Cit.1635.1.S1_s_at	0.04
Fruit	Cluster11	Cit.12020.1.S1_s_at	Cit.29848.1.S1_at	0.067
Fruit	Cluster11	Cit.12020.1.S1_s_at	Cit.30186.1.S1_at	0.2
Fruit	Cluster11	Cit.12020.1.S1_s_at	Cit.30809.1.S1_s_at	0.2
Fruit	Cluster11	Cit.12020.1.S1_s_at	Cit.31241.1.S1_at	0.067
Fruit	Cluster11	Cit.12020.1.S1_s_at	Cit.35186.1.S1_s_at	0.2
Fruit	Cluster11	Cit.12020.1.S1_s_at	Cit.8439.1.S1_x_at	0.04
Fruit	Cluster11	Cit.12067.1.S1_s_at	Cit.11807.1.S1_s_at	0.067
Fruit	Cluster11	Cit.12067.1.S1_s_at	Cit.19693.1.S1_s_at	0.04
Fruit	Cluster11	Cit.12067.1.S1_s_at	Cit.30744.1.S1_s_at	0.067
Fruit	Cluster11	Cit.12067.1.S1_s_at	Cit.31698.1.S1_s_at	0.067
Fruit	Cluster11	Cit.12067.1.S1_s_at	Cit.35087.1.S1_x_at	0.067
Fruit	Cluster11	Cit.12067.1.S1_s_at	Cit.9163.1.S1_x_at	0.2
Fruit	Cluster11	Cit.12067.1.S1_s_at	Cit.9165.1.S1_x_at	0.2
Fruit	Cluster11	Cit.12067.1.S1_s_at	Cit.9593.1.S1_s_at	0.067
Fruit	Cluster11	Cit.12158.1.S1_s_at	Cit.2845.1.S1_s_at	0.2
Fruit	Cluster11	Cit.12158.1.S1_s_at	Cit.6117.1.S1_at	0.2
Fruit	Cluster11	Cit.12495.1.S1_s_at	Cit.16960.1.S1_x_at	0.2
Fruit	Cluster11	Cit.12495.1.S1_s_at	Cit.21906.1.S1_at	0.067
Fruit	Cluster11	Cit.12495.1.S1_s_at	Cit.26477.1.S1_at	0.2
Fruit	Cluster11	Cit.12495.1.S1_s_at	Cit.696.1.S1_x_at	0.067
Fruit	Cluster11	Cit.12648.1.S1_s_at	Cit.1198.1.S1_s_at	0.067
Fruit	Cluster11	Cit.12648.1.S1_s_at	Cit.12797.1.S1_at	0.04
Fruit	Cluster11	Cit.12648.1.S1_s_at	Cit.14438.1.S1_at	0.04
Fruit	Cluster11	Cit.12648.1.S1_s_at	Cit.18353.1.S1_x_at	0.2
Fruit	Cluster11	Cit.12648.1.S1_s_at	Cit.20310.1.S1_at	0.04
Fruit	Cluster11	Cit.12648.1.S1_s_at	Cit.22579.1.S1_s_at	0.2
Fruit	Cluster11	Cit.12648.1.S1_s_at	Cit.31863.1.S1_s_at	0.04
Fruit	Cluster11	Cit.12648.1.S1_s_at	Cit.9593.1.S1_s_at	0.2
Fruit	Cluster11	Cit.12648.1.S1_s_at	Cit.9707.1.S1_s_at	0.04
Fruit	Cluster11	Cit.12648.1.S1_s_at	Cit.9814.1.S1_at	0.2
Fruit	Cluster11	Cit.12797.1.S1_at	Cit.11699.1.S1_s_at	0.04
Fruit	Cluster11	Cit.12797.1.S1_at	Cit.18353.1.S1_x_at	0.04
Fruit	Cluster11	Cit.12797.1.S1_at	Cit.25828.1.S1_s_at	0.2
Fruit	Cluster11	Cit.12797.1.S1_at	Cit.29348.1.S1_s_at	0.2
Fruit	Cluster11	Cit.12797.1.S1_at	Cit.29490.1.S1_s_at	0.067
Fruit	Cluster11	Cit.12797.1.S1_at	Cit.35386.1.S1_s_at	0.067
Fruit	Cluster11	Cit.12797.1.S1_at	Cit.35537.1.S1_s_at	0.067
Fruit	Cluster11	Cit.12797.1.S1_at	Cit.8439.1.S1_x_at	0.067
Fruit	Cluster11	Cit.12882.1.S1_at	Cit.10927.1.S1_s_at	0.067
Fruit	Cluster11	Cit.12882.1.S1_at	Cit.11112.1.S1_s_at	0.067
Fruit	Cluster11	Cit.12882.1.S1_at	Cit.1198.1.S1_s_at	0.067
Fruit	Cluster11	Cit.12882.1.S1_at	Cit.22579.1.S1_s_at	0.067
Fruit	Cluster11	Cit.12882.1.S1_at	Cit.25965.1.S1_at	0.067
Fruit	Cluster11	Cit.12882.1.S1_at	Cit.31698.1.S1_s_at	0.04
Fruit	Cluster11	Cit.12882.1.S1_at	Cit.37153.1.S1_at	0.04
Fruit	Cluster11	Cit.12882.1.S1_at	Cit.9814.1.S1_at	0.067
Fruit	Cluster11	Cit.12883.1.S1_at	Cit.11807.1.S1_s_at	0.2
Fruit	Cluster11	Cit.12883.1.S1_at	Cit.19693.1.S1_s_at	0.04
Fruit	Cluster11	Cit.12883.1.S1_at	Cit.35957.1.S1_at	0.04
Fruit	Cluster11	Cit.12883.1.S1_at	Cit.39733.1.S1_s_at	0.2
Fruit	Cluster11	Cit.12883.1.S1_s_at	Cit.12882.1.S1_at	0.2
Fruit	Cluster11	Cit.12883.1.S1_s_at	Cit.12883.1.S1_at	0.2
Fruit	Cluster11	Cit.12883.1.S1_s_at	Cit.18701.1.S1_at	0.04
Fruit	Cluster11	Cit.12883.1.S1_s_at	Cit.25742.1.S1_s_at	0.04
Fruit	Cluster11	Cit.12883.1.S1_s_at	Cit.3195.1.S1_s_at	0.067
Fruit	Cluster11	Cit.12883.1.S1_s_at	Cit.35957.1.S1_at	0.2
Fruit	Cluster11	Cit.12883.1.S1_s_at	Cit.3960.1.S1_at	0.04
Fruit	Cluster11	Cit.12904.1.S1_at	Cit.22822.1.S1_at	0.067
Fruit	Cluster11	Cit.12904.1.S1_at	Cit.40464.1.S1_s_at	0.2
Fruit	Cluster11	Cit.13283.1.S1_at	Cit.20310.1.S1_at	0.04
Fruit	Cluster11	Cit.13283.1.S1_at	Cit.9814.1.S1_at	0.04
Fruit	Cluster11	Cit.13415.1.S1_at	Cit.10187.1.S1_s_at	0.2
Fruit	Cluster11	Cit.13415.1.S1_at	Cit.11180.1.S1_s_at	0.2
Fruit	Cluster11	Cit.13415.1.S1_at	Cit.12648.1.S1_s_at	0.04
Fruit	Cluster11	Cit.13415.1.S1_at	Cit.12882.1.S1_at	0.04
Fruit	Cluster11	Cit.13415.1.S1_at	Cit.25965.1.S1_at	0.067
Fruit	Cluster11	Cit.13415.1.S1_at	Cit.30645.1.S1_s_at	0.067
Fruit	Cluster11	Cit.1347.1.S1_s_at	Cit.38.1.S1_x_at	0.067
Fruit	Cluster11	Cit.1347.1.S1_s_at	Cit.696.1.S1_x_at	0.067
Fruit	Cluster11	Cit.1347.1.S1_s_at	Cit.8027.1.S1_s_at	0.2
Fruit	Cluster11	Cit.1347.1.S1_s_at	Cit.9324.1.S1_at	0.2
Fruit	Cluster11	Cit.13558.1.S1_s_at	Cit.13969.1.S1_s_at	0.2
Fruit	Cluster11	Cit.13558.1.S1_s_at	Cit.14356.1.S1_at	0.067
Fruit	Cluster11	Cit.13558.1.S1_s_at	Cit.185.1.S1_s_at	0.067
Fruit	Cluster11	Cit.13558.1.S1_s_at	Cit.20812.1.S1_s_at	0.2
Fruit	Cluster11	Cit.13558.1.S1_s_at	Cit.3340.1.S1_at	0.2
Fruit	Cluster11	Cit.13558.1.S1_s_at	Cit.9458.1.S1_s_at	0.2
Fruit	Cluster11	Cit.13558.1.S1_s_at	Cit.9500.1.S1_s_at	0.2
Fruit	Cluster11	Cit.13936.1.S1_at	Cit.12495.1.S1_s_at	0.04
Fruit	Cluster11	Cit.13936.1.S1_at	Cit.157.1.S1_x_at	0.2
Fruit	Cluster11	Cit.13936.1.S1_at	Cit.16960.1.S1_x_at	0.2
Fruit	Cluster11	Cit.13936.1.S1_at	Cit.17018.1.S1_s_at	0.04
Fruit	Cluster11	Cit.13936.1.S1_at	Cit.29629.1.S1_s_at	0.2
Fruit	Cluster11	Cit.13936.1.S1_at	Cit.29824.1.S1_at	0.067
Fruit	Cluster11	Cit.13936.1.S1_at	Cit.30656.1.S1_s_at	0.04
Fruit	Cluster11	Cit.13936.1.S1_at	Cit.3195.1.S1_s_at	0.04
Fruit	Cluster11	Cit.13936.1.S1_at	Cit.38.1.S1_x_at	0.2
Fruit	Cluster11	Cit.13936.1.S1_at	Cit.696.1.S1_x_at	0.2
Fruit	Cluster11	Cit.13936.1.S1_at	Cit.9707.1.S1_s_at	0.04
Fruit	Cluster11	Cit.13936.1.S1_s_at	Cit.12495.1.S1_s_at	0.2
Fruit	Cluster11	Cit.13936.1.S1_s_at	Cit.1347.1.S1_s_at	0.067
Fruit	Cluster11	Cit.13936.1.S1_s_at	Cit.13936.1.S1_at	0.2
Fruit	Cluster11	Cit.13936.1.S1_s_at	Cit.157.1.S1_x_at	0.2
Fruit	Cluster11	Cit.13936.1.S1_s_at	Cit.38.1.S1_x_at	0.04
Fruit	Cluster11	Cit.13969.1.S1_s_at	Cit.20812.1.S1_s_at	0.2
Fruit	Cluster11	Cit.13969.1.S1_s_at	Cit.25374.1.S1_s_at	0.067
Fruit	Cluster11	Cit.13969.1.S1_s_at	Cit.9500.1.S1_s_at	0.2
Fruit	Cluster11	Cit.13969.1.S1_s_at	Cit.9638.1.S1_s_at	0.2
Fruit	Cluster11	Cit.14356.1.S1_at	Cit.13969.1.S1_s_at	0.04
Fruit	Cluster11	Cit.14356.1.S1_at	Cit.3340.1.S1_at	0.2
Fruit	Cluster11	Cit.14356.1.S1_at	Cit.6379.1.S1_at	0.067
Fruit	Cluster11	Cit.14356.1.S1_at	Cit.9503.1.S1_at	0.067
Fruit	Cluster11	Cit.14438.1.S1_at	Cit.11234.1.S1_s_at	0.067
Fruit	Cluster11	Cit.14438.1.S1_at	Cit.11363.1.S1_s_at	0.04
Fruit	Cluster11	Cit.14438.1.S1_at	Cit.29490.1.S1_s_at	0.04
Fruit	Cluster11	Cit.14438.1.S1_at	Cit.31458.1.S1_at	0.04
Fruit	Cluster11	Cit.14438.1.S1_at	Cit.9814.1.S1_at	0.067
Fruit	Cluster11	Cit.1516.1.S1_s_at	Cit.113.1.S1_s_at	0.04
Fruit	Cluster11	Cit.1516.1.S1_s_at	Cit.1167.1.S1_s_at	0.04
Fruit	Cluster11	Cit.1516.1.S1_s_at	Cit.21222.1.S1_x_at	0.067
Fruit	Cluster11	Cit.15440.1.S1_at	Cit.31224.1.S1_at	0.2
Fruit	Cluster11	Cit.15440.1.S1_at	Cit.7983.1.S1_x_at	0.067
Fruit	Cluster11	Cit.15440.1.S1_at	Cit.8444.1.S1_s_at	0.2
Fruit	Cluster11	Cit.15528.1.S1_at	Cit.10452.1.S1_at	0.067
Fruit	Cluster11	Cit.15528.1.S1_at	Cit.21432.1.S1_at	0.2
Fruit	Cluster11	Cit.15528.1.S1_at	Cit.9139.1.S1_s_at	0.2
Fruit	Cluster11	Cit.15528.1.S1_at	Cit.9500.1.S1_s_at	0.04
Fruit	Cluster11	Cit.15528.1.S1_at	Cit.9638.1.S1_s_at	0.067
Fruit	Cluster11	Cit.157.1.S1_x_at	Cit.12495.1.S1_s_at	0.067
Fruit	Cluster11	Cit.157.1.S1_x_at	Cit.38.1.S1_x_at	0.2
Fruit	Cluster11	Cit.157.1.S1_x_at	Cit.696.1.S1_x_at	0.2
Fruit	Cluster11	Cit.15741.1.S1_at	Cit.16956.1.S1_x_at	0.2
Fruit	Cluster11	Cit.15741.1.S1_at	Cit.9139.1.S1_s_at	0.2
Fruit	Cluster11	Cit.1635.1.S1_s_at	Cit.10884.1.S1_s_at	0.2
Fruit	Cluster11	Cit.1635.1.S1_s_at	Cit.29848.1.S1_at	0.067
Fruit	Cluster11	Cit.1635.1.S1_s_at	Cit.30697.1.S1_at	0.2
Fruit	Cluster11	Cit.1635.1.S1_s_at	Cit.30809.1.S1_s_at	0.067
Fruit	Cluster11	Cit.1635.1.S1_s_at	Cit.39562.1.S1_at	0.04
Fruit	Cluster11	Cit.1635.1.S1_s_at	Cit.4437.1.S1_s_at	0.04
Fruit	Cluster11	Cit.16460.1.S1_at	Cit.13936.1.S1_at	0.067
Fruit	Cluster11	Cit.16460.1.S1_at	Cit.25828.1.S1_s_at	0.04
Fruit	Cluster11	Cit.16460.1.S1_at	Cit.29629.1.S1_s_at	0.2
Fruit	Cluster11	Cit.16460.1.S1_at	Cit.30173.1.S1_at	0.067
Fruit	Cluster11	Cit.16460.1.S1_at	Cit.35418.1.S1_at	0.2
Fruit	Cluster11	Cit.16460.1.S1_at	Cit.36964.1.S1_s_at	0.067
Fruit	Cluster11	Cit.16460.1.S1_at	Cit.39562.1.S1_at	0.067
Fruit	Cluster11	Cit.16460.1.S1_at	Cit.3960.1.S1_at	0.04
Fruit	Cluster11	Cit.16460.1.S1_at	Cit.40090.1.S1_s_at	0.04
Fruit	Cluster11	Cit.16956.1.S1_x_at	Cit.18353.1.S1_x_at	0.04
Fruit	Cluster11	Cit.16956.1.S1_x_at	Cit.21212.1.S1_at	0.2
Fruit	Cluster11	Cit.16956.1.S1_x_at	Cit.22838.1.S1_x_at	0.2
Fruit	Cluster11	Cit.16956.1.S1_x_at	Cit.2579.1.S1_s_at	0.2
Fruit	Cluster11	Cit.16960.1.S1_x_at	Cit.1347.1.S1_s_at	0.067
Fruit	Cluster11	Cit.16960.1.S1_x_at	Cit.13936.1.S1_s_at	0.067
Fruit	Cluster11	Cit.16960.1.S1_x_at	Cit.157.1.S1_x_at	0.2
Fruit	Cluster11	Cit.16960.1.S1_x_at	Cit.29824.1.S1_at	0.04
Fruit	Cluster11	Cit.16960.1.S1_x_at	Cit.35537.1.S1_s_at	0.04
Fruit	Cluster11	Cit.16960.1.S1_x_at	Cit.38.1.S1_x_at	0.2
Fruit	Cluster11	Cit.16960.1.S1_x_at	Cit.6164.1.S1_at	0.2
Fruit	Cluster11	Cit.16960.1.S1_x_at	Cit.696.1.S1_x_at	0.2
Fruit	Cluster11	Cit.16960.1.S1_x_at	Cit.8027.1.S1_s_at	0.067
Fruit	Cluster11	Cit.16960.1.S1_x_at	Cit.9707.1.S1_s_at	0.2
Fruit	Cluster11	Cit.17018.1.S1_s_at	Cit.12797.1.S1_at	0.2
Fruit	Cluster11	Cit.17018.1.S1_s_at	Cit.15741.1.S1_at	0.04
Fruit	Cluster11	Cit.17018.1.S1_s_at	Cit.16460.1.S1_at	0.067
Fruit	Cluster11	Cit.17018.1.S1_s_at	Cit.16956.1.S1_x_at	0.04
Fruit	Cluster11	Cit.17018.1.S1_s_at	Cit.16960.1.S1_x_at	0.04
Fruit	Cluster11	Cit.17018.1.S1_s_at	Cit.18353.1.S1_x_at	0.04
Fruit	Cluster11	Cit.17018.1.S1_s_at	Cit.2579.1.S1_s_at	0.2
Fruit	Cluster11	Cit.17018.1.S1_s_at	Cit.29348.1.S1_s_at	0.2
Fruit	Cluster11	Cit.17018.1.S1_s_at	Cit.29490.1.S1_s_at	0.04
Fruit	Cluster11	Cit.17018.1.S1_s_at	Cit.35537.1.S1_s_at	0.067
Fruit	Cluster11	Cit.17018.1.S1_s_at	Cit.38.1.S1_x_at	0.2
Fruit	Cluster11	Cit.17018.1.S1_s_at	Cit.696.1.S1_x_at	0.2
Fruit	Cluster11	Cit.17018.1.S1_s_at	Cit.7983.1.S1_x_at	0.2
Fruit	Cluster11	Cit.17018.1.S1_s_at	Cit.8238.1.S1_s_at	0.067
Fruit	Cluster11	Cit.17018.1.S1_s_at	Cit.9707.1.S1_s_at	0.2
Fruit	Cluster11	Cit.17096.1.S1_s_at	Cit.11699.1.S1_s_at	0.2
Fruit	Cluster11	Cit.17096.1.S1_s_at	Cit.19634.1.S1_s_at	0.04
Fruit	Cluster11	Cit.17096.1.S1_s_at	Cit.29761.1.S1_s_at	0.04
Fruit	Cluster11	Cit.17096.1.S1_s_at	Cit.38025.1.S1_at	0.04
Fruit	Cluster11	Cit.17148.1.S1_s_at	Cit.11363.1.S1_s_at	0.2
Fruit	Cluster11	Cit.17148.1.S1_s_at	Cit.12020.1.S1_s_at	0.2
Fruit	Cluster11	Cit.17148.1.S1_s_at	Cit.12797.1.S1_at	0.067
Fruit	Cluster11	Cit.17148.1.S1_s_at	Cit.19634.1.S1_s_at	0.04
Fruit	Cluster11	Cit.17148.1.S1_s_at	Cit.25828.1.S1_s_at	0.04
Fruit	Cluster11	Cit.17148.1.S1_s_at	Cit.29330.1.S1_s_at	0.067
Fruit	Cluster11	Cit.17148.1.S1_s_at	Cit.29348.1.S1_s_at	0.067
Fruit	Cluster11	Cit.17148.1.S1_s_at	Cit.30186.1.S1_at	0.04
Fruit	Cluster11	Cit.17148.1.S1_s_at	Cit.31241.1.S1_at	0.04
Fruit	Cluster11	Cit.17148.1.S1_s_at	Cit.33804.1.S1_s_at	0.2
Fruit	Cluster11	Cit.17148.1.S1_s_at	Cit.39990.1.S1_s_at	0.2
Fruit	Cluster11	Cit.17148.1.S1_s_at	Cit.9129.1.S1_s_at	0.04
Fruit	Cluster11	Cit.17336.1.S1_at	Cit.10193.1.S1_at	0.2
Fruit	Cluster11	Cit.17336.1.S1_at	Cit.29361.1.S1_s_at	0.04
Fruit	Cluster11	Cit.17725.1.S1_s_at	Cit.185.1.S1_s_at	0.2
Fruit	Cluster11	Cit.17725.1.S1_s_at	Cit.25374.1.S1_s_at	0.2
Fruit	Cluster11	Cit.17725.1.S1_s_at	Cit.9458.1.S1_s_at	0.067
Fruit	Cluster11	Cit.18353.1.S1_x_at	Cit.11112.1.S1_s_at	0.2
Fruit	Cluster11	Cit.18353.1.S1_x_at	Cit.18727.1.S1_at	0.04
Fruit	Cluster11	Cit.18353.1.S1_x_at	Cit.19737.1.S1_x_at	0.2
Fruit	Cluster11	Cit.18353.1.S1_x_at	Cit.21212.1.S1_at	0.2
Fruit	Cluster11	Cit.18353.1.S1_x_at	Cit.21222.1.S1_x_at	0.2
Fruit	Cluster11	Cit.18353.1.S1_x_at	Cit.22579.1.S1_s_at	0.067
Fruit	Cluster11	Cit.18353.1.S1_x_at	Cit.2579.1.S1_s_at	0.067
Fruit	Cluster11	Cit.18353.1.S1_x_at	Cit.26136.1.S1_x_at	0.067
Fruit	Cluster11	Cit.18353.1.S1_x_at	Cit.31698.1.S1_s_at	0.04
Fruit	Cluster11	Cit.18353.1.S1_x_at	Cit.40158.1.S1_s_at	0.067
Fruit	Cluster11	Cit.18353.1.S1_x_at	Cit.7983.1.S1_x_at	0.2
Fruit	Cluster11	Cit.18353.1.S1_x_at	Cit.8439.1.S1_x_at	0.067
Fruit	Cluster11	Cit.18353.1.S1_x_at	Cit.9117.1.S1_x_at	0.067
Fruit	Cluster11	Cit.18353.1.S1_x_at	Cit.9593.1.S1_s_at	0.04
Fruit	Cluster11	Cit.18353.1.S1_x_at	Cit.9814.1.S1_at	0.067
Fruit	Cluster11	Cit.185.1.S1_s_at	Cit.13969.1.S1_s_at	0.2
Fruit	Cluster11	Cit.185.1.S1_s_at	Cit.20812.1.S1_s_at	0.2
Fruit	Cluster11	Cit.185.1.S1_s_at	Cit.22822.1.S1_at	0.067
Fruit	Cluster11	Cit.185.1.S1_s_at	Cit.39713.1.S1_s_at	0.2
Fruit	Cluster11	Cit.185.1.S1_s_at	Cit.9458.1.S1_s_at	0.2
Fruit	Cluster11	Cit.185.1.S1_s_at	Cit.9500.1.S1_s_at	0.2
Fruit	Cluster11	Cit.1854.1.S1_at	Cit.10191.1.S1_s_at	0.2
Fruit	Cluster11	Cit.1854.1.S1_at	Cit.34772.1.S1_s_at	0.067
Fruit	Cluster11	Cit.1854.1.S1_at	Cit.39733.1.S1_s_at	0.067
Fruit	Cluster11	Cit.18701.1.S1_at	Cit.14438.1.S1_at	0.04
Fruit	Cluster11	Cit.18701.1.S1_at	Cit.3960.1.S1_at	0.04
Fruit	Cluster11	Cit.18701.1.S1_at	Cit.40464.1.S1_s_at	0.04
Fruit	Cluster11	Cit.18727.1.S1_at	Cit.15528.1.S1_at	0.067
Fruit	Cluster11	Cit.18727.1.S1_at	Cit.15741.1.S1_at	0.067
Fruit	Cluster11	Cit.18727.1.S1_at	Cit.16956.1.S1_x_at	0.2
Fruit	Cluster11	Cit.18727.1.S1_at	Cit.21222.1.S1_x_at	0.2
Fruit	Cluster11	Cit.18727.1.S1_at	Cit.7983.1.S1_x_at	0.04
Fruit	Cluster11	Cit.18727.1.S1_at	Cit.9139.1.S1_s_at	0.2
Fruit	Cluster11	Cit.18727.1.S1_at	Cit.9707.1.S1_s_at	0.067
Fruit	Cluster11	Cit.19634.1.S1_s_at	Cit.11277.1.S1_s_at	0.2
Fruit	Cluster11	Cit.19634.1.S1_s_at	Cit.11363.1.S1_s_at	0.067
Fruit	Cluster11	Cit.19634.1.S1_s_at	Cit.11699.1.S1_s_at	0.067
Fruit	Cluster11	Cit.19634.1.S1_s_at	Cit.1198.1.S1_s_at	0.04
Fruit	Cluster11	Cit.19634.1.S1_s_at	Cit.12648.1.S1_s_at	0.04
Fruit	Cluster11	Cit.19634.1.S1_s_at	Cit.12797.1.S1_at	0.067
Fruit	Cluster11	Cit.19634.1.S1_s_at	Cit.25828.1.S1_s_at	0.04
Fruit	Cluster11	Cit.19634.1.S1_s_at	Cit.28319.1.S1_s_at	0.2
Fruit	Cluster11	Cit.19634.1.S1_s_at	Cit.29551.1.S1_s_at	0.2
Fruit	Cluster11	Cit.19634.1.S1_s_at	Cit.29580.1.S1_s_at	0.04
Fruit	Cluster11	Cit.19634.1.S1_s_at	Cit.29848.1.S1_at	0.04
Fruit	Cluster11	Cit.19634.1.S1_s_at	Cit.30188.1.S1_at	0.067
Fruit	Cluster11	Cit.19634.1.S1_s_at	Cit.30538.1.S1_s_at	0.067
Fruit	Cluster11	Cit.19634.1.S1_s_at	Cit.31863.1.S1_s_at	0.2
Fruit	Cluster11	Cit.19634.1.S1_s_at	Cit.35186.1.S1_s_at	0.04
Fruit	Cluster11	Cit.19634.1.S1_s_at	Cit.35386.1.S1_s_at	0.2
Fruit	Cluster11	Cit.19634.1.S1_s_at	Cit.35418.1.S1_at	0.067
Fruit	Cluster11	Cit.19634.1.S1_s_at	Cit.38025.1.S1_at	0.2
Fruit	Cluster11	Cit.19634.1.S1_s_at	Cit.39562.1.S1_at	0.04
Fruit	Cluster11	Cit.19634.1.S1_s_at	Cit.8373.1.S1_s_at	0.067
Fruit	Cluster11	Cit.19634.1.S1_s_at	Cit.9593.1.S1_s_at	0.067
Fruit	Cluster11	Cit.19693.1.S1_s_at	Cit.29761.1.S1_s_at	0.067
Fruit	Cluster11	Cit.19693.1.S1_s_at	Cit.30188.1.S1_at	0.067
Fruit	Cluster11	Cit.19693.1.S1_s_at	Cit.31698.1.S1_s_at	0.04
Fruit	Cluster11	Cit.19693.1.S1_s_at	Cit.9163.1.S1_x_at	0.2
Fruit	Cluster11	Cit.19693.1.S1_s_at	Cit.9165.1.S1_x_at	0.2
Fruit	Cluster11	Cit.19737.1.S1_x_at	Cit.16956.1.S1_x_at	0.04
Fruit	Cluster11	Cit.19737.1.S1_x_at	Cit.18727.1.S1_at	0.2
Fruit	Cluster11	Cit.19737.1.S1_x_at	Cit.21212.1.S1_at	0.2
Fruit	Cluster11	Cit.19737.1.S1_x_at	Cit.21212.1.S1_x_at	0.2
Fruit	Cluster11	Cit.19737.1.S1_x_at	Cit.21222.1.S1_x_at	0.2
Fruit	Cluster11	Cit.19737.1.S1_x_at	Cit.21427.1.S1_x_at	0.2
Fruit	Cluster11	Cit.19737.1.S1_x_at	Cit.22838.1.S1_x_at	0.2
Fruit	Cluster11	Cit.19979.1.S1_x_at	Cit.18727.1.S1_at	0.067
Fruit	Cluster11	Cit.19979.1.S1_x_at	Cit.19737.1.S1_x_at	0.2
Fruit	Cluster11	Cit.19979.1.S1_x_at	Cit.21222.1.S1_x_at	0.2
Fruit	Cluster11	Cit.19979.1.S1_x_at	Cit.29361.1.S1_s_at	0.04
Fruit	Cluster11	Cit.20302.1.S1_s_at	Cit.1347.1.S1_s_at	0.2
Fruit	Cluster11	Cit.20302.1.S1_s_at	Cit.21432.1.S1_at	0.2
Fruit	Cluster11	Cit.20302.1.S1_s_at	Cit.30506.1.S1_s_at	0.2
Fruit	Cluster11	Cit.20302.1.S1_s_at	Cit.8027.1.S1_s_at	0.2
Fruit	Cluster11	Cit.20310.1.S1_at	Cit.113.1.S1_s_at	0.04
Fruit	Cluster11	Cit.20310.1.S1_at	Cit.11699.1.S1_s_at	0.2
Fruit	Cluster11	Cit.20310.1.S1_at	Cit.16460.1.S1_at	0.067
Fruit	Cluster11	Cit.20310.1.S1_at	Cit.19634.1.S1_s_at	0.2
Fruit	Cluster11	Cit.20310.1.S1_at	Cit.29632.1.S1_at	0.2
Fruit	Cluster11	Cit.20310.1.S1_at	Cit.30538.1.S1_s_at	0.04
Fruit	Cluster11	Cit.20310.1.S1_at	Cit.35418.1.S1_at	0.04
Fruit	Cluster11	Cit.20310.1.S1_at	Cit.9593.1.S1_s_at	0.2
Fruit	Cluster11	Cit.20812.1.S1_s_at	Cit.14356.1.S1_at	0.2
Fruit	Cluster11	Cit.20812.1.S1_s_at	Cit.3340.1.S1_at	0.2
Fruit	Cluster11	Cit.20812.1.S1_s_at	Cit.39713.1.S1_s_at	0.2
Fruit	Cluster11	Cit.20812.1.S1_s_at	Cit.6379.1.S1_at	0.04
Fruit	Cluster11	Cit.20812.1.S1_s_at	Cit.8447.1.S1_at	0.2
Fruit	Cluster11	Cit.20812.1.S1_s_at	Cit.9090.1.S1_at	0.04
Fruit	Cluster11	Cit.21212.1.S1_at	Cit.12883.1.S1_s_at	0.04
Fruit	Cluster11	Cit.21212.1.S1_at	Cit.1516.1.S1_s_at	0.04
Fruit	Cluster11	Cit.21212.1.S1_at	Cit.18727.1.S1_at	0.2
Fruit	Cluster11	Cit.21212.1.S1_at	Cit.19979.1.S1_x_at	0.067
Fruit	Cluster11	Cit.21212.1.S1_at	Cit.21222.1.S1_x_at	0.2
Fruit	Cluster11	Cit.21212.1.S1_at	Cit.22838.1.S1_x_at	0.2
Fruit	Cluster11	Cit.21212.1.S1_at	Cit.26398.1.S1_at	0.2
Fruit	Cluster11	Cit.21212.1.S1_at	Cit.8444.1.S1_s_at	0.067
Fruit	Cluster11	Cit.21212.1.S1_x_at	Cit.16956.1.S1_x_at	0.2
Fruit	Cluster11	Cit.21212.1.S1_x_at	Cit.18727.1.S1_at	0.2
Fruit	Cluster11	Cit.21212.1.S1_x_at	Cit.19979.1.S1_x_at	0.067
Fruit	Cluster11	Cit.21212.1.S1_x_at	Cit.21212.1.S1_at	0.2
Fruit	Cluster11	Cit.21212.1.S1_x_at	Cit.26398.1.S1_at	0.2
Fruit	Cluster11	Cit.21212.1.S1_x_at	Cit.3195.1.S1_s_at	0.04
Fruit	Cluster11	Cit.21222.1.S1_x_at	Cit.16956.1.S1_x_at	0.04
Fruit	Cluster11	Cit.21222.1.S1_x_at	Cit.21212.1.S1_x_at	0.2
Fruit	Cluster11	Cit.21222.1.S1_x_at	Cit.22838.1.S1_x_at	0.2
Fruit	Cluster11	Cit.21222.1.S1_x_at	Cit.40158.1.S1_s_at	0.04
Fruit	Cluster11	Cit.21222.1.S1_x_at	Cit.9707.1.S1_s_at	0.04
Fruit	Cluster11	Cit.21384.1.S1_at	Cit.25023.1.S1_at	0.2
Fruit	Cluster11	Cit.21427.1.S1_x_at	Cit.10927.1.S1_s_at	0.2
Fruit	Cluster11	Cit.21427.1.S1_x_at	Cit.11112.1.S1_s_at	0.2
Fruit	Cluster11	Cit.21427.1.S1_x_at	Cit.12648.1.S1_s_at	0.2
Fruit	Cluster11	Cit.21427.1.S1_x_at	Cit.12882.1.S1_at	0.04
Fruit	Cluster11	Cit.21427.1.S1_x_at	Cit.16956.1.S1_x_at	0.04
Fruit	Cluster11	Cit.21427.1.S1_x_at	Cit.18353.1.S1_x_at	0.2
Fruit	Cluster11	Cit.21427.1.S1_x_at	Cit.21212.1.S1_at	0.067
Fruit	Cluster11	Cit.21427.1.S1_x_at	Cit.21222.1.S1_x_at	0.2
Fruit	Cluster11	Cit.21427.1.S1_x_at	Cit.226.1.S1_x_at	0.04
Fruit	Cluster11	Cit.21432.1.S1_at	Cit.9503.1.S1_at	0.067
Fruit	Cluster11	Cit.21432.1.S1_at	Cit.9638.1.S1_s_at	0.04
Fruit	Cluster11	Cit.21906.1.S1_at	Cit.13936.1.S1_at	0.2
Fruit	Cluster11	Cit.21906.1.S1_at	Cit.16960.1.S1_x_at	0.04
Fruit	Cluster11	Cit.21906.1.S1_at	Cit.25076.1.S1_at	0.04
Fruit	Cluster11	Cit.21906.1.S1_at	Cit.7409.1.S1_at	0.04
Fruit	Cluster11	Cit.22451.1.S1_x_at	Cit.10686.1.S1_at	0.067
Fruit	Cluster11	Cit.22451.1.S1_x_at	Cit.1347.1.S1_s_at	0.2
Fruit	Cluster11	Cit.22451.1.S1_x_at	Cit.17336.1.S1_at	0.04
Fruit	Cluster11	Cit.22451.1.S1_x_at	Cit.9324.1.S1_at	0.2
Fruit	Cluster11	Cit.22579.1.S1_s_at	Cit.10927.1.S1_s_at	0.2
Fruit	Cluster11	Cit.22579.1.S1_s_at	Cit.11112.1.S1_s_at	0.04
Fruit	Cluster11	Cit.22579.1.S1_s_at	Cit.1198.1.S1_s_at	0.2
Fruit	Cluster11	Cit.22579.1.S1_s_at	Cit.13415.1.S1_at	0.067
Fruit	Cluster11	Cit.22579.1.S1_s_at	Cit.21427.1.S1_x_at	0.2
Fruit	Cluster11	Cit.22579.1.S1_s_at	Cit.226.1.S1_x_at	0.067
Fruit	Cluster11	Cit.22579.1.S1_s_at	Cit.25965.1.S1_at	0.067
Fruit	Cluster11	Cit.22579.1.S1_s_at	Cit.31698.1.S1_s_at	0.2
Fruit	Cluster11	Cit.22579.1.S1_s_at	Cit.39884.1.S1_s_at	0.04
Fruit	Cluster11	Cit.226.1.S1_x_at	Cit.10187.1.S1_s_at	0.2
Fruit	Cluster11	Cit.226.1.S1_x_at	Cit.10927.1.S1_s_at	0.2
Fruit	Cluster11	Cit.226.1.S1_x_at	Cit.12648.1.S1_s_at	0.2
Fruit	Cluster11	Cit.226.1.S1_x_at	Cit.13415.1.S1_at	0.2
Fruit	Cluster11	Cit.226.1.S1_x_at	Cit.18353.1.S1_x_at	0.04
Fruit	Cluster11	Cit.226.1.S1_x_at	Cit.25965.1.S1_at	0.067
Fruit	Cluster11	Cit.226.1.S1_x_at	Cit.2845.1.S1_s_at	0.04
Fruit	Cluster11	Cit.226.1.S1_x_at	Cit.30656.1.S1_s_at	0.067
Fruit	Cluster11	Cit.226.1.S1_x_at	Cit.35186.1.S1_s_at	0.04
Fruit	Cluster11	Cit.226.1.S1_x_at	Cit.696.1.S1_x_at	0.04
Fruit	Cluster11	Cit.226.1.S1_x_at	Cit.9163.1.S1_x_at	0.04
Fruit	Cluster11	Cit.22822.1.S1_at	Cit.10452.1.S1_at	0.067
Fruit	Cluster11	Cit.22822.1.S1_at	Cit.113.1.S1_s_at	0.2
Fruit	Cluster11	Cit.22822.1.S1_at	Cit.1516.1.S1_s_at	0.2
Fruit	Cluster11	Cit.22822.1.S1_at	Cit.17725.1.S1_s_at	0.067
Fruit	Cluster11	Cit.22822.1.S1_at	Cit.18701.1.S1_at	0.2
Fruit	Cluster11	Cit.22822.1.S1_at	Cit.3130.1.S1_s_at	0.04
Fruit	Cluster11	Cit.22822.1.S1_at	Cit.40464.1.S1_s_at	0.2
Fruit	Cluster11	Cit.22822.1.S1_at	Cit.9500.1.S1_s_at	0.2
Fruit	Cluster11	Cit.22838.1.S1_x_at	Cit.11699.1.S1_s_at	0.067
Fruit	Cluster11	Cit.22838.1.S1_x_at	Cit.18727.1.S1_at	0.2
Fruit	Cluster11	Cit.22838.1.S1_x_at	Cit.19979.1.S1_x_at	0.067
Fruit	Cluster11	Cit.22838.1.S1_x_at	Cit.21212.1.S1_x_at	0.2
Fruit	Cluster11	Cit.22838.1.S1_x_at	Cit.29361.1.S1_s_at	0.04
Fruit	Cluster11	Cit.22871.1.S1_at	Cit.20812.1.S1_s_at	0.067
Fruit	Cluster11	Cit.22871.1.S1_at	Cit.5516.1.S1_at	0.067
Fruit	Cluster11	Cit.22871.1.S1_at	Cit.8447.1.S1_at	0.2
Fruit	Cluster11	Cit.22871.1.S1_at	Cit.9458.1.S1_s_at	0.04
Fruit	Cluster11	Cit.22871.1.S1_at	Cit.9503.1.S1_at	0.04
Fruit	Cluster11	Cit.22883.1.S1_x_at	Cit.11782.1.S1_s_at	0.067
Fruit	Cluster11	Cit.22883.1.S1_x_at	Cit.28371.1.S1_at	0.2
Fruit	Cluster11	Cit.22883.1.S1_x_at	Cit.9074.1.S1_s_at	0.067
Fruit	Cluster11	Cit.2387.1.S1_s_at	Cit.29361.1.S1_s_at	0.067
Fruit	Cluster11	Cit.24496.1.S1_s_at	Cit.16960.1.S1_x_at	0.067
Fruit	Cluster11	Cit.24496.1.S1_s_at	Cit.696.1.S1_x_at	0.067
Fruit	Cluster11	Cit.25023.1.S1_at	Cit.21906.1.S1_at	0.04
Fruit	Cluster11	Cit.25200.1.S1_at	Cit.11782.1.S1_s_at	0.2
Fruit	Cluster11	Cit.25200.1.S1_at	Cit.21384.1.S1_at	0.2
Fruit	Cluster11	Cit.25200.1.S1_at	Cit.22883.1.S1_x_at	0.2
Fruit	Cluster11	Cit.25200.1.S1_at	Cit.9074.1.S1_s_at	0.2
Fruit	Cluster11	Cit.2533.1.S1_s_at	Cit.29361.1.S1_s_at	0.2
Fruit	Cluster11	Cit.25374.1.S1_s_at	Cit.185.1.S1_s_at	0.04
Fruit	Cluster11	Cit.25374.1.S1_s_at	Cit.20812.1.S1_s_at	0.067
Fruit	Cluster11	Cit.25374.1.S1_s_at	Cit.37280.1.S1_at	0.2
Fruit	Cluster11	Cit.25374.1.S1_s_at	Cit.39713.1.S1_s_at	0.2
Fruit	Cluster11	Cit.25430.1.S1_at	Cit.18727.1.S1_at	0.04
Fruit	Cluster11	Cit.25430.1.S1_at	Cit.19979.1.S1_x_at	0.2
Fruit	Cluster11	Cit.25430.1.S1_at	Cit.22838.1.S1_x_at	0.067
Fruit	Cluster11	Cit.25742.1.S1_s_at	Cit.1167.1.S1_s_at	0.067
Fruit	Cluster11	Cit.25742.1.S1_s_at	Cit.16460.1.S1_at	0.2
Fruit	Cluster11	Cit.25742.1.S1_s_at	Cit.29629.1.S1_s_at	0.04
Fruit	Cluster11	Cit.25742.1.S1_s_at	Cit.29632.1.S1_at	0.067
Fruit	Cluster11	Cit.25742.1.S1_s_at	Cit.29824.1.S1_at	0.04
Fruit	Cluster11	Cit.25742.1.S1_s_at	Cit.32593.1.S1_at	0.067
Fruit	Cluster11	Cit.25742.1.S1_s_at	Cit.40464.1.S1_s_at	0.04
Fruit	Cluster11	Cit.25742.1.S1_s_at	Cit.8373.1.S1_s_at	0.04
Fruit	Cluster11	Cit.2579.1.S1_s_at	Cit.10927.1.S1_s_at	0.04
Fruit	Cluster11	Cit.2579.1.S1_s_at	Cit.12797.1.S1_at	0.2
Fruit	Cluster11	Cit.2579.1.S1_s_at	Cit.17148.1.S1_s_at	0.067
Fruit	Cluster11	Cit.2579.1.S1_s_at	Cit.25828.1.S1_s_at	0.067
Fruit	Cluster11	Cit.2579.1.S1_s_at	Cit.35186.1.S1_s_at	0.04
Fruit	Cluster11	Cit.2579.1.S1_s_at	Cit.35537.1.S1_s_at	0.067
Fruit	Cluster11	Cit.2579.1.S1_s_at	Cit.8238.1.S1_s_at	0.2
Fruit	Cluster11	Cit.25828.1.S1_s_at	Cit.14438.1.S1_at	0.067
Fruit	Cluster11	Cit.25828.1.S1_s_at	Cit.29490.1.S1_s_at	0.2
Fruit	Cluster11	Cit.25828.1.S1_s_at	Cit.30173.1.S1_at	0.04
Fruit	Cluster11	Cit.25828.1.S1_s_at	Cit.31863.1.S1_s_at	0.2
Fruit	Cluster11	Cit.25828.1.S1_s_at	Cit.36964.1.S1_s_at	0.067
Fruit	Cluster11	Cit.25828.1.S1_s_at	Cit.9129.1.S1_s_at	0.04
Fruit	Cluster11	Cit.25906.1.S1_at	Cit.14356.1.S1_at	0.2
Fruit	Cluster11	Cit.25906.1.S1_at	Cit.20812.1.S1_s_at	0.067
Fruit	Cluster11	Cit.25906.1.S1_at	Cit.5516.1.S1_at	0.04
Fruit	Cluster11	Cit.25906.1.S1_at	Cit.8447.1.S1_at	0.067
Fruit	Cluster11	Cit.25955.1.S1_at	Cit.14580.1.S1_at	0.2
Fruit	Cluster11	Cit.25955.1.S1_at	Cit.3837.1.S1_at	0.2
Fruit	Cluster11	Cit.25965.1.S1_at	Cit.10927.1.S1_s_at	0.067
Fruit	Cluster11	Cit.25965.1.S1_at	Cit.12648.1.S1_s_at	0.04
Fruit	Cluster11	Cit.25965.1.S1_at	Cit.18353.1.S1_x_at	0.2
Fruit	Cluster11	Cit.25965.1.S1_at	Cit.21222.1.S1_x_at	0.04
Fruit	Cluster11	Cit.25965.1.S1_at	Cit.21427.1.S1_x_at	0.2
Fruit	Cluster11	Cit.25965.1.S1_at	Cit.26136.1.S1_x_at	0.2
Fruit	Cluster11	Cit.25965.1.S1_at	Cit.7983.1.S1_x_at	0.2
Fruit	Cluster11	Cit.25965.1.S1_at	Cit.8444.1.S1_s_at	0.04
Fruit	Cluster11	Cit.25965.1.S1_at	Cit.9117.1.S1_x_at	0.2
Fruit	Cluster11	Cit.2602.1.S1_at	Cit.15440.1.S1_at	0.2
Fruit	Cluster11	Cit.2602.1.S1_at	Cit.30188.1.S1_at	0.2
Fruit	Cluster11	Cit.2602.1.S1_at	Cit.9814.1.S1_at	0.2
Fruit	Cluster11	Cit.26136.1.S1_x_at	Cit.11112.1.S1_s_at	0.04
Fruit	Cluster11	Cit.26136.1.S1_x_at	Cit.13415.1.S1_at	0.04
Fruit	Cluster11	Cit.26136.1.S1_x_at	Cit.15440.1.S1_at	0.04
Fruit	Cluster11	Cit.26136.1.S1_x_at	Cit.15741.1.S1_at	0.067
Fruit	Cluster11	Cit.26136.1.S1_x_at	Cit.21427.1.S1_x_at	0.067
Fruit	Cluster11	Cit.26136.1.S1_x_at	Cit.7983.1.S1_x_at	0.2
Fruit	Cluster11	Cit.26398.1.S1_at	Cit.11782.1.S1_s_at	0.04
Fruit	Cluster11	Cit.26398.1.S1_at	Cit.16956.1.S1_x_at	0.067
Fruit	Cluster11	Cit.26398.1.S1_at	Cit.18727.1.S1_at	0.2
Fruit	Cluster11	Cit.26398.1.S1_at	Cit.19737.1.S1_x_at	0.067
Fruit	Cluster11	Cit.26398.1.S1_at	Cit.21222.1.S1_x_at	0.2
Fruit	Cluster11	Cit.26398.1.S1_at	Cit.22838.1.S1_x_at	0.2
Fruit	Cluster11	Cit.26398.1.S1_at	Cit.25200.1.S1_at	0.2
Fruit	Cluster11	Cit.26491.1.S1_at	Cit.3195.1.S1_s_at	0.04
Fruit	Cluster11	Cit.28319.1.S1_s_at	Cit.1198.1.S1_s_at	0.04
Fruit	Cluster11	Cit.28319.1.S1_s_at	Cit.20310.1.S1_at	0.04
Fruit	Cluster11	Cit.28319.1.S1_s_at	Cit.39884.1.S1_s_at	0.067
Fruit	Cluster11	Cit.28319.1.S1_s_at	Cit.8373.1.S1_s_at	0.04
Fruit	Cluster11	Cit.28319.1.S1_s_at	Cit.9593.1.S1_s_at	0.2
Fruit	Cluster11	Cit.28324.1.S1_x_at	Cit.25200.1.S1_at	0.2
Fruit	Cluster11	Cit.2845.1.S1_s_at	Cit.10187.1.S1_s_at	0.2
Fruit	Cluster11	Cit.2845.1.S1_s_at	Cit.6117.1.S1_at	0.067
Fruit	Cluster11	Cit.28634.1.S1_at	Cit.11234.1.S1_s_at	0.04
Fruit	Cluster11	Cit.29330.1.S1_s_at	Cit.1854.1.S1_at	0.2
Fruit	Cluster11	Cit.29330.1.S1_s_at	Cit.30697.1.S1_at	0.2
Fruit	Cluster11	Cit.29330.1.S1_s_at	Cit.37212.1.S1_at	0.04
Fruit	Cluster11	Cit.29330.1.S1_s_at	Cit.39990.1.S1_s_at	0.067
Fruit	Cluster11	Cit.29348.1.S1_s_at	Cit.12020.1.S1_s_at	0.04
Fruit	Cluster11	Cit.29348.1.S1_s_at	Cit.13936.1.S1_at	0.04
Fruit	Cluster11	Cit.29348.1.S1_s_at	Cit.226.1.S1_x_at	0.04
Fruit	Cluster11	Cit.29348.1.S1_s_at	Cit.2579.1.S1_s_at	0.2
Fruit	Cluster11	Cit.29348.1.S1_s_at	Cit.25828.1.S1_s_at	0.04
Fruit	Cluster11	Cit.29348.1.S1_s_at	Cit.29490.1.S1_s_at	0.067
Fruit	Cluster11	Cit.29348.1.S1_s_at	Cit.29757.1.S1_s_at	0.2
Fruit	Cluster11	Cit.29348.1.S1_s_at	Cit.30443.1.S1_s_at	0.04
Fruit	Cluster11	Cit.29348.1.S1_s_at	Cit.35315.1.S1_s_at	0.067
Fruit	Cluster11	Cit.29348.1.S1_s_at	Cit.35537.1.S1_s_at	0.2
Fruit	Cluster11	Cit.29348.1.S1_s_at	Cit.696.1.S1_x_at	0.067
Fruit	Cluster11	Cit.29348.1.S1_s_at	Cit.8238.1.S1_s_at	0.2
Fruit	Cluster11	Cit.29361.1.S1_s_at	Cit.16956.1.S1_x_at	0.2
Fruit	Cluster11	Cit.29375.1.S1_s_at	Cit.12020.1.S1_s_at	0.04
Fruit	Cluster11	Cit.29375.1.S1_s_at	Cit.2579.1.S1_s_at	0.04
Fruit	Cluster11	Cit.29375.1.S1_s_at	Cit.30443.1.S1_s_at	0.067
Fruit	Cluster11	Cit.29375.1.S1_s_at	Cit.31241.1.S1_at	0.2
Fruit	Cluster11	Cit.29375.1.S1_s_at	Cit.31595.1.S1_s_at	0.2
Fruit	Cluster11	Cit.29490.1.S1_s_at	Cit.10589.1.S1_s_at	0.04
Fruit	Cluster11	Cit.29490.1.S1_s_at	Cit.16460.1.S1_at	0.04
Fruit	Cluster11	Cit.29490.1.S1_s_at	Cit.25742.1.S1_s_at	0.2
Fruit	Cluster11	Cit.29490.1.S1_s_at	Cit.29632.1.S1_at	0.2
Fruit	Cluster11	Cit.29490.1.S1_s_at	Cit.29757.1.S1_s_at	0.2
Fruit	Cluster11	Cit.29490.1.S1_s_at	Cit.35186.1.S1_s_at	0.04
Fruit	Cluster11	Cit.29490.1.S1_s_at	Cit.36964.1.S1_s_at	0.04
Fruit	Cluster11	Cit.29490.1.S1_s_at	Cit.8238.1.S1_s_at	0.067
Fruit	Cluster11	Cit.29501.1.S1_s_at	Cit.10643.1.S1_s_at	0.04
Fruit	Cluster11	Cit.29501.1.S1_s_at	Cit.1167.1.S1_s_at	0.067
Fruit	Cluster11	Cit.29501.1.S1_s_at	Cit.12883.1.S1_s_at	0.04
Fruit	Cluster11	Cit.29501.1.S1_s_at	Cit.29824.1.S1_at	0.2
Fruit	Cluster11	Cit.29501.1.S1_s_at	Cit.30656.1.S1_s_at	0.067
Fruit	Cluster11	Cit.29501.1.S1_s_at	Cit.3195.1.S1_s_at	0.2
Fruit	Cluster11	Cit.29501.1.S1_s_at	Cit.32075.1.S1_s_at	0.2
Fruit	Cluster11	Cit.29501.1.S1_s_at	Cit.32593.1.S1_at	0.067
Fruit	Cluster11	Cit.29501.1.S1_s_at	Cit.35957.1.S1_at	0.067
Fruit	Cluster11	Cit.29501.1.S1_s_at	Cit.3960.1.S1_at	0.04
Fruit	Cluster11	Cit.29551.1.S1_s_at	Cit.12648.1.S1_s_at	0.04
Fruit	Cluster11	Cit.29551.1.S1_s_at	Cit.12883.1.S1_at	0.067
Fruit	Cluster11	Cit.29551.1.S1_s_at	Cit.28319.1.S1_s_at	0.2
Fruit	Cluster11	Cit.29551.1.S1_s_at	Cit.31863.1.S1_s_at	0.2
Fruit	Cluster11	Cit.29551.1.S1_s_at	Cit.32593.1.S1_at	0.067
Fruit	Cluster11	Cit.29551.1.S1_s_at	Cit.34772.1.S1_s_at	0.067
Fruit	Cluster11	Cit.29551.1.S1_s_at	Cit.36964.1.S1_s_at	0.2
Fruit	Cluster11	Cit.29551.1.S1_s_at	Cit.37845.1.S1_s_at	0.04
Fruit	Cluster11	Cit.29551.1.S1_s_at	Cit.9593.1.S1_s_at	0.2
Fruit	Cluster11	Cit.29572.1.S1_s_at	Cit.29501.1.S1_s_at	0.2
Fruit	Cluster11	Cit.29572.1.S1_s_at	Cit.29629.1.S1_s_at	0.2
Fruit	Cluster11	Cit.29572.1.S1_s_at	Cit.30744.1.S1_s_at	0.04
Fruit	Cluster11	Cit.29580.1.S1_s_at	Cit.17096.1.S1_s_at	0.2
Fruit	Cluster11	Cit.29580.1.S1_s_at	Cit.29761.1.S1_s_at	0.067
Fruit	Cluster11	Cit.29580.1.S1_s_at	Cit.38025.1.S1_at	0.04
Fruit	Cluster11	Cit.29629.1.S1_s_at	Cit.10452.1.S1_at	0.04
Fruit	Cluster11	Cit.29629.1.S1_s_at	Cit.1167.1.S1_s_at	0.04
Fruit	Cluster11	Cit.29629.1.S1_s_at	Cit.22822.1.S1_at	0.067
Fruit	Cluster11	Cit.29629.1.S1_s_at	Cit.29501.1.S1_s_at	0.2
Fruit	Cluster11	Cit.29629.1.S1_s_at	Cit.30511.1.S1_s_at	0.04
Fruit	Cluster11	Cit.29629.1.S1_s_at	Cit.30744.1.S1_s_at	0.2
Fruit	Cluster11	Cit.29629.1.S1_s_at	Cit.32075.1.S1_s_at	0.04
Fruit	Cluster11	Cit.29632.1.S1_at	Cit.16460.1.S1_at	0.2
Fruit	Cluster11	Cit.29632.1.S1_at	Cit.25828.1.S1_s_at	0.2
Fruit	Cluster11	Cit.29632.1.S1_at	Cit.2602.1.S1_at	0.04
Fruit	Cluster11	Cit.29632.1.S1_at	Cit.29629.1.S1_s_at	0.067
Fruit	Cluster11	Cit.29632.1.S1_at	Cit.30173.1.S1_at	0.2
Fruit	Cluster11	Cit.29632.1.S1_at	Cit.30188.1.S1_at	0.2
Fruit	Cluster11	Cit.29632.1.S1_at	Cit.30645.1.S1_s_at	0.067
Fruit	Cluster11	Cit.29632.1.S1_at	Cit.32075.1.S1_s_at	0.2
Fruit	Cluster11	Cit.29632.1.S1_at	Cit.34772.1.S1_s_at	0.04
Fruit	Cluster11	Cit.29632.1.S1_at	Cit.35537.1.S1_s_at	0.067
Fruit	Cluster11	Cit.29632.1.S1_at	Cit.39562.1.S1_at	0.067
Fruit	Cluster11	Cit.29632.1.S1_at	Cit.8373.1.S1_s_at	0.04
Fruit	Cluster11	Cit.29757.1.S1_s_at	Cit.25828.1.S1_s_at	0.2
Fruit	Cluster11	Cit.29757.1.S1_s_at	Cit.30809.1.S1_s_at	0.2
Fruit	Cluster11	Cit.29757.1.S1_s_at	Cit.35418.1.S1_at	0.067
Fruit	Cluster11	Cit.29757.1.S1_s_at	Cit.8238.1.S1_s_at	0.2
Fruit	Cluster11	Cit.29761.1.S1_s_at	Cit.20310.1.S1_at	0.067
Fruit	Cluster11	Cit.29761.1.S1_s_at	Cit.30188.1.S1_at	0.04
Fruit	Cluster11	Cit.29761.1.S1_s_at	Cit.37153.1.S1_at	0.067
Fruit	Cluster11	Cit.29761.1.S1_s_at	Cit.37845.1.S1_s_at	0.2
Fruit	Cluster11	Cit.29824.1.S1_at	Cit.10643.1.S1_s_at	0.04
Fruit	Cluster11	Cit.29824.1.S1_at	Cit.1167.1.S1_s_at	0.2
Fruit	Cluster11	Cit.29824.1.S1_at	Cit.22822.1.S1_at	0.067
Fruit	Cluster11	Cit.29824.1.S1_at	Cit.29629.1.S1_s_at	0.2
Fruit	Cluster11	Cit.29824.1.S1_at	Cit.30656.1.S1_s_at	0.2
Fruit	Cluster11	Cit.29824.1.S1_at	Cit.3195.1.S1_s_at	0.2
Fruit	Cluster11	Cit.29848.1.S1_at	Cit.28319.1.S1_s_at	0.2
Fruit	Cluster11	Cit.29848.1.S1_at	Cit.29757.1.S1_s_at	0.04
Fruit	Cluster11	Cit.29848.1.S1_at	Cit.30809.1.S1_s_at	0.2
Fruit	Cluster11	Cit.29848.1.S1_at	Cit.31241.1.S1_at	0.04
Fruit	Cluster11	Cit.29848.1.S1_at	Cit.39990.1.S1_s_at	0.04
Fruit	Cluster11	Cit.29973.1.S1_at	Cit.12158.1.S1_s_at	0.2
Fruit	Cluster11	Cit.30077.1.S1_at	Cit.11432.1.S1_s_at	0.2
Fruit	Cluster11	Cit.30173.1.S1_at	Cit.29490.1.S1_s_at	0.2
Fruit	Cluster11	Cit.30173.1.S1_at	Cit.29848.1.S1_at	0.067
Fruit	Cluster11	Cit.30173.1.S1_at	Cit.31863.1.S1_s_at	0.04
Fruit	Cluster11	Cit.30173.1.S1_at	Cit.35537.1.S1_s_at	0.04
Fruit	Cluster11	Cit.30173.1.S1_at	Cit.39884.1.S1_s_at	0.04
Fruit	Cluster11	Cit.30177.1.S1_at	Cit.29330.1.S1_s_at	0.067
Fruit	Cluster11	Cit.30177.1.S1_at	Cit.31161.1.S1_at	0.2
Fruit	Cluster11	Cit.30177.1.S1_at	Cit.39884.1.S1_s_at	0.04
Fruit	Cluster11	Cit.30186.1.S1_at	Cit.25828.1.S1_s_at	0.04
Fruit	Cluster11	Cit.30186.1.S1_at	Cit.29330.1.S1_s_at	0.067
Fruit	Cluster11	Cit.30186.1.S1_at	Cit.30697.1.S1_at	0.067
Fruit	Cluster11	Cit.30186.1.S1_at	Cit.31458.1.S1_at	0.2
Fruit	Cluster11	Cit.30186.1.S1_at	Cit.35186.1.S1_s_at	0.2
Fruit	Cluster11	Cit.30188.1.S1_at	Cit.11112.1.S1_s_at	0.067
Fruit	Cluster11	Cit.30188.1.S1_at	Cit.12648.1.S1_s_at	0.2
Fruit	Cluster11	Cit.30188.1.S1_at	Cit.20310.1.S1_at	0.2
Fruit	Cluster11	Cit.30188.1.S1_at	Cit.29572.1.S1_s_at	0.067
Fruit	Cluster11	Cit.30188.1.S1_at	Cit.30538.1.S1_s_at	0.2
Fruit	Cluster11	Cit.30188.1.S1_at	Cit.30645.1.S1_s_at	0.2
Fruit	Cluster11	Cit.30188.1.S1_at	Cit.32593.1.S1_at	0.067
Fruit	Cluster11	Cit.30291.1.S1_at	Cit.10191.1.S1_s_at	0.067
Fruit	Cluster11	Cit.30291.1.S1_at	Cit.35520.1.S1_s_at	0.2
Fruit	Cluster11	Cit.30443.1.S1_s_at	Cit.12020.1.S1_s_at	0.2
Fruit	Cluster11	Cit.30443.1.S1_s_at	Cit.17148.1.S1_s_at	0.2
Fruit	Cluster11	Cit.30443.1.S1_s_at	Cit.25828.1.S1_s_at	0.067
Fruit	Cluster11	Cit.30443.1.S1_s_at	Cit.29490.1.S1_s_at	0.067
Fruit	Cluster11	Cit.30443.1.S1_s_at	Cit.29757.1.S1_s_at	0.2
Fruit	Cluster11	Cit.30443.1.S1_s_at	Cit.30809.1.S1_s_at	0.067
Fruit	Cluster11	Cit.30443.1.S1_s_at	Cit.35315.1.S1_s_at	0.067
Fruit	Cluster11	Cit.30443.1.S1_s_at	Cit.35418.1.S1_at	0.04
Fruit	Cluster11	Cit.30443.1.S1_s_at	Cit.39990.1.S1_s_at	0.04
Fruit	Cluster11	Cit.30511.1.S1_s_at	Cit.29572.1.S1_s_at	0.2
Fruit	Cluster11	Cit.30538.1.S1_s_at	Cit.11807.1.S1_s_at	0.067
Fruit	Cluster11	Cit.30538.1.S1_s_at	Cit.12067.1.S1_s_at	0.04
Fruit	Cluster11	Cit.30538.1.S1_s_at	Cit.12883.1.S1_at	0.067
Fruit	Cluster11	Cit.30538.1.S1_s_at	Cit.19693.1.S1_s_at	0.067
Fruit	Cluster11	Cit.30538.1.S1_s_at	Cit.29761.1.S1_s_at	0.2
Fruit	Cluster11	Cit.30538.1.S1_s_at	Cit.31622.1.S1_s_at	0.067
Fruit	Cluster11	Cit.30538.1.S1_s_at	Cit.31698.1.S1_s_at	0.04
Fruit	Cluster11	Cit.30538.1.S1_s_at	Cit.32075.1.S1_s_at	0.2
Fruit	Cluster11	Cit.30538.1.S1_s_at	Cit.35087.1.S1_x_at	0.2
Fruit	Cluster11	Cit.30538.1.S1_s_at	Cit.37153.1.S1_at	0.067
Fruit	Cluster11	Cit.30538.1.S1_s_at	Cit.38025.1.S1_at	0.04
Fruit	Cluster11	Cit.30645.1.S1_s_at	Cit.11180.1.S1_s_at	0.2
Fruit	Cluster11	Cit.30645.1.S1_s_at	Cit.11234.1.S1_s_at	0.2
Fruit	Cluster11	Cit.30645.1.S1_s_at	Cit.14438.1.S1_at	0.04
Fruit	Cluster11	Cit.30645.1.S1_s_at	Cit.226.1.S1_x_at	0.2
Fruit	Cluster11	Cit.30645.1.S1_s_at	Cit.29490.1.S1_s_at	0.04
Fruit	Cluster11	Cit.30645.1.S1_s_at	Cit.29501.1.S1_s_at	0.04
Fruit	Cluster11	Cit.30645.1.S1_s_at	Cit.29824.1.S1_at	0.2
Fruit	Cluster11	Cit.30645.1.S1_s_at	Cit.35537.1.S1_s_at	0.2
Fruit	Cluster11	Cit.30645.1.S1_s_at	Cit.9163.1.S1_x_at	0.067
Fruit	Cluster11	Cit.30656.1.S1_s_at	Cit.11115.1.S1_at	0.067
Fruit	Cluster11	Cit.30656.1.S1_s_at	Cit.11180.1.S1_s_at	0.2
Fruit	Cluster11	Cit.30656.1.S1_s_at	Cit.11234.1.S1_s_at	0.2
Fruit	Cluster11	Cit.30656.1.S1_s_at	Cit.12067.1.S1_s_at	0.067
Fruit	Cluster11	Cit.30656.1.S1_s_at	Cit.30645.1.S1_s_at	0.2
Fruit	Cluster11	Cit.30656.1.S1_s_at	Cit.30744.1.S1_s_at	0.067
Fruit	Cluster11	Cit.30656.1.S1_s_at	Cit.32075.1.S1_s_at	0.067
Fruit	Cluster11	Cit.30656.1.S1_s_at	Cit.38.1.S1_x_at	0.04
Fruit	Cluster11	Cit.30697.1.S1_at	Cit.10589.1.S1_s_at	0.2
Fruit	Cluster11	Cit.30697.1.S1_at	Cit.31161.1.S1_at	0.04
Fruit	Cluster11	Cit.30713.1.S1_s_at	Cit.10191.1.S1_s_at	0.2
Fruit	Cluster11	Cit.30713.1.S1_s_at	Cit.1854.1.S1_at	0.2
Fruit	Cluster11	Cit.30713.1.S1_s_at	Cit.30291.1.S1_at	0.2
Fruit	Cluster11	Cit.30713.1.S1_s_at	Cit.30697.1.S1_at	0.04
Fruit	Cluster11	Cit.30713.1.S1_s_at	Cit.35520.1.S1_s_at	0.2
Fruit	Cluster11	Cit.30713.1.S1_s_at	Cit.38025.1.S1_at	0.04
Fruit	Cluster11	Cit.30713.1.S1_s_at	Cit.39562.1.S1_at	0.04
Fruit	Cluster11	Cit.30744.1.S1_s_at	Cit.29501.1.S1_s_at	0.04
Fruit	Cluster11	Cit.30744.1.S1_s_at	Cit.29824.1.S1_at	0.04
Fruit	Cluster11	Cit.30744.1.S1_s_at	Cit.31622.1.S1_s_at	0.067
Fruit	Cluster11	Cit.3078.1.S1_s_at	Cit.6379.1.S1_at	0.2
Fruit	Cluster11	Cit.30809.1.S1_s_at	Cit.29348.1.S1_s_at	0.04
Fruit	Cluster11	Cit.30809.1.S1_s_at	Cit.29490.1.S1_s_at	0.067
Fruit	Cluster11	Cit.30809.1.S1_s_at	Cit.37212.1.S1_at	0.067
Fruit	Cluster11	Cit.30809.1.S1_s_at	Cit.8238.1.S1_s_at	0.067
Fruit	Cluster11	Cit.30824.1.S1_at	Cit.11314.1.S1_at	0.2
Fruit	Cluster11	Cit.30824.1.S1_at	Cit.30824.1.S1_s_at	0.2
Fruit	Cluster11	Cit.30824.1.S1_s_at	Cit.11314.1.S1_at	0.04
Fruit	Cluster11	Cit.30838.1.S1_s_at	Cit.30443.1.S1_s_at	0.067
Fruit	Cluster11	Cit.30838.1.S1_s_at	Cit.30697.1.S1_at	0.067
Fruit	Cluster11	Cit.30838.1.S1_s_at	Cit.31241.1.S1_at	0.2
Fruit	Cluster11	Cit.30838.1.S1_s_at	Cit.37212.1.S1_at	0.067
Fruit	Cluster11	Cit.30838.1.S1_s_at	Cit.39990.1.S1_s_at	0.04
Fruit	Cluster11	Cit.31161.1.S1_at	Cit.29580.1.S1_s_at	0.2
Fruit	Cluster11	Cit.31161.1.S1_at	Cit.30838.1.S1_s_at	0.2
Fruit	Cluster11	Cit.31161.1.S1_at	Cit.40525.1.S1_at	0.2
Fruit	Cluster11	Cit.31224.1.S1_at	Cit.29973.1.S1_at	0.04
Fruit	Cluster11	Cit.31224.1.S1_at	Cit.31241.1.S1_at	0.04
Fruit	Cluster11	Cit.31224.1.S1_at	Cit.31595.1.S1_s_at	0.067
Fruit	Cluster11	Cit.31224.1.S1_at	Cit.6897.1.S1_at	0.2
Fruit	Cluster11	Cit.31241.1.S1_at	Cit.10589.1.S1_s_at	0.067
Fruit	Cluster11	Cit.31241.1.S1_at	Cit.11277.1.S1_s_at	0.067
Fruit	Cluster11	Cit.31241.1.S1_at	Cit.1635.1.S1_s_at	0.04
Fruit	Cluster11	Cit.31241.1.S1_at	Cit.25828.1.S1_s_at	0.067
Fruit	Cluster11	Cit.31241.1.S1_at	Cit.30186.1.S1_at	0.067
Fruit	Cluster11	Cit.31241.1.S1_at	Cit.30443.1.S1_s_at	0.2
Fruit	Cluster11	Cit.31241.1.S1_at	Cit.30697.1.S1_at	0.04
Fruit	Cluster11	Cit.31241.1.S1_at	Cit.31161.1.S1_at	0.04
Fruit	Cluster11	Cit.31241.1.S1_at	Cit.31595.1.S1_s_at	0.067
Fruit	Cluster11	Cit.31241.1.S1_at	Cit.39990.1.S1_s_at	0.067
Fruit	Cluster11	Cit.31241.1.S1_at	Cit.40525.1.S1_at	0.2
Fruit	Cluster11	Cit.3130.1.S1_s_at	Cit.185.1.S1_s_at	0.04
Fruit	Cluster11	Cit.3130.1.S1_s_at	Cit.20812.1.S1_s_at	0.04
Fruit	Cluster11	Cit.3130.1.S1_s_at	Cit.29501.1.S1_s_at	0.2
Fruit	Cluster11	Cit.3130.1.S1_s_at	Cit.29572.1.S1_s_at	0.2
Fruit	Cluster11	Cit.3130.1.S1_s_at	Cit.29824.1.S1_at	0.067
Fruit	Cluster11	Cit.3130.1.S1_s_at	Cit.9163.1.S1_x_at	0.067
Fruit	Cluster11	Cit.3130.1.S1_s_at	Cit.9165.1.S1_x_at	0.067
Fruit	Cluster11	Cit.3130.1.S1_s_at	Cit.9458.1.S1_s_at	0.2
Fruit	Cluster11	Cit.3130.1.S1_s_at	Cit.9500.1.S1_s_at	0.067
Fruit	Cluster11	Cit.31458.1.S1_at	Cit.30645.1.S1_s_at	0.04
Fruit	Cluster11	Cit.31458.1.S1_at	Cit.40525.1.S1_at	0.2
Fruit	Cluster11	Cit.31595.1.S1_s_at	Cit.11277.1.S1_s_at	0.067
Fruit	Cluster11	Cit.31595.1.S1_s_at	Cit.30443.1.S1_s_at	0.04
Fruit	Cluster11	Cit.31595.1.S1_s_at	Cit.39990.1.S1_s_at	0.04
Fruit	Cluster11	Cit.31622.1.S1_s_at	Cit.1854.1.S1_at	0.067
Fruit	Cluster11	Cit.31622.1.S1_s_at	Cit.25742.1.S1_s_at	0.04
Fruit	Cluster11	Cit.31622.1.S1_s_at	Cit.29632.1.S1_at	0.2
Fruit	Cluster11	Cit.31622.1.S1_s_at	Cit.31863.1.S1_s_at	0.2
Fruit	Cluster11	Cit.31622.1.S1_s_at	Cit.32075.1.S1_s_at	0.2
Fruit	Cluster11	Cit.31622.1.S1_s_at	Cit.40117.1.S1_s_at	0.067
Fruit	Cluster11	Cit.31698.1.S1_s_at	Cit.10927.1.S1_s_at	0.2
Fruit	Cluster11	Cit.31698.1.S1_s_at	Cit.11112.1.S1_s_at	0.2
Fruit	Cluster11	Cit.31698.1.S1_s_at	Cit.11807.1.S1_s_at	0.2
Fruit	Cluster11	Cit.31698.1.S1_s_at	Cit.12648.1.S1_s_at	0.067
Fruit	Cluster11	Cit.31698.1.S1_s_at	Cit.29580.1.S1_s_at	0.067
Fruit	Cluster11	Cit.31698.1.S1_s_at	Cit.29761.1.S1_s_at	0.04
Fruit	Cluster11	Cit.31698.1.S1_s_at	Cit.37153.1.S1_at	0.04
Fruit	Cluster11	Cit.31698.1.S1_s_at	Cit.39884.1.S1_s_at	0.2
Fruit	Cluster11	Cit.31698.1.S1_s_at	Cit.9593.1.S1_s_at	0.2
Fruit	Cluster11	Cit.31698.1.S1_s_at	Cit.9814.1.S1_at	0.04
Fruit	Cluster11	Cit.31810.1.S1_at	Cit.21384.1.S1_at	0.04
Fruit	Cluster11	Cit.31863.1.S1_s_at	Cit.10589.1.S1_s_at	0.2
Fruit	Cluster11	Cit.31863.1.S1_s_at	Cit.12797.1.S1_at	0.2
Fruit	Cluster11	Cit.31863.1.S1_s_at	Cit.17148.1.S1_s_at	0.067
Fruit	Cluster11	Cit.31863.1.S1_s_at	Cit.20310.1.S1_at	0.04
Fruit	Cluster11	Cit.31863.1.S1_s_at	Cit.29330.1.S1_s_at	0.067
Fruit	Cluster11	Cit.31863.1.S1_s_at	Cit.30186.1.S1_at	0.04
Fruit	Cluster11	Cit.31863.1.S1_s_at	Cit.35418.1.S1_at	0.04
Fruit	Cluster11	Cit.31863.1.S1_s_at	Cit.36964.1.S1_s_at	0.2
Fruit	Cluster11	Cit.31863.1.S1_s_at	Cit.37845.1.S1_s_at	0.067
Fruit	Cluster11	Cit.31863.1.S1_s_at	Cit.38025.1.S1_at	0.2
Fruit	Cluster11	Cit.31863.1.S1_s_at	Cit.39884.1.S1_s_at	0.067
Fruit	Cluster11	Cit.31863.1.S1_s_at	Cit.8373.1.S1_s_at	0.2
Fruit	Cluster11	Cit.31863.1.S1_s_at	Cit.9593.1.S1_s_at	0.04
Fruit	Cluster11	Cit.31888.1.S1_at	Cit.25374.1.S1_s_at	0.2
Fruit	Cluster11	Cit.31888.1.S1_at	Cit.9500.1.S1_s_at	0.04
Fruit	Cluster11	Cit.3195.1.S1_s_at	Cit.1516.1.S1_s_at	0.04
Fruit	Cluster11	Cit.3195.1.S1_s_at	Cit.21222.1.S1_x_at	0.067
Fruit	Cluster11	Cit.3195.1.S1_s_at	Cit.3130.1.S1_s_at	0.2
Fruit	Cluster11	Cit.3195.1.S1_s_at	Cit.35087.1.S1_x_at	0.04
Fruit	Cluster11	Cit.32075.1.S1_s_at	Cit.20310.1.S1_at	0.067
Fruit	Cluster11	Cit.32075.1.S1_s_at	Cit.29572.1.S1_s_at	0.067
Fruit	Cluster11	Cit.32075.1.S1_s_at	Cit.29824.1.S1_at	0.067
Fruit	Cluster11	Cit.32075.1.S1_s_at	Cit.30645.1.S1_s_at	0.067
Fruit	Cluster11	Cit.32075.1.S1_s_at	Cit.30744.1.S1_s_at	0.04
Fruit	Cluster11	Cit.32075.1.S1_s_at	Cit.35957.1.S1_at	0.04
Fruit	Cluster11	Cit.32075.1.S1_s_at	Cit.36964.1.S1_s_at	0.067
Fruit	Cluster11	Cit.32075.1.S1_s_at	Cit.3960.1.S1_at	0.067
Fruit	Cluster11	Cit.32517.1.S1_s_at	Cit.11314.1.S1_at	0.2
Fruit	Cluster11	Cit.32593.1.S1_at	Cit.10191.1.S1_s_at	0.04
Fruit	Cluster11	Cit.32593.1.S1_at	Cit.12883.1.S1_at	0.2
Fruit	Cluster11	Cit.32593.1.S1_at	Cit.12883.1.S1_s_at	0.04
Fruit	Cluster11	Cit.32593.1.S1_at	Cit.20310.1.S1_at	0.2
Fruit	Cluster11	Cit.32593.1.S1_at	Cit.30645.1.S1_s_at	0.04
Fruit	Cluster11	Cit.32593.1.S1_at	Cit.32075.1.S1_s_at	0.2
Fruit	Cluster11	Cit.32593.1.S1_at	Cit.36964.1.S1_s_at	0.2
Fruit	Cluster11	Cit.32593.1.S1_at	Cit.40090.1.S1_s_at	0.2
Fruit	Cluster11	Cit.32593.1.S1_at	Cit.9593.1.S1_s_at	0.04
Fruit	Cluster11	Cit.32593.1.S1_at	Cit.9814.1.S1_at	0.067
Fruit	Cluster11	Cit.3340.1.S1_at	Cit.13969.1.S1_s_at	0.2
Fruit	Cluster11	Cit.3340.1.S1_at	Cit.25906.1.S1_at	0.2
Fruit	Cluster11	Cit.3340.1.S1_at	Cit.8447.1.S1_at	0.2
Fruit	Cluster11	Cit.3357.1.S1_s_at	Cit.1486.1.S1_s_at	0.067
Fruit	Cluster11	Cit.3357.1.S1_s_at	Cit.8993.1.S1_s_at	0.2
Fruit	Cluster11	Cit.33804.1.S1_s_at	Cit.12020.1.S1_s_at	0.067
Fruit	Cluster11	Cit.33804.1.S1_s_at	Cit.39990.1.S1_s_at	0.067
Fruit	Cluster11	Cit.34225.1.S1_at	Cit.10193.1.S1_at	0.2
Fruit	Cluster11	Cit.34225.1.S1_at	Cit.15528.1.S1_at	0.2
Fruit	Cluster11	Cit.34225.1.S1_at	Cit.17336.1.S1_at	0.067
Fruit	Cluster11	Cit.34772.1.S1_s_at	Cit.10191.1.S1_s_at	0.2
Fruit	Cluster11	Cit.34772.1.S1_s_at	Cit.20310.1.S1_at	0.04
Fruit	Cluster11	Cit.34772.1.S1_s_at	Cit.29501.1.S1_s_at	0.04
Fruit	Cluster11	Cit.34772.1.S1_s_at	Cit.30173.1.S1_at	0.067
Fruit	Cluster11	Cit.34772.1.S1_s_at	Cit.31622.1.S1_s_at	0.04
Fruit	Cluster11	Cit.34772.1.S1_s_at	Cit.31863.1.S1_s_at	0.04
Fruit	Cluster11	Cit.34772.1.S1_s_at	Cit.32075.1.S1_s_at	0.2
Fruit	Cluster11	Cit.34772.1.S1_s_at	Cit.32593.1.S1_at	0.067
Fruit	Cluster11	Cit.34772.1.S1_s_at	Cit.35520.1.S1_s_at	0.2
Fruit	Cluster11	Cit.35087.1.S1_x_at	Cit.10643.1.S1_s_at	0.2
Fruit	Cluster11	Cit.35087.1.S1_x_at	Cit.12883.1.S1_at	0.04
Fruit	Cluster11	Cit.35087.1.S1_x_at	Cit.12883.1.S1_s_at	0.067
Fruit	Cluster11	Cit.35087.1.S1_x_at	Cit.19693.1.S1_s_at	0.2
Fruit	Cluster11	Cit.35087.1.S1_x_at	Cit.29501.1.S1_s_at	0.04
Fruit	Cluster11	Cit.35087.1.S1_x_at	Cit.32075.1.S1_s_at	0.067
Fruit	Cluster11	Cit.35087.1.S1_x_at	Cit.32593.1.S1_at	0.04
Fruit	Cluster11	Cit.35087.1.S1_x_at	Cit.35957.1.S1_at	0.067
Fruit	Cluster11	Cit.35087.1.S1_x_at	Cit.37153.1.S1_at	0.04
Fruit	Cluster11	Cit.35087.1.S1_x_at	Cit.678.1.S1_x_at	0.2
Fruit	Cluster11	Cit.35186.1.S1_s_at	Cit.10589.1.S1_s_at	0.067
Fruit	Cluster11	Cit.35186.1.S1_s_at	Cit.12797.1.S1_at	0.2
Fruit	Cluster11	Cit.35186.1.S1_s_at	Cit.17148.1.S1_s_at	0.2
Fruit	Cluster11	Cit.35186.1.S1_s_at	Cit.25828.1.S1_s_at	0.2
Fruit	Cluster11	Cit.35186.1.S1_s_at	Cit.29330.1.S1_s_at	0.067
Fruit	Cluster11	Cit.35186.1.S1_s_at	Cit.29348.1.S1_s_at	0.2
Fruit	Cluster11	Cit.35186.1.S1_s_at	Cit.30443.1.S1_s_at	0.067
Fruit	Cluster11	Cit.35186.1.S1_s_at	Cit.30645.1.S1_s_at	0.067
Fruit	Cluster11	Cit.35186.1.S1_s_at	Cit.31241.1.S1_at	0.067
Fruit	Cluster11	Cit.35186.1.S1_s_at	Cit.31458.1.S1_at	0.04
Fruit	Cluster11	Cit.35186.1.S1_s_at	Cit.31863.1.S1_s_at	0.2
Fruit	Cluster11	Cit.35186.1.S1_s_at	Cit.35537.1.S1_s_at	0.067
Fruit	Cluster11	Cit.35315.1.S1_s_at	Cit.10884.1.S1_s_at	0.04
Fruit	Cluster11	Cit.35315.1.S1_s_at	Cit.29490.1.S1_s_at	0.2
Fruit	Cluster11	Cit.35315.1.S1_s_at	Cit.29757.1.S1_s_at	0.2
Fruit	Cluster11	Cit.35315.1.S1_s_at	Cit.35418.1.S1_at	0.2
Fruit	Cluster11	Cit.35386.1.S1_s_at	Cit.10589.1.S1_s_at	0.04
Fruit	Cluster11	Cit.35386.1.S1_s_at	Cit.12648.1.S1_s_at	0.04
Fruit	Cluster11	Cit.35386.1.S1_s_at	Cit.17148.1.S1_s_at	0.067
Fruit	Cluster11	Cit.35386.1.S1_s_at	Cit.20310.1.S1_at	0.067
Fruit	Cluster11	Cit.35386.1.S1_s_at	Cit.25828.1.S1_s_at	0.067
Fruit	Cluster11	Cit.35386.1.S1_s_at	Cit.28319.1.S1_s_at	0.2
Fruit	Cluster11	Cit.35386.1.S1_s_at	Cit.29348.1.S1_s_at	0.04
Fruit	Cluster11	Cit.35386.1.S1_s_at	Cit.30538.1.S1_s_at	0.2
Fruit	Cluster11	Cit.35386.1.S1_s_at	Cit.30645.1.S1_s_at	0.04
Fruit	Cluster11	Cit.35386.1.S1_s_at	Cit.31698.1.S1_s_at	0.067
Fruit	Cluster11	Cit.35386.1.S1_s_at	Cit.31863.1.S1_s_at	0.067
Fruit	Cluster11	Cit.35386.1.S1_s_at	Cit.35186.1.S1_s_at	0.2
Fruit	Cluster11	Cit.35386.1.S1_s_at	Cit.35418.1.S1_at	0.067
Fruit	Cluster11	Cit.35386.1.S1_s_at	Cit.35537.1.S1_s_at	0.067
Fruit	Cluster11	Cit.35386.1.S1_s_at	Cit.38025.1.S1_at	0.067
Fruit	Cluster11	Cit.35386.1.S1_s_at	Cit.8373.1.S1_s_at	0.067
Fruit	Cluster11	Cit.35386.1.S1_s_at	Cit.9593.1.S1_s_at	0.2
Fruit	Cluster11	Cit.35418.1.S1_at	Cit.12797.1.S1_at	0.2
Fruit	Cluster11	Cit.35418.1.S1_at	Cit.17018.1.S1_s_at	0.067
Fruit	Cluster11	Cit.35418.1.S1_at	Cit.17148.1.S1_s_at	0.04
Fruit	Cluster11	Cit.35418.1.S1_at	Cit.25828.1.S1_s_at	0.067
Fruit	Cluster11	Cit.35418.1.S1_at	Cit.29348.1.S1_s_at	0.067
Fruit	Cluster11	Cit.35418.1.S1_at	Cit.29490.1.S1_s_at	0.2
Fruit	Cluster11	Cit.35418.1.S1_at	Cit.29632.1.S1_at	0.2
Fruit	Cluster11	Cit.35418.1.S1_at	Cit.30173.1.S1_at	0.2
Fruit	Cluster11	Cit.35418.1.S1_at	Cit.36964.1.S1_s_at	0.04
Fruit	Cluster11	Cit.35418.1.S1_at	Cit.8373.1.S1_s_at	0.067
Fruit	Cluster11	Cit.35520.1.S1_s_at	Cit.1854.1.S1_at	0.2
Fruit	Cluster11	Cit.35520.1.S1_s_at	Cit.31622.1.S1_s_at	0.067
Fruit	Cluster11	Cit.35520.1.S1_s_at	Cit.32075.1.S1_s_at	0.04
Fruit	Cluster11	Cit.35520.1.S1_s_at	Cit.37845.1.S1_s_at	0.2
Fruit	Cluster11	Cit.35520.1.S1_s_at	Cit.40117.1.S1_s_at	0.2
Fruit	Cluster11	Cit.35537.1.S1_s_at	Cit.11234.1.S1_s_at	0.04
Fruit	Cluster11	Cit.35537.1.S1_s_at	Cit.12648.1.S1_s_at	0.067
Fruit	Cluster11	Cit.35537.1.S1_s_at	Cit.226.1.S1_x_at	0.04
Fruit	Cluster11	Cit.35537.1.S1_s_at	Cit.25828.1.S1_s_at	0.067
Fruit	Cluster11	Cit.35537.1.S1_s_at	Cit.29490.1.S1_s_at	0.067
Fruit	Cluster11	Cit.35537.1.S1_s_at	Cit.29757.1.S1_s_at	0.04
Fruit	Cluster11	Cit.35537.1.S1_s_at	Cit.31863.1.S1_s_at	0.04
Fruit	Cluster11	Cit.35537.1.S1_s_at	Cit.35418.1.S1_at	0.2
Fruit	Cluster11	Cit.35537.1.S1_s_at	Cit.38.1.S1_x_at	0.2
Fruit	Cluster11	Cit.35957.1.S1_at	Cit.30645.1.S1_s_at	0.04
Fruit	Cluster11	Cit.35957.1.S1_at	Cit.31458.1.S1_at	0.067
Fruit	Cluster11	Cit.35957.1.S1_at	Cit.3195.1.S1_s_at	0.04
Fruit	Cluster11	Cit.35957.1.S1_at	Cit.37153.1.S1_at	0.067
Fruit	Cluster11	Cit.36264.1.S1_s_at	Cit.29501.1.S1_s_at	0.2
Fruit	Cluster11	Cit.36964.1.S1_s_at	Cit.10589.1.S1_s_at	0.04
Fruit	Cluster11	Cit.36964.1.S1_s_at	Cit.12883.1.S1_at	0.04
Fruit	Cluster11	Cit.36964.1.S1_s_at	Cit.20310.1.S1_at	0.04
Fruit	Cluster11	Cit.36964.1.S1_s_at	Cit.25742.1.S1_s_at	0.04
Fruit	Cluster11	Cit.36964.1.S1_s_at	Cit.31622.1.S1_s_at	0.2
Fruit	Cluster11	Cit.36964.1.S1_s_at	Cit.34772.1.S1_s_at	0.067
Fruit	Cluster11	Cit.36964.1.S1_s_at	Cit.35520.1.S1_s_at	0.04
Fruit	Cluster11	Cit.36964.1.S1_s_at	Cit.39562.1.S1_at	0.2
Fruit	Cluster11	Cit.36964.1.S1_s_at	Cit.3960.1.S1_at	0.2
Fruit	Cluster11	Cit.36964.1.S1_s_at	Cit.40090.1.S1_s_at	0.2
Fruit	Cluster11	Cit.37153.1.S1_at	Cit.35386.1.S1_s_at	0.067
Fruit	Cluster11	Cit.37212.1.S1_at	Cit.12020.1.S1_s_at	0.04
Fruit	Cluster11	Cit.37212.1.S1_at	Cit.1635.1.S1_s_at	0.04
Fruit	Cluster11	Cit.37212.1.S1_at	Cit.17148.1.S1_s_at	0.2
Fruit	Cluster11	Cit.37212.1.S1_at	Cit.29757.1.S1_s_at	0.04
Fruit	Cluster11	Cit.37212.1.S1_at	Cit.30443.1.S1_s_at	0.2
Fruit	Cluster11	Cit.37212.1.S1_at	Cit.31241.1.S1_at	0.2
Fruit	Cluster11	Cit.37212.1.S1_at	Cit.35186.1.S1_s_at	0.2
Fruit	Cluster11	Cit.37212.1.S1_at	Cit.35315.1.S1_s_at	0.04
Fruit	Cluster11	Cit.37212.1.S1_at	Cit.39990.1.S1_s_at	0.067
Fruit	Cluster11	Cit.37212.1.S1_at	Cit.8238.1.S1_s_at	0.2
Fruit	Cluster11	Cit.37280.1.S1_at	Cit.31888.1.S1_at	0.2
Fruit	Cluster11	Cit.3758.1.S1_s_at	Cit.11699.1.S1_s_at	0.2
Fruit	Cluster11	Cit.3758.1.S1_s_at	Cit.12797.1.S1_at	0.067
Fruit	Cluster11	Cit.3758.1.S1_s_at	Cit.88.1.S1_s_at	0.04
Fruit	Cluster11	Cit.37845.1.S1_s_at	Cit.10191.1.S1_s_at	0.2
Fruit	Cluster11	Cit.37845.1.S1_s_at	Cit.1854.1.S1_at	0.2
Fruit	Cluster11	Cit.37845.1.S1_s_at	Cit.19634.1.S1_s_at	0.2
Fruit	Cluster11	Cit.37845.1.S1_s_at	Cit.20310.1.S1_at	0.067
Fruit	Cluster11	Cit.37845.1.S1_s_at	Cit.28319.1.S1_s_at	0.04
Fruit	Cluster11	Cit.37845.1.S1_s_at	Cit.30538.1.S1_s_at	0.067
Fruit	Cluster11	Cit.37845.1.S1_s_at	Cit.30713.1.S1_s_at	0.2
Fruit	Cluster11	Cit.37845.1.S1_s_at	Cit.31622.1.S1_s_at	0.2
Fruit	Cluster11	Cit.37845.1.S1_s_at	Cit.32075.1.S1_s_at	0.067
Fruit	Cluster11	Cit.37845.1.S1_s_at	Cit.34772.1.S1_s_at	0.067
Fruit	Cluster11	Cit.37845.1.S1_s_at	Cit.35386.1.S1_s_at	0.04
Fruit	Cluster11	Cit.37845.1.S1_s_at	Cit.36964.1.S1_s_at	0.067
Fruit	Cluster11	Cit.37845.1.S1_s_at	Cit.38025.1.S1_at	0.067
Fruit	Cluster11	Cit.38.1.S1_x_at	Cit.10452.1.S1_at	0.04
Fruit	Cluster11	Cit.38.1.S1_x_at	Cit.12495.1.S1_s_at	0.067
Fruit	Cluster11	Cit.38.1.S1_x_at	Cit.24496.1.S1_s_at	0.067
Fruit	Cluster11	Cit.38.1.S1_x_at	Cit.29348.1.S1_s_at	0.067
Fruit	Cluster11	Cit.38.1.S1_x_at	Cit.29824.1.S1_at	0.067
Fruit	Cluster11	Cit.38.1.S1_x_at	Cit.40158.1.S1_s_at	0.2
Fruit	Cluster11	Cit.38.1.S1_x_at	Cit.6164.1.S1_at	0.067
Fruit	Cluster11	Cit.38.1.S1_x_at	Cit.696.1.S1_x_at	0.2
Fruit	Cluster11	Cit.38025.1.S1_at	Cit.12883.1.S1_at	0.2
Fruit	Cluster11	Cit.38025.1.S1_at	Cit.20310.1.S1_at	0.067
Fruit	Cluster11	Cit.38025.1.S1_at	Cit.29551.1.S1_s_at	0.2
Fruit	Cluster11	Cit.38025.1.S1_at	Cit.32593.1.S1_at	0.2
Fruit	Cluster11	Cit.38025.1.S1_at	Cit.36964.1.S1_s_at	0.067
Fruit	Cluster11	Cit.38025.1.S1_at	Cit.39562.1.S1_at	0.04
Fruit	Cluster11	Cit.38025.1.S1_at	Cit.40090.1.S1_s_at	0.067
Fruit	Cluster11	Cit.38025.1.S1_at	Cit.8373.1.S1_s_at	0.2
Fruit	Cluster11	Cit.38228.1.S1_at	Cit.15528.1.S1_at	0.04
Fruit	Cluster11	Cit.38228.1.S1_at	Cit.9139.1.S1_s_at	0.2
Fruit	Cluster11	Cit.3837.1.S1_at	Cit.14580.1.S1_at	0.067
Fruit	Cluster11	Cit.3837.1.S1_at	Cit.25023.1.S1_at	0.2
Fruit	Cluster11	Cit.3837.1.S1_at	Cit.30077.1.S1_at	0.2
Fruit	Cluster11	Cit.38904.1.S1_at	Cit.31161.1.S1_at	0.2
Fruit	Cluster11	Cit.39562.1.S1_at	Cit.25742.1.S1_s_at	0.067
Fruit	Cluster11	Cit.39562.1.S1_at	Cit.25828.1.S1_s_at	0.04
Fruit	Cluster11	Cit.39562.1.S1_at	Cit.28319.1.S1_s_at	0.2
Fruit	Cluster11	Cit.39562.1.S1_at	Cit.29551.1.S1_s_at	0.067
Fruit	Cluster11	Cit.39562.1.S1_at	Cit.29848.1.S1_at	0.2
Fruit	Cluster11	Cit.39562.1.S1_at	Cit.30173.1.S1_at	0.067
Fruit	Cluster11	Cit.39562.1.S1_at	Cit.31595.1.S1_s_at	0.04
Fruit	Cluster11	Cit.39562.1.S1_at	Cit.35418.1.S1_at	0.067
Fruit	Cluster11	Cit.39562.1.S1_at	Cit.40090.1.S1_s_at	0.067
Fruit	Cluster11	Cit.3960.1.S1_at	Cit.10589.1.S1_s_at	0.2
Fruit	Cluster11	Cit.3960.1.S1_at	Cit.11234.1.S1_s_at	0.2
Fruit	Cluster11	Cit.3960.1.S1_at	Cit.1167.1.S1_s_at	0.067
Fruit	Cluster11	Cit.3960.1.S1_at	Cit.20310.1.S1_at	0.067
Fruit	Cluster11	Cit.3960.1.S1_at	Cit.25742.1.S1_s_at	0.067
Fruit	Cluster11	Cit.3960.1.S1_at	Cit.29490.1.S1_s_at	0.067
Fruit	Cluster11	Cit.3960.1.S1_at	Cit.30744.1.S1_s_at	0.04
Fruit	Cluster11	Cit.3960.1.S1_at	Cit.31622.1.S1_s_at	0.2
Fruit	Cluster11	Cit.3960.1.S1_at	Cit.31863.1.S1_s_at	0.067
Fruit	Cluster11	Cit.3960.1.S1_at	Cit.32593.1.S1_at	0.2
Fruit	Cluster11	Cit.3960.1.S1_at	Cit.35087.1.S1_x_at	0.067
Fruit	Cluster11	Cit.3960.1.S1_at	Cit.40090.1.S1_s_at	0.2
Fruit	Cluster11	Cit.39713.1.S1_s_at	Cit.113.1.S1_s_at	0.2
Fruit	Cluster11	Cit.39713.1.S1_s_at	Cit.22822.1.S1_at	0.04
Fruit	Cluster11	Cit.39713.1.S1_s_at	Cit.3130.1.S1_s_at	0.2
Fruit	Cluster11	Cit.39713.1.S1_s_at	Cit.9090.1.S1_at	0.2
Fruit	Cluster11	Cit.39733.1.S1_s_at	Cit.11807.1.S1_s_at	0.067
Fruit	Cluster11	Cit.39733.1.S1_s_at	Cit.29551.1.S1_s_at	0.067
Fruit	Cluster11	Cit.39733.1.S1_s_at	Cit.30713.1.S1_s_at	0.2
Fruit	Cluster11	Cit.39733.1.S1_s_at	Cit.35520.1.S1_s_at	0.04
Fruit	Cluster11	Cit.39733.1.S1_s_at	Cit.37845.1.S1_s_at	0.067
Fruit	Cluster11	Cit.39733.1.S1_s_at	Cit.38025.1.S1_at	0.067
Fruit	Cluster11	Cit.39791.1.S1_s_at	Cit.10686.1.S1_at	0.067
Fruit	Cluster11	Cit.39791.1.S1_s_at	Cit.1347.1.S1_s_at	0.2
Fruit	Cluster11	Cit.39791.1.S1_s_at	Cit.157.1.S1_x_at	0.04
Fruit	Cluster11	Cit.39791.1.S1_s_at	Cit.16960.1.S1_x_at	0.2
Fruit	Cluster11	Cit.39791.1.S1_s_at	Cit.22451.1.S1_x_at	0.067
Fruit	Cluster11	Cit.39791.1.S1_s_at	Cit.38.1.S1_x_at	0.2
Fruit	Cluster11	Cit.39791.1.S1_s_at	Cit.6164.1.S1_at	0.2
Fruit	Cluster11	Cit.39791.1.S1_s_at	Cit.696.1.S1_x_at	0.2
Fruit	Cluster11	Cit.39884.1.S1_s_at	Cit.11807.1.S1_s_at	0.04
Fruit	Cluster11	Cit.39884.1.S1_s_at	Cit.19634.1.S1_s_at	0.2
Fruit	Cluster11	Cit.39884.1.S1_s_at	Cit.29330.1.S1_s_at	0.04
Fruit	Cluster11	Cit.39884.1.S1_s_at	Cit.29551.1.S1_s_at	0.067
Fruit	Cluster11	Cit.39884.1.S1_s_at	Cit.29580.1.S1_s_at	0.067
Fruit	Cluster11	Cit.39884.1.S1_s_at	Cit.29761.1.S1_s_at	0.04
Fruit	Cluster11	Cit.39884.1.S1_s_at	Cit.30188.1.S1_at	0.067
Fruit	Cluster11	Cit.39884.1.S1_s_at	Cit.30538.1.S1_s_at	0.04
Fruit	Cluster11	Cit.39884.1.S1_s_at	Cit.30645.1.S1_s_at	0.067
Fruit	Cluster11	Cit.39884.1.S1_s_at	Cit.35386.1.S1_s_at	0.067
Fruit	Cluster11	Cit.39884.1.S1_s_at	Cit.37845.1.S1_s_at	0.04
Fruit	Cluster11	Cit.39884.1.S1_s_at	Cit.39990.1.S1_s_at	0.067
Fruit	Cluster11	Cit.39884.1.S1_s_at	Cit.40117.1.S1_s_at	0.067
Fruit	Cluster11	Cit.39990.1.S1_s_at	Cit.12020.1.S1_s_at	0.2
Fruit	Cluster11	Cit.39990.1.S1_s_at	Cit.30186.1.S1_at	0.04
Fruit	Cluster11	Cit.39990.1.S1_s_at	Cit.35186.1.S1_s_at	0.067
Fruit	Cluster11	Cit.40090.1.S1_s_at	Cit.10589.1.S1_s_at	0.04
Fruit	Cluster11	Cit.40090.1.S1_s_at	Cit.11234.1.S1_s_at	0.067
Fruit	Cluster11	Cit.40090.1.S1_s_at	Cit.29551.1.S1_s_at	0.2
Fruit	Cluster11	Cit.40090.1.S1_s_at	Cit.31863.1.S1_s_at	0.067
Fruit	Cluster11	Cit.40090.1.S1_s_at	Cit.34772.1.S1_s_at	0.2
Fruit	Cluster11	Cit.40090.1.S1_s_at	Cit.4496.1.S1_s_at	0.2
Fruit	Cluster11	Cit.40090.1.S1_s_at	Cit.9593.1.S1_s_at	0.067
Fruit	Cluster11	Cit.40117.1.S1_s_at	Cit.1854.1.S1_at	0.067
Fruit	Cluster11	Cit.40117.1.S1_s_at	Cit.30177.1.S1_at	0.04
Fruit	Cluster11	Cit.40117.1.S1_s_at	Cit.30744.1.S1_s_at	0.067
Fruit	Cluster11	Cit.40117.1.S1_s_at	Cit.32075.1.S1_s_at	0.04
Fruit	Cluster11	Cit.40117.1.S1_s_at	Cit.34772.1.S1_s_at	0.2
Fruit	Cluster11	Cit.40117.1.S1_s_at	Cit.37845.1.S1_s_at	0.2
Fruit	Cluster11	Cit.40158.1.S1_s_at	Cit.13936.1.S1_at	0.04
Fruit	Cluster11	Cit.40158.1.S1_s_at	Cit.16960.1.S1_x_at	0.067
Fruit	Cluster11	Cit.40158.1.S1_s_at	Cit.19737.1.S1_x_at	0.067
Fruit	Cluster11	Cit.40158.1.S1_s_at	Cit.21427.1.S1_x_at	0.067
Fruit	Cluster11	Cit.40158.1.S1_s_at	Cit.30506.1.S1_s_at	0.067
Fruit	Cluster11	Cit.40158.1.S1_s_at	Cit.30656.1.S1_s_at	0.067
Fruit	Cluster11	Cit.40158.1.S1_s_at	Cit.696.1.S1_x_at	0.2
Fruit	Cluster11	Cit.40158.1.S1_s_at	Cit.8444.1.S1_s_at	0.067
Fruit	Cluster11	Cit.40464.1.S1_s_at	Cit.20310.1.S1_at	0.067
Fruit	Cluster11	Cit.40525.1.S1_at	Cit.29330.1.S1_s_at	0.04
Fruit	Cluster11	Cit.40525.1.S1_at	Cit.30177.1.S1_at	0.2
Fruit	Cluster11	Cit.40525.1.S1_at	Cit.30186.1.S1_at	0.04
Fruit	Cluster11	Cit.40525.1.S1_at	Cit.30697.1.S1_at	0.2
Fruit	Cluster11	Cit.40525.1.S1_at	Cit.30713.1.S1_s_at	0.2
Fruit	Cluster11	Cit.40525.1.S1_at	Cit.30838.1.S1_s_at	0.067
Fruit	Cluster11	Cit.40525.1.S1_at	Cit.38025.1.S1_at	0.2
Fruit	Cluster11	Cit.4437.1.S1_s_at	Cit.1854.1.S1_at	0.067
Fruit	Cluster11	Cit.4437.1.S1_s_at	Cit.29330.1.S1_s_at	0.067
Fruit	Cluster11	Cit.4437.1.S1_s_at	Cit.4496.1.S1_s_at	0.067
Fruit	Cluster11	Cit.4496.1.S1_s_at	Cit.12883.1.S1_at	0.04
Fruit	Cluster11	Cit.4496.1.S1_s_at	Cit.1635.1.S1_s_at	0.2
Fruit	Cluster11	Cit.4496.1.S1_s_at	Cit.29551.1.S1_s_at	0.2
Fruit	Cluster11	Cit.4496.1.S1_s_at	Cit.30697.1.S1_at	0.2
Fruit	Cluster11	Cit.4496.1.S1_s_at	Cit.36964.1.S1_s_at	0.04
Fruit	Cluster11	Cit.4496.1.S1_s_at	Cit.38025.1.S1_at	0.067
Fruit	Cluster11	Cit.4496.1.S1_s_at	Cit.39733.1.S1_s_at	0.04
Fruit	Cluster11	Cit.4825.1.S1_at	Cit.10643.1.S1_s_at	0.04
Fruit	Cluster11	Cit.4825.1.S1_at	Cit.113.1.S1_s_at	0.04
Fruit	Cluster11	Cit.4825.1.S1_at	Cit.12904.1.S1_at	0.2
Fruit	Cluster11	Cit.4825.1.S1_at	Cit.22822.1.S1_at	0.067
Fruit	Cluster11	Cit.4825.1.S1_at	Cit.8444.1.S1_s_at	0.04
Fruit	Cluster11	Cit.4825.1.S1_at	Cit.9814.1.S1_at	0.067
Fruit	Cluster11	Cit.5516.1.S1_at	Cit.13558.1.S1_s_at	0.2
Fruit	Cluster11	Cit.5516.1.S1_at	Cit.13969.1.S1_s_at	0.2
Fruit	Cluster11	Cit.5516.1.S1_at	Cit.14356.1.S1_at	0.04
Fruit	Cluster11	Cit.5516.1.S1_at	Cit.20812.1.S1_s_at	0.2
Fruit	Cluster11	Cit.5516.1.S1_at	Cit.3130.1.S1_s_at	0.2
Fruit	Cluster11	Cit.5516.1.S1_at	Cit.3340.1.S1_at	0.04
Fruit	Cluster11	Cit.5516.1.S1_at	Cit.8447.1.S1_at	0.2
Fruit	Cluster11	Cit.5516.1.S1_at	Cit.9500.1.S1_s_at	0.04
Fruit	Cluster11	Cit.5516.1.S1_at	Cit.9503.1.S1_at	0.2
Fruit	Cluster11	Cit.6117.1.S1_at	Cit.10187.1.S1_s_at	0.2
Fruit	Cluster11	Cit.6117.1.S1_at	Cit.226.1.S1_x_at	0.04
Fruit	Cluster11	Cit.6117.1.S1_at	Cit.4825.1.S1_at	0.2
Fruit	Cluster11	Cit.6164.1.S1_at	Cit.1347.1.S1_s_at	0.2
Fruit	Cluster11	Cit.6164.1.S1_at	Cit.13936.1.S1_s_at	0.2
Fruit	Cluster11	Cit.6164.1.S1_at	Cit.696.1.S1_x_at	0.04
Fruit	Cluster11	Cit.6164.1.S1_at	Cit.8027.1.S1_s_at	0.2
Fruit	Cluster11	Cit.6164.1.S1_at	Cit.8401.1.S1_at	0.2
Fruit	Cluster11	Cit.6379.1.S1_at	Cit.26491.1.S1_at	0.067
Fruit	Cluster11	Cit.6379.1.S1_at	Cit.3340.1.S1_at	0.067
Fruit	Cluster11	Cit.678.1.S1_x_at	Cit.10643.1.S1_s_at	0.067
Fruit	Cluster11	Cit.678.1.S1_x_at	Cit.12067.1.S1_s_at	0.067
Fruit	Cluster11	Cit.678.1.S1_x_at	Cit.30744.1.S1_s_at	0.2
Fruit	Cluster11	Cit.678.1.S1_x_at	Cit.36264.1.S1_s_at	0.067
Fruit	Cluster11	Cit.6897.1.S1_at	Cit.31622.1.S1_s_at	0.04
Fruit	Cluster11	Cit.6897.1.S1_at	Cit.37153.1.S1_at	0.067
Fruit	Cluster11	Cit.6897.1.S1_at	Cit.6117.1.S1_at	0.04
Fruit	Cluster11	Cit.696.1.S1_x_at	Cit.10452.1.S1_at	0.04
Fruit	Cluster11	Cit.696.1.S1_x_at	Cit.13936.1.S1_s_at	0.04
Fruit	Cluster11	Cit.696.1.S1_x_at	Cit.29824.1.S1_at	0.067
Fruit	Cluster11	Cit.696.1.S1_x_at	Cit.35537.1.S1_s_at	0.067
Fruit	Cluster11	Cit.7983.1.S1_x_at	Cit.12882.1.S1_at	0.067
Fruit	Cluster11	Cit.7983.1.S1_x_at	Cit.21212.1.S1_at	0.04
Fruit	Cluster11	Cit.7983.1.S1_x_at	Cit.21222.1.S1_x_at	0.067
Fruit	Cluster11	Cit.7983.1.S1_x_at	Cit.21427.1.S1_x_at	0.2
Fruit	Cluster11	Cit.7983.1.S1_x_at	Cit.8444.1.S1_s_at	0.2
Fruit	Cluster11	Cit.7983.1.S1_x_at	Cit.9117.1.S1_x_at	0.04
Fruit	Cluster11	Cit.7983.1.S1_x_at	Cit.9139.1.S1_s_at	0.2
Fruit	Cluster11	Cit.8027.1.S1_s_at	Cit.13936.1.S1_s_at	0.067
Fruit	Cluster11	Cit.8027.1.S1_s_at	Cit.24496.1.S1_s_at	0.04
Fruit	Cluster11	Cit.8027.1.S1_s_at	Cit.38.1.S1_x_at	0.04
Fruit	Cluster11	Cit.8027.1.S1_s_at	Cit.39791.1.S1_s_at	0.067
Fruit	Cluster11	Cit.8027.1.S1_s_at	Cit.696.1.S1_x_at	0.04
Fruit	Cluster11	Cit.8027.1.S1_s_at	Cit.9638.1.S1_s_at	0.2
Fruit	Cluster11	Cit.8027.1.S1_s_at	Cit.9707.1.S1_s_at	0.04
Fruit	Cluster11	Cit.8238.1.S1_s_at	Cit.17148.1.S1_s_at	0.2
Fruit	Cluster11	Cit.8238.1.S1_s_at	Cit.25828.1.S1_s_at	0.2
Fruit	Cluster11	Cit.8238.1.S1_s_at	Cit.30443.1.S1_s_at	0.2
Fruit	Cluster11	Cit.8238.1.S1_s_at	Cit.35186.1.S1_s_at	0.2
Fruit	Cluster11	Cit.8238.1.S1_s_at	Cit.35315.1.S1_s_at	0.067
Fruit	Cluster11	Cit.8238.1.S1_s_at	Cit.35418.1.S1_at	0.04
Fruit	Cluster11	Cit.8238.1.S1_s_at	Cit.35537.1.S1_s_at	0.067
Fruit	Cluster11	Cit.8238.1.S1_s_at	Cit.9129.1.S1_s_at	0.2
Fruit	Cluster11	Cit.8373.1.S1_s_at	Cit.1167.1.S1_s_at	0.067
Fruit	Cluster11	Cit.8373.1.S1_s_at	Cit.12648.1.S1_s_at	0.067
Fruit	Cluster11	Cit.8373.1.S1_s_at	Cit.12797.1.S1_at	0.067
Fruit	Cluster11	Cit.8373.1.S1_s_at	Cit.16460.1.S1_at	0.04
Fruit	Cluster11	Cit.8373.1.S1_s_at	Cit.20310.1.S1_at	0.2
Fruit	Cluster11	Cit.8373.1.S1_s_at	Cit.25828.1.S1_s_at	0.2
Fruit	Cluster11	Cit.8373.1.S1_s_at	Cit.29490.1.S1_s_at	0.04
Fruit	Cluster11	Cit.8373.1.S1_s_at	Cit.29551.1.S1_s_at	0.2
Fruit	Cluster11	Cit.8373.1.S1_s_at	Cit.32593.1.S1_at	0.2
Fruit	Cluster11	Cit.8373.1.S1_s_at	Cit.35087.1.S1_x_at	0.04
Fruit	Cluster11	Cit.8373.1.S1_s_at	Cit.36964.1.S1_s_at	0.2
Fruit	Cluster11	Cit.8373.1.S1_s_at	Cit.37845.1.S1_s_at	0.067
Fruit	Cluster11	Cit.8373.1.S1_s_at	Cit.39562.1.S1_at	0.04
Fruit	Cluster11	Cit.8373.1.S1_s_at	Cit.3960.1.S1_at	0.2
Fruit	Cluster11	Cit.8373.1.S1_s_at	Cit.40090.1.S1_s_at	0.2
Fruit	Cluster11	Cit.8373.1.S1_s_at	Cit.9593.1.S1_s_at	0.2
Fruit	Cluster11	Cit.8401.1.S1_at	Cit.10686.1.S1_at	0.2
Fruit	Cluster11	Cit.8401.1.S1_at	Cit.1347.1.S1_s_at	0.2
Fruit	Cluster11	Cit.8401.1.S1_at	Cit.20302.1.S1_s_at	0.067
Fruit	Cluster11	Cit.8401.1.S1_at	Cit.39791.1.S1_s_at	0.2
Fruit	Cluster11	Cit.8401.1.S1_at	Cit.8027.1.S1_s_at	0.2
Fruit	Cluster11	Cit.8439.1.S1_x_at	Cit.10927.1.S1_s_at	0.067
Fruit	Cluster11	Cit.8439.1.S1_x_at	Cit.11277.1.S1_s_at	0.067
Fruit	Cluster11	Cit.8439.1.S1_x_at	Cit.11363.1.S1_s_at	0.2
Fruit	Cluster11	Cit.8439.1.S1_x_at	Cit.12882.1.S1_at	0.04
Fruit	Cluster11	Cit.8439.1.S1_x_at	Cit.17148.1.S1_s_at	0.04
Fruit	Cluster11	Cit.8439.1.S1_x_at	Cit.21427.1.S1_x_at	0.04
Fruit	Cluster11	Cit.8439.1.S1_x_at	Cit.22579.1.S1_s_at	0.067
Fruit	Cluster11	Cit.8439.1.S1_x_at	Cit.2579.1.S1_s_at	0.067
Fruit	Cluster11	Cit.8439.1.S1_x_at	Cit.28319.1.S1_s_at	0.067
Fruit	Cluster11	Cit.8439.1.S1_x_at	Cit.29375.1.S1_s_at	0.067
Fruit	Cluster11	Cit.8439.1.S1_x_at	Cit.35386.1.S1_s_at	0.2
Fruit	Cluster11	Cit.8439.1.S1_x_at	Cit.37153.1.S1_at	0.04
Fruit	Cluster11	Cit.844.1.S1_s_at	Cit.17725.1.S1_s_at	0.2
Fruit	Cluster11	Cit.844.1.S1_s_at	Cit.185.1.S1_s_at	0.2
Fruit	Cluster11	Cit.844.1.S1_s_at	Cit.678.1.S1_x_at	0.04
Fruit	Cluster11	Cit.8444.1.S1_s_at	Cit.10452.1.S1_at	0.2
Fruit	Cluster11	Cit.8444.1.S1_s_at	Cit.10643.1.S1_s_at	0.067
Fruit	Cluster11	Cit.8444.1.S1_s_at	Cit.113.1.S1_s_at	0.2
Fruit	Cluster11	Cit.8444.1.S1_s_at	Cit.18727.1.S1_at	0.04
Fruit	Cluster11	Cit.8444.1.S1_s_at	Cit.21222.1.S1_x_at	0.067
Fruit	Cluster11	Cit.8444.1.S1_s_at	Cit.22822.1.S1_at	0.067
Fruit	Cluster11	Cit.8444.1.S1_s_at	Cit.2602.1.S1_at	0.04
Fruit	Cluster11	Cit.8444.1.S1_s_at	Cit.3130.1.S1_s_at	0.04
Fruit	Cluster11	Cit.8444.1.S1_s_at	Cit.39713.1.S1_s_at	0.04
Fruit	Cluster11	Cit.8444.1.S1_s_at	Cit.9638.1.S1_s_at	0.2
Fruit	Cluster11	Cit.8447.1.S1_at	Cit.13558.1.S1_s_at	0.2
Fruit	Cluster11	Cit.8447.1.S1_at	Cit.13969.1.S1_s_at	0.067
Fruit	Cluster11	Cit.8447.1.S1_at	Cit.14356.1.S1_at	0.2
Fruit	Cluster11	Cit.8447.1.S1_at	Cit.21432.1.S1_at	0.067
Fruit	Cluster11	Cit.8447.1.S1_at	Cit.6379.1.S1_at	0.2
Fruit	Cluster11	Cit.8447.1.S1_at	Cit.9500.1.S1_s_at	0.04
Fruit	Cluster11	Cit.8447.1.S1_at	Cit.9888.1.S1_s_at	0.04
Fruit	Cluster11	Cit.88.1.S1_s_at	Cit.10927.1.S1_s_at	0.067
Fruit	Cluster11	Cit.88.1.S1_s_at	Cit.11363.1.S1_s_at	0.067
Fruit	Cluster11	Cit.88.1.S1_s_at	Cit.22579.1.S1_s_at	0.067
Fruit	Cluster11	Cit.88.1.S1_s_at	Cit.26136.1.S1_x_at	0.067
Fruit	Cluster11	Cit.88.1.S1_s_at	Cit.33804.1.S1_s_at	0.067
Fruit	Cluster11	Cit.88.1.S1_s_at	Cit.8439.1.S1_x_at	0.067
Fruit	Cluster11	Cit.88.1.S1_s_at	Cit.9117.1.S1_x_at	0.067
Fruit	Cluster11	Cit.8993.1.S1_s_at	Cit.1486.1.S1_s_at	0.2
Fruit	Cluster11	Cit.9074.1.S1_s_at	Cit.11782.1.S1_s_at	0.2
Fruit	Cluster11	Cit.9090.1.S1_at	Cit.22871.1.S1_at	0.2
Fruit	Cluster11	Cit.9090.1.S1_at	Cit.5516.1.S1_at	0.2
Fruit	Cluster11	Cit.9090.1.S1_at	Cit.9458.1.S1_s_at	0.067
Fruit	Cluster11	Cit.9117.1.S1_x_at	Cit.10927.1.S1_s_at	0.067
Fruit	Cluster11	Cit.9117.1.S1_x_at	Cit.12648.1.S1_s_at	0.04
Fruit	Cluster11	Cit.9117.1.S1_x_at	Cit.21427.1.S1_x_at	0.2
Fruit	Cluster11	Cit.9117.1.S1_x_at	Cit.22579.1.S1_s_at	0.2
Fruit	Cluster11	Cit.9117.1.S1_x_at	Cit.226.1.S1_x_at	0.04
Fruit	Cluster11	Cit.9117.1.S1_x_at	Cit.26136.1.S1_x_at	0.067
Fruit	Cluster11	Cit.9129.1.S1_s_at	Cit.17018.1.S1_s_at	0.067
Fruit	Cluster11	Cit.9129.1.S1_s_at	Cit.2579.1.S1_s_at	0.2
Fruit	Cluster11	Cit.9129.1.S1_s_at	Cit.29348.1.S1_s_at	0.2
Fruit	Cluster11	Cit.9129.1.S1_s_at	Cit.29757.1.S1_s_at	0.067
Fruit	Cluster11	Cit.9129.1.S1_s_at	Cit.37212.1.S1_at	0.04
Fruit	Cluster11	Cit.9139.1.S1_s_at	Cit.10193.1.S1_at	0.067
Fruit	Cluster11	Cit.9139.1.S1_s_at	Cit.1167.1.S1_s_at	0.067
Fruit	Cluster11	Cit.9139.1.S1_s_at	Cit.15440.1.S1_at	0.04
Fruit	Cluster11	Cit.9139.1.S1_s_at	Cit.17018.1.S1_s_at	0.04
Fruit	Cluster11	Cit.9139.1.S1_s_at	Cit.21212.1.S1_at	0.067
Fruit	Cluster11	Cit.9139.1.S1_s_at	Cit.21222.1.S1_x_at	0.067
Fruit	Cluster11	Cit.9139.1.S1_s_at	Cit.22838.1.S1_x_at	0.04
Fruit	Cluster11	Cit.9139.1.S1_s_at	Cit.26136.1.S1_x_at	0.04
Fruit	Cluster11	Cit.9139.1.S1_s_at	Cit.26398.1.S1_at	0.04
Fruit	Cluster11	Cit.9139.1.S1_s_at	Cit.8444.1.S1_s_at	0.2
Fruit	Cluster11	Cit.9139.1.S1_s_at	Cit.9500.1.S1_s_at	0.067
Fruit	Cluster11	Cit.9139.1.S1_s_at	Cit.9707.1.S1_s_at	0.2
Fruit	Cluster11	Cit.9163.1.S1_x_at	Cit.10643.1.S1_s_at	0.2
Fruit	Cluster11	Cit.9163.1.S1_x_at	Cit.11112.1.S1_s_at	0.067
Fruit	Cluster11	Cit.9163.1.S1_x_at	Cit.11115.1.S1_at	0.2
Fruit	Cluster11	Cit.9163.1.S1_x_at	Cit.30656.1.S1_s_at	0.067
Fruit	Cluster11	Cit.9163.1.S1_x_at	Cit.32593.1.S1_at	0.04
Fruit	Cluster11	Cit.9163.1.S1_x_at	Cit.35087.1.S1_x_at	0.04
Fruit	Cluster11	Cit.9163.1.S1_x_at	Cit.40464.1.S1_s_at	0.04
Fruit	Cluster11	Cit.9163.1.S1_x_at	Cit.8993.1.S1_s_at	0.067
Fruit	Cluster11	Cit.9165.1.S1_x_at	Cit.10643.1.S1_s_at	0.2
Fruit	Cluster11	Cit.9165.1.S1_x_at	Cit.11807.1.S1_s_at	0.2
Fruit	Cluster11	Cit.9165.1.S1_x_at	Cit.226.1.S1_x_at	0.067
Fruit	Cluster11	Cit.9165.1.S1_x_at	Cit.30188.1.S1_at	0.04
Fruit	Cluster11	Cit.9165.1.S1_x_at	Cit.30645.1.S1_s_at	0.067
Fruit	Cluster11	Cit.9165.1.S1_x_at	Cit.30656.1.S1_s_at	0.067
Fruit	Cluster11	Cit.9165.1.S1_x_at	Cit.31698.1.S1_s_at	0.04
Fruit	Cluster11	Cit.9165.1.S1_x_at	Cit.32593.1.S1_at	0.04
Fruit	Cluster11	Cit.9165.1.S1_x_at	Cit.35087.1.S1_x_at	0.067
Fruit	Cluster11	Cit.9165.1.S1_x_at	Cit.40464.1.S1_s_at	0.04
Fruit	Cluster11	Cit.9165.1.S1_x_at	Cit.8993.1.S1_s_at	0.067
Fruit	Cluster11	Cit.9165.1.S1_x_at	Cit.9163.1.S1_x_at	0.2
Fruit	Cluster11	Cit.9165.1.S1_x_at	Cit.9593.1.S1_s_at	0.067
Fruit	Cluster11	Cit.9324.1.S1_at	Cit.8401.1.S1_at	0.04
Fruit	Cluster11	Cit.9458.1.S1_s_at	Cit.10643.1.S1_s_at	0.067
Fruit	Cluster11	Cit.9458.1.S1_s_at	Cit.13969.1.S1_s_at	0.2
Fruit	Cluster11	Cit.9458.1.S1_s_at	Cit.20812.1.S1_s_at	0.067
Fruit	Cluster11	Cit.9458.1.S1_s_at	Cit.25374.1.S1_s_at	0.04
Fruit	Cluster11	Cit.9458.1.S1_s_at	Cit.39713.1.S1_s_at	0.067
Fruit	Cluster11	Cit.9458.1.S1_s_at	Cit.5516.1.S1_at	0.2
Fruit	Cluster11	Cit.9458.1.S1_s_at	Cit.8447.1.S1_at	0.2
Fruit	Cluster11	Cit.9458.1.S1_s_at	Cit.9500.1.S1_s_at	0.2
Fruit	Cluster11	Cit.9458.1.S1_s_at	Cit.9503.1.S1_at	0.067
Fruit	Cluster11	Cit.9477.1.S1_s_at	Cit.9074.1.S1_s_at	0.067
Fruit	Cluster11	Cit.9500.1.S1_at	Cit.37280.1.S1_at	0.2
Fruit	Cluster11	Cit.9500.1.S1_s_at	Cit.17725.1.S1_s_at	0.04
Fruit	Cluster11	Cit.9500.1.S1_s_at	Cit.18727.1.S1_at	0.04
Fruit	Cluster11	Cit.9500.1.S1_s_at	Cit.20812.1.S1_s_at	0.067
Fruit	Cluster11	Cit.9500.1.S1_s_at	Cit.25374.1.S1_s_at	0.067
Fruit	Cluster11	Cit.9500.1.S1_s_at	Cit.39713.1.S1_s_at	0.2
Fruit	Cluster11	Cit.9500.1.S1_s_at	Cit.8444.1.S1_s_at	0.2
Fruit	Cluster11	Cit.9500.1.S1_s_at	Cit.9503.1.S1_at	0.067
Fruit	Cluster11	Cit.9503.1.S1_at	Cit.13558.1.S1_s_at	0.2
Fruit	Cluster11	Cit.9503.1.S1_at	Cit.13969.1.S1_s_at	0.2
Fruit	Cluster11	Cit.9503.1.S1_at	Cit.20812.1.S1_s_at	0.067
Fruit	Cluster11	Cit.9503.1.S1_at	Cit.3340.1.S1_at	0.067
Fruit	Cluster11	Cit.9503.1.S1_at	Cit.6379.1.S1_at	0.04
Fruit	Cluster11	Cit.9503.1.S1_at	Cit.8447.1.S1_at	0.2
Fruit	Cluster11	Cit.9503.1.S1_at	Cit.9638.1.S1_s_at	0.04
Fruit	Cluster11	Cit.9593.1.S1_s_at	Cit.11234.1.S1_s_at	0.04
Fruit	Cluster11	Cit.9593.1.S1_s_at	Cit.30188.1.S1_at	0.04
Fruit	Cluster11	Cit.9593.1.S1_s_at	Cit.30645.1.S1_s_at	0.067
Fruit	Cluster11	Cit.9593.1.S1_s_at	Cit.32075.1.S1_s_at	0.04
Fruit	Cluster11	Cit.9593.1.S1_s_at	Cit.35418.1.S1_at	0.067
Fruit	Cluster11	Cit.9593.1.S1_s_at	Cit.38025.1.S1_at	0.067
Fruit	Cluster11	Cit.9593.1.S1_s_at	Cit.39884.1.S1_s_at	0.067
Fruit	Cluster11	Cit.9593.1.S1_s_at	Cit.9163.1.S1_x_at	0.067
Fruit	Cluster11	Cit.9638.1.S1_s_at	Cit.18727.1.S1_at	0.04
Fruit	Cluster11	Cit.9638.1.S1_s_at	Cit.20302.1.S1_s_at	0.2
Fruit	Cluster11	Cit.9638.1.S1_s_at	Cit.30506.1.S1_s_at	0.2
Fruit	Cluster11	Cit.9638.1.S1_s_at	Cit.9139.1.S1_s_at	0.2
Fruit	Cluster11	Cit.9638.1.S1_s_at	Cit.9458.1.S1_s_at	0.2
Fruit	Cluster11	Cit.9638.1.S1_s_at	Cit.9500.1.S1_s_at	0.2
Fruit	Cluster11	Cit.9638.1.S1_s_at	Cit.9707.1.S1_s_at	0.2
Fruit	Cluster11	Cit.9707.1.S1_s_at	Cit.10452.1.S1_at	0.2
Fruit	Cluster11	Cit.9707.1.S1_s_at	Cit.15741.1.S1_at	0.067
Fruit	Cluster11	Cit.9707.1.S1_s_at	Cit.18353.1.S1_x_at	0.04
Fruit	Cluster11	Cit.9707.1.S1_s_at	Cit.26136.1.S1_x_at	0.2
Fruit	Cluster11	Cit.9707.1.S1_s_at	Cit.30506.1.S1_s_at	0.067
Fruit	Cluster11	Cit.9707.1.S1_s_at	Cit.38.1.S1_x_at	0.2
Fruit	Cluster11	Cit.9707.1.S1_s_at	Cit.696.1.S1_x_at	0.2
Fruit	Cluster11	Cit.9707.1.S1_s_at	Cit.7983.1.S1_x_at	0.2
Fruit	Cluster11	Cit.9707.1.S1_s_at	Cit.8444.1.S1_s_at	0.2
Fruit	Cluster11	Cit.9814.1.S1_at	Cit.11180.1.S1_s_at	0.04
Fruit	Cluster11	Cit.9814.1.S1_at	Cit.113.1.S1_s_at	0.2
Fruit	Cluster11	Cit.9814.1.S1_at	Cit.12904.1.S1_at	0.2
Fruit	Cluster11	Cit.9814.1.S1_at	Cit.20310.1.S1_at	0.2
Fruit	Cluster11	Cit.9814.1.S1_at	Cit.22579.1.S1_s_at	0.067
Fruit	Cluster11	Cit.9814.1.S1_at	Cit.30188.1.S1_at	0.2
Fruit	Cluster11	Cit.9814.1.S1_at	Cit.30645.1.S1_s_at	0.04
Fruit	Cluster11	Cit.9814.1.S1_at	Cit.31863.1.S1_s_at	0.04
Fruit	Cluster11	Cit.9888.1.S1_s_at	Cit.22871.1.S1_at	0.2
Fruit	Cluster11	Cit.9888.1.S1_s_at	Cit.6379.1.S1_at	0.067

## Sheet: Table S10
SamID	ExpID	Sample description	Species	Organ	Treatment	F	mESI_(Fraction)			SamID	ExpID	Sample description	Species	Organ	Treatment	mESI_(Fraction)
GSM321587	GSE12804	genotype: Faris sweet lemon - developmental stage: PO:0007009 FF.01 fruit size 30%, - rep1	Clim	Fruit (Whole)	Developmental		28.75			GSM321587	GSE12804	genotype: Faris sweet lemon - developmental stage: PO:0007009 FF.01 fruit size 30%, - rep1	Clim	Fruit (Whole)	Developmental	30.2632
GSM321588	GSE12804	genotype: Faris sweet lemon - developmental stage: PO:0007009 FF.01 fruit size 30%, - rep2	Clim	Fruit (Whole)	Developmental		24.1667			GSM321588	GSE12804	genotype: Faris sweet lemon - developmental stage: PO:0007009 FF.01 fruit size 30%, - rep2	Clim	Fruit (Whole)	Developmental	30.2632
GSM321589	GSE12804	genotype: Faris sweet lemon - developmental stage: PO:0007009 FF.01 fruit size 30%, - rep3	Clim	Fruit (Whole)	Developmental		23.75			GSM321589	GSE12804	genotype: Faris sweet lemon - developmental stage: PO:0007009 FF.01 fruit size 30%, - rep3	Clim	Fruit (Whole)	Developmental	30.2632
GSM321590	GSE12804	genotype: Faris sweet lemon - developmental stage: PO:0007050 FR.03 late stage of fruit ripening, - rep1	Clim	Fruit (Whole)	Developmental		42.5			GSM321590	GSE12804	genotype: Faris sweet lemon - developmental stage: PO:0007050 FR.03 late stage of fruit ripening, - rep1	Clim	Fruit (Whole)	Developmental	42.1053
GSM321591	GSE12804	genotype: Faris sweet lemon - developmental stage: PO:0007050 FR.03 late stage of fruit ripening, - rep2	Clim	Fruit (Whole)	Developmental		37.9167			GSM321591	GSE12804	genotype: Faris sweet lemon - developmental stage: PO:0007050 FR.03 late stage of fruit ripening, - rep2	Clim	Fruit (Whole)	Developmental	35.5263
GSM321592	GSE12804	genotype: Faris sweet lemon - developmental stage: PO:0007050 FR.03 late stage of fruit ripening, - rep3	Clim	Fruit (Whole)	Developmental		42.0833			GSM321592	GSE12804	genotype: Faris sweet lemon - developmental stage: PO:0007050 FR.03 late stage of fruit ripening, - rep3	Clim	Fruit (Whole)	Developmental	40.7895
GSM321593	GSE12804	genotype: Faris acid lemon - developmental stage: PO:0007009 FF.01 fruit size 30%, - rep1	Clim	Fruit (Whole)	Developmental		20			GSM321593	GSE12804	genotype: Faris acid lemon - developmental stage: PO:0007009 FF.01 fruit size 30%, - rep1	Clim	Fruit (Whole)	Developmental	1.31579
[truncated: 163 more rows]

[truncated: 1 more sheets: Table S11]
